# Supplementary material for: Hematopoietic stem and progenitor cell membrane-coated vesicles for bone marrow-targeted leukaemia drug delivery
Source: Nat Commun. 2024 Jul 7;15:5689. doi: 10.1038/s41467-024-50021-9 (PMC11227508; doi:10.1038/s41467-024-50021-9)
Supplement: Supplementary file 4 — Supplementary Data 1 [file 41467_2024_50021_MOESM4_ESM.xls]

## Sheet: HSPC-proSummary
Group_ID	Protein_ID	Protein_Qscore	Protein_FDR	Protein_Mass	PeptideSeqs	PepIsUnique	Unique_Peptide_Num	Unique_Spectra_Num	Coverage	Peptide_Query	Sameset	Description	Abundance	iBAQ
327_1	sp|Q76MZ3|2AAA_MOUSE	17.6277	NA	65280.9	ELVSDANQHVK;EWAHATIIPK;IGPILDNSTLQSEVKPILEK;QLSQSLLPAIVELAEDAK;SALASVIMGLSPILGK	1;1;1;1;1	5	6	0.1273	27529;24060;51758;47815;47816;40202	-	Serine/threonine-protein phosphatase 2A 65 kDa regulatory subunit A alpha isoform OS=Mus musculus OX=10090 GN=Ppp2r1a PE=1 SV=3	6.91551e+06	177321
329_1	sp|Q9CWJ9|PUR9_MOUSE	26.7716	NA	64177.1	AFTHTAQYDEAISDYFR;ANSWWLR;APSQLALFSVSDK;DAGLAVR;SLFSNIVTK;TLHPAVHAGILAR;WEALFEEVPELLTEAEK;WEALFEEVPELLTEAEKK;YTQSNSVCYAK	1;1;1;1;1;1;1;1;1	9	10	0.1605	49647;49648;13592;32993;5287;16870;32691;49618;51366;31129	-	Bifunctional purine biosynthesis protein ATIC OS=Mus musculus OX=10090 GN=Atic PE=1 SV=2	1.9932e+07	569485
136_1	sp|O88487|DC1I2_MOUSE	6.99337	NA	68351.7	ADAEEEAATR;DLEDKEGEIQAGAK	1;1	2	2	0.0392	19105;38332	-	Cytoplasmic dynein 1 intermediate chain 2 OS=Mus musculus OX=10090 GN=Dync1i2 PE=1 SV=1	503636	22892.5
819_1	sp|Q9D8Y0|EFHD2_MOUSE	5.60606	NA	26774.6	FEEEIKAEQEER;LSEIDVSTEGVK	1;1	2	2	0.1	39477;29225	-	EF-hand domain-containing protein D2 OS=Mus musculus OX=10090 GN=Efhd2 PE=1 SV=1	1.62113e+06	101320
138_1	sp|Q9JKV2|CILK1_MOUSE	2.40758	NA	70547.9	IADFGLAR	1	1	1	0.0127	10640	sp|P14234|FGR_MOUSE;sp|Q04736|YES_MOUSE;sp|Q61851|FGFR3_MOUSE;sp|P39688|FYN_MOUSE;sp|P08103|HCK_MOUSE;sp|Q04859|MAK_MOUSE;sp|P21803|FGFR2_MOUSE;sp|P16277|BLK_MOUSE;sp|P25911|LYN_MOUSE;sp|Q9JHU3|CDK20_MOUSE;sp|P16092|FGFR1_MOUSE;sp|Q03142|FGFR4_MOUSE;sp|P06240|LCK_MOUSE	Serine/threonine-protein kinase ICK OS=Mus musculus OX=10090 GN=Cilk1 PE=1 SV=2	3.13281e+06	78320.3
59_1	sp|P00920|CAH2_MOUSE	31.6397	NA	29014.5	AVQQPDGLAVLGIFLK;EPITVSSEQMSHFR;GGPLSDSYR;KYAAELHLVHWNTK;LIQFHFHWGSSDGQGSEHTVNK;QSPVDIDTATAQHDPALQPLLISYDK;SIVNNGHSFNVEFDDSQDNAVLK;VLEALHSIK;YAAELHLVHWNTK	1;1;1;1;1;1;1;1;1	9	15	0.5115	42740;42632;14374;43732;43733;54197;54199;55686;55639;55687;54443;54442;54431;16911;40732	-	Carbonic anhydrase 2 OS=Mus musculus OX=10090 GN=Ca2 PE=1 SV=4	9.94272e+07	7.10194e+06
568_2	sp|P17182|ENOA_MOUSE	39.6049	NA	47111.2	AAVPSGASTGIYEALELR;DATNVGDEGGFAPNILENK;EALELLK;FGANAILGVSLAVCK;FTASAGIQVVGDDLTVTNPK;GNPTVEVDLYTAK;GVSQAVEHINK;HIADLAGNPEVILPVPAFNVINGGSHAGNK;KVNVVEQEK;SFVQNYPVVSIEDPFDQDDWGAWQK;SGKYDLDFK;VNVVEQEK;VNVVEQEKIDK;YDLDFK;YITPDQLADLYK	0;1;1;0;1;1;1;1;1;1;1;1;1;0;1	12	21	0.4401	45688;48457;8756;38919;49637;34788;34787;24796;56261;56262;56260;56259;56267;56263;56266;19616;56141;19591;19590;14116;30256;30254;8201;36060	-	Alpha-enolase OS=Mus musculus OX=10090 GN=Eno1 PE=1 SV=3	5.22439e+07	1.86585e+06
568_1	sp|P21550|ENOB_MOUSE	2.11429	NA	46995.3	AAVPSGASTGIYEALELR;FGANAILGVSLAVCK;TAIQAAGYPDK;YDLDFK	0;0;1;0	1	1	0.1152	45688;38919;22521;8201	-	Beta-enolase OS=Mus musculus OX=10090 GN=Eno3 PE=1 SV=3	1.7404e+06	60013.7
1265_1	sp|B1AY13|UBP24_MOUSE	2.84757	NA	293814	LVSIPELLSAIK	1	1	1	0.0046	29497	-	Ubiquitin carboxyl-terminal hydrolase 24 OS=Mus musculus OX=10090 GN=Usp24 PE=1 SV=1	829374	5840.66
50_1	sp|Q8BY71|HAT1_MOUSE	6.87559	NA	49246.9	ETNFKPFGTLLHTYTVPSQTGGETFTFQIHK;FCQFLPSFSR	1;1	2	2	0.0986	57030;29710	-	Histone acetyltransferase type B catalytic subunit OS=Mus musculus OX=10090 GN=Hat1 PE=1 SV=1	1.02568e+06	44594.7
535_1	sp|Q8K297|GT251_MOUSE	2.50183	NA	71015.1	VLIALLAR	1	1	1	0.013	10890	-	Procollagen galactosyltransferase 1 OS=Mus musculus OX=10090 GN=Colgalt1 PE=1 SV=2	0	0
537_1	sp|P28474|ADHX_MOUSE	5.32742	NA	39522.1	IDPSAPLDK;IIGIDINKDK	1;1	2	2	0.0508	14541;22250	-	Alcohol dehydrogenase class-3 OS=Mus musculus OX=10090 GN=Adh5 PE=1 SV=3	3.1342e+06	156710
921_1	sp|Q9EPU0|RENT1_MOUSE	19.8949	NA	123889	AGLSQSLFER;ESQTQDNITVR;IAFFTLPK;LLGHEVEDVVIK;NVFLLGFIPAK;QITAQQINK;TVTSATIVYHLAR	1;1;1;1;1;1;1	7	8	0.0658	21261;29802;13775;32454;26608;18264;35765;35763	-	Regulator of nonsense transcripts 1 OS=Mus musculus OX=10090 GN=Upf1 PE=1 SV=2	6.08146e+06	99696.1
531_1	sp|P08228|SODC_MOUSE	2.8998	NA	15932.8	VISLSGEHSIIGR	1	1	1	0.0844	33219	-	Superoxide dismutase [Cu-Zn] OS=Mus musculus OX=10090 GN=Sod1 PE=1 SV=2	984924	89538.5
729_1	sp|Q99LB6|MAT2B_MOUSE	5.30834	NA	37369	AVLENNLGAAVLR;VLITGATGLLGR	1;1	2	2	0.0749	31970;24335	-	Methionine adenosyltransferase 2 subunit beta OS=Mus musculus OX=10090 GN=Mat2b PE=1 SV=1	4.17713e+06	261071
1165_1	sp|Q91VD9|NDUS1_MOUSE	10.1027	NA	79725.6	FEAPLFNAR;GWNILTNSEK;VAVTPPGLAR;YDHLGDSPK	1;1;1;1	4	4	0.0523	19210;23865;15674;17743	-	NADH-ubiquinone oxidoreductase 75 kDa subunit, mitochondrial OS=Mus musculus OX=10090 GN=Ndufs1 PE=1 SV=2	4.24851e+06	101155
939_1	sp|P13020|GELS_MOUSE	14.4218	NA	85888.1	EPGLQIWR;EVQGFESSTFSGYFK;QTQVSVLPEGGETPLFK;SGALNSNDAFVLK;TASDFISK	1;1;1;1;1	5	6	0.0782	16415;43803;43802;46139;31794;10869	-	Gelsolin OS=Mus musculus OX=10090 GN=Gsn PE=1 SV=3	8.38661e+06	246665
54_8	sp|Q3UV17|K22O_MOUSE	11.5181	NA	62806	AEAEALYQTK;AQYEDIAQK;FASFIDKVR;LALDVEIATYR;LALDVEIATYRK;SKAEAEALYQTK;TAAENEFVGLK	1;1;0;0;0;1;1	4	4	0.0892	22002;19251;20068;28674;28672;34177;31915;24645	-	Keratin, type II cytoskeletal 2 oral OS=Mus musculus OX=10090 GN=Krt76 PE=1 SV=1	1.31288e+08	3.36635e+06
54_9	sp|P07744|K2C4_MOUSE	6.61397	NA	56248.4	FASFIDKVR;LALDVEIATYR;LALDVEIATYRK;TAAENDFVVLK;TAAENDFVVLKK;YEEEINK;YEEEINKR	0;0;0;1;1;0;0	2	3	0.0781	20068;28674;28672;34177;26039;31754;31753;13259;19943;19944	-	Keratin, type II cytoskeletal 4 OS=Mus musculus OX=10090 GN=Krt4 PE=1 SV=2	1.02395e+07	330308
54_6	sp|Q6NXH9|K2C73_MOUSE	2.84757	NA	58874.7	FASFIDKVR;FLEQQNQVLQTK;LALDIEIATYR;NLDLDSIIAEVR;YEEEINK;YEEEINKR	0;0;0;1;0;0	1	1	0.0965	20068;37410;37411;37445;37446;29286;29289;32764;13259;19943;19944	-	Keratin, type II cytoskeletal 73 OS=Mus musculus OX=10090 GN=Krt73 PE=1 SV=1	1.73005e+07	467582
54_7	sp|Q8VED5|K2C79_MOUSE	2.8998	NA	57516.8	AEAESWYQTK;FASFIDKVR;NKYEDEINK;NLDLDSIIAEVK;SRAEAESWYQTK;YEDEINKR	0;0;0;1;0;0	1	1	0.081	26292;20068;23415;31599;36646;36647;19293;19295;19294	-	Keratin, type II cytoskeletal 79 OS=Mus musculus OX=10090 GN=Krt79 PE=1 SV=2	127653	3989.17
54_4	sp|Q3TTY5|K22E_MOUSE	8.14636	NA	70879.8	DYQELMNTK;FASFIDKVR;GFSSGSAVVSGGSR;KYEDEINK;YEDEINKR	1;0;1;1;0	3	3	0.058	23655;20068;28217;18030;19293;19295;19294	-	Keratin, type II cytoskeletal 2 epidermal OS=Mus musculus OX=10090 GN=Krt2 PE=1 SV=1	1.82383e+07	424146
54_5	sp|Q6IMF0|KRT87_MOUSE	2.40758	NA	54593.5	AEAESWYR;AQYDDIASR;KSDLEANAEALTQETDFLR;LTAEIENAK;RYEEEVALR	0;0;0;0;1	1	1	0.1091	16968;18025;51250;16013;24002	-	Keratin, type II cuticular 87 OS=Mus musculus OX=10090 GN=Krt87 PE=2 SV=2	853944	23720.7
54_2	sp|Q9Z2T6|KRT85_MOUSE	5.35514	NA	55723.3	AEAESWYR;KYEEEVALR;LALDIEIATYR;LTAEIENAK;TKEEINELNR	0;1;0;0;1	2	2	0.0927	16968;22616;29286;29289;16013;27817	-	Keratin, type II cuticular Hb5 OS=Mus musculus OX=10090 GN=Krt85 PE=1 SV=2	3.81344e+06	108956
54_3	sp|P04104|K2C1_MOUSE	8.28963	NA	65565.3	FASFIDKVR;FLEQQNQVLQTK;TNAENEFVTIK;TNAENEFVTIKK;YEDEINKR	0;0;1;1;0	2	6	0.0644	20068;37410;37411;37445;37446;28743;28790;28792;34248;34249;34290;19293;19295;19294	-	Keratin, type II cytoskeletal 1 OS=Mus musculus OX=10090 GN=Krt1 PE=1 SV=4	1.88078e+07	537364
54_1	sp|Q6IFZ6|K2C1B_MOUSE	4.14482	NA	61321.6	FASFIDKVR;FLEQQNQVLQTK;NKYEDEINK;WELLQQVNTSTR;YEDEINKR	0;0;0;1;0	1	1	0.0752	20068;37410;37411;37445;37446;23415;37398;19293;19295;19294	-	Keratin, type II cytoskeletal 1b OS=Mus musculus OX=10090 GN=Krt77 PE=1 SV=1	5.43637e+07	1.39394e+06
1169_1	sp|Q9CVB6|ARPC2_MOUSE	18.2065	NA	34335.5	ASHTAPQVLFSHR;DNTINLIHTFR;ELQAHGADELLK;IIEETLALK;YFQFQEEGK;YFQFQEEGKEGENR	1;1;1;1;1;1	6	8	0.1967	36469;36474;32160;31305;17684;24515;44828;44841	-	Actin-related protein 2/3 complex subunit 2 OS=Mus musculus OX=10090 GN=Arpc2 PE=1 SV=3	1.63546e+07	743391
52_1	sp|Q8BFY9|TNPO1_MOUSE	19.1184	NA	102291	ALVMLLEVR;ATVGILITTIASK;ESQSPDTTIQR;FSDQFPLPLK;LEQLNQYPDFNNYLIFVLTK;SLSGLILK;YSDIDIILLK	1;1;1;1;1;1;1	7	7	0.0902	18283;29703;28558;25300;53966;9340;25346	-	Transportin-1 OS=Mus musculus OX=10090 GN=Tnpo1 PE=1 SV=2	4.47113e+06	117661
1182_1	sp|Q9D2R0|AACS_MOUSE	5.48927	NA	75152.1	GIADVPEWFR;VVLIPYVLPR	1;1	2	2	0.0298	25187;24224	-	Acetoacetyl-CoA synthetase OS=Mus musculus OX=10090 GN=Aacs PE=1 SV=1	437464	11512.2
719_1	sp|Q68FD5|CLH1_MOUSE	90.7149	NA	191435	ALEHFTDLYDIK;EHLELFWSR;ENPYYDSR;ESYVETELIFALAK;FDFVHDLVLYLYR;FNALFAQGNYSEAAK;HSSLAGCQIINYR;IAAYLFK;ISGETIFVTAPHEATAGIIGVNR;IYIDSNNNPER;KDPELWGSVLLESNPYR;KFDVNTSAVQVLIEHIGNLDR;KFNALFAQGNYSEAAK;KVSQPIEGHAASFAQFK;LASTLVHLGEYQAAVDGAR;LLLPWLEAR;LLYNNVSNFGR;NLQNLLILTAIK;NNLAGAEELFAR;QLPLVKPYLR;SVDPTLALSVYLR;TPDTIR;VANVELYYK;VDKLDASESLR;VGEQAQVVIIDMNDPSNPIR;VGYTPDWIFLLR;VIQCFAETGQVQK;WLLLTGISAQQNR;YHEQL…	1;1;1;1;1;1;1;1;1;1;1;1;1;1;1;1;1;1;1;1;1;1;1;1;1;1;1;1;1;1	30	37	0.2251	36977;36981;26490;26488;18237;41443;43490;41867;38860;9100;53184;31733;49142;53280;44784;44783;46427;48615;48616;48617;21414;30077;32604;30475;26982;35848;5321;20820;27217;27219;51776;37540;38494;38263;51807;51806;18802	-	Clathrin heavy chain 1 OS=Mus musculus OX=10090 GN=Cltc PE=1 SV=3	5.69468e+07	599440
209_1	sp|P40124|CAP1_MOUSE	20.551	NA	51532.4	AYLSIWTELQAYIK;EFHTTGLAWSK;EPALLELEGK;KEPALLELEGK;SALFAQINQGESITHALK;VENQENVSNLVIDDTELK	1;1;1;1;1;1	6	7	0.1519	43472;29216;29215;20823;26971;47878;49996	-	Adenylyl cyclase-associated protein 1 OS=Mus musculus OX=10090 GN=Cap1 PE=1 SV=4	1.42484e+07	474948
1180_1	sp|Q9WUK4|RFC2_MOUSE	2.63276	NA	38699.9	ALLGPALK	1	1	1	0.0229	7546	-	Replication factor C subunit 2 OS=Mus musculus OX=10090 GN=Rfc2 PE=1 SV=1	3.50982e+06	140393
1161_1	sp|Q921M3|SF3B3_MOUSE	42.7919	NA	135465	ATGISFAIHGNFSGTK;DYIVVGSDSGR;FLAVGLVDNTVR;FSNTGEDWYVLVGVAK;HIANYISGIQTIGHR;ILELLRPDPNTGK;IVILEYQPSK;LGAVFNQVAFPLQYTPR;LTISSPLEAHK;MFLYNLTLQR;NENQLIIFADDTYPR;SVAGGFVYTYK;TVLDPVTGDLSDTR;VIVSDVQESFIWVR	1;1;1;1;1;1;1;1;1;1;1;1;1;1	14	14	0.152	41344;24136;30407;45292;42993;37030;25209;47759;25484;30159;45756;25283;37836;42946	-	Splicing factor 3B subunit 3 OS=Mus musculus OX=10090 GN=Sf3b3 PE=1 SV=1	3.6115e+07	601917
1163_1	sp|Q3U7R1|ESYT1_MOUSE	10.5139	NA	121478	ALTLGALTLPLAR;KPHAESLELQVR;LLAETVAPAVR;VELGEKPLR	1;1;1;1	4	4	0.0412	30692;34802;22783;18106	-	Extended synaptotagmin-1 OS=Mus musculus OX=10090 GN=Esyt1 PE=1 SV=2	2.46362e+06	44793.2
715_1	sp|P48036|ANXA5_MOUSE	23.7856	NA	35730.2	DLVDDLKSELTGK;FITIFGTR;GAGTDDHTLIR;GLGTDEDSILNLLTSR;GTVTDFPGFDGR;SEIDLFNIR;VLTEIIASR;WGTDEEKFITIFGTR	1;1;1;1;1;1;1;1	8	9	0.2665	35799;14507;23565;43586;28856;21211;16587;45580;45578	-	Annexin A5 OS=Mus musculus OX=10090 GN=Anxa5 PE=1 SV=1	8.32057e+06	332823
1202_1	sp|Q9R1T2|SAE1_MOUSE	19.4374	NA	38595.6	EALEVDWSGEK;KPESFFTK;LWGLEAQK;NDVFDSLGISPDLLPDDFVR;TAPDYFLLQVLLK;VDTEDVEK;VSQGVEDGPEAK	1;1;1;1;1;1;1	7	7	0.2286	28598;15780;14122;52185;38960;13675;26430	-	SUMO-activating enzyme subunit 1 OS=Mus musculus OX=10090 GN=Sae1 PE=1 SV=1	6.21083e+06	258785
1188_1	sp|Q8K1M6|DNM1L_MOUSE	2.01907	NA	82606.5	LGIIGVVNR	1	1	1	0.0121	13957	-	Dynamin-1-like protein OS=Mus musculus OX=10090 GN=Dnm1l PE=1 SV=2	1.88037e+06	35478.8
1204_1	sp|Q7TMY8|HUWE1_MOUSE	16.8811	NA	482332	AIQDPAFSDGIR;ALAELFGLLVK;LPGGVQSFPQFSALR;QIGTLLAELR;SAATSGAGSTTSGVVSGSLGSR;VLDFDVK	1;1;1;1;1;1	6	6	0.0176	29765;24474;41281;21554;47318;9505	-	E3 ubiquitin-protein ligase HUWE1 OS=Mus musculus OX=10090 GN=Huwe1 PE=1 SV=5	1.0937e+07	53876.9
1206_1	sp|Q9DBP5|KCY_MOUSE	5.16607	NA	22151.3	IVPVEITISLLK;IVPVEITISLLKR	1;1	2	2	0.0663	31374;37576	-	UMP-CMP kinase OS=Mus musculus OX=10090 GN=Cmpk1 PE=1 SV=1	51333.8	4666.71
609_1	sp|O09043|NAPSA_MOUSE	2.50183	NA	45515.5	FAIQYGTGR	1	1	1	0.0215	17012	-	Napsin-A OS=Mus musculus OX=10090 GN=Napsa PE=1 SV=1	1.86469e+06	186469
429_1	sp|Q3U1J4|DDB1_MOUSE	44.3637	NA	126772	DLLFILTAK;EATADDLIK;ETDDTLVLSFVGQTR;IEVQDSSGGTTALRPSASTQALSSSVSSSK;IVVFQYSDGK;KTEPATGFIDGDLIESFLDISRPK;LEELHVIDVK;LEIYVVTAEGLRPVK;LLASINSTVR;LPSFELLHK;LQTVAEK;LYDGLFK;QGQGQLVTCSGAFK;QSGESIDIITR;VTLGTQPTVLR	1;1;1;1;1;1;1;1;1;1;1;1;1;1;1	15	16	0.1675	17851;15442;43020;56055;23575;54959;25439;25438;43161;19680;20123;7762;10335;37560;26586;24968	-	DNA damage-binding protein 1 OS=Mus musculus OX=10090 GN=Ddb1 PE=1 SV=2	1.87746e+07	354238
1185_1	sp|Q5PR73|DIRA2_MOUSE	2.75849	NA	22483.6	VAVFGAGGVGK	1	1	1	0.0553	14841	-	GTP-binding protein Di-Ras2 OS=Mus musculus OX=10090 GN=Diras2 PE=1 SV=1	8.35821e+06	557214
724_1	sp|Q9CZX0|ELP3_MOUSE	2.75849	NA	62345	GTGLYELWK	1	1	1	0.0165	19306	-	Elongator complex protein 3 OS=Mus musculus OX=10090 GN=Elp3 PE=1 SV=1	396597	12018.1
726_1	sp|P35700|PRDX1_MOUSE	8.80053	NA	22162.4	GLFIIDDKGILR;LVQAFQFTDK;QITINDLPVGR	1;1;1	3	4	0.1658	32866;25520;26898;26900	-	Peroxiredoxin-1 OS=Mus musculus OX=10090 GN=Prdx1 PE=1 SV=1	1.03977e+07	742691
720_1	sp|P46460|NSF_MOUSE	2.26129	NA	82561	AENSSLNLIGK	1	1	1	0.0148	23116	-	Vesicle-fusing ATPase OS=Mus musculus OX=10090 GN=Nsf PE=1 SV=2	982067	19256.2
44_1	sp|Q61781|K1C14_MOUSE	2.84856	NA	52833.9	EVATNSELVQSGK;LEQEIATYR;VVSTHEQVLR	0;0;1	1	2	0.0661	32976;21951;24162;24161	-	Keratin, type I cytoskeletal 14 OS=Mus musculus OX=10090 GN=Krt14 PE=1 SV=2	1.94653e+06	55615.3
44_3	sp|Q6IFX2|K1C42_MOUSE	5.16607	NA	50101.9	ALEEANADLEVK;DAEEWFFTK;LEQEIATYR	1;1;0	2	2	0.0664	30278;24385;21951	-	Keratin, type I cytoskeletal 42 OS=Mus musculus OX=10090 GN=Krt42 PE=1 SV=1	4.43515e+07	1.34398e+06
44_2	sp|Q9Z2K1|K1C16_MOUSE	5.86191	NA	51574.3	ASLENSLEETK;ASLENSLEETKGR;LEQEIATYR	1;1;0	2	3	0.0469	26660;35834;35830;21951	-	Keratin, type I cytoskeletal 16 OS=Mus musculus OX=10090 GN=Krt16 PE=1 SV=3	1.65464e+07	472754
597_1	sp|Q8C4A5|ASXL3_MOUSE	2.39963	NA	243520	QILEVIQK	1	1	1	0.0035	15236	-	Putative Polycomb group protein ASXL3 OS=Mus musculus OX=10090 GN=Asxl3 PE=2 SV=3	1.12682e+06	11268.2
44_4	sp|P02535|K1C10_MOUSE	6.99337	NA	57735.1	ALEESNYELEGK;QSLEASLAETEGR;QSVEADINGLR;QSVEADINGLRR	1;1;0;0	2	4	0.0649	33756;33779;34111;33445;25848;25847;25853;24939;32796	-	Keratin, type I cytoskeletal 10 OS=Mus musculus OX=10090 GN=Krt10 PE=1 SV=3	5.70482e+07	2.03744e+06
380_1	sp|P63038|CH60_MOUSE	40.1787	NA	60917.4	AAVEEGIVLGGGCALLR;GANPVEIR;GVMLAVDAVIAELKK;IGIEIIKR;IQEITEQLDITTSEYEKEK;KGVITVK;KISSVQSIVPALEIANAHR;KPLVIIAEDVDGEALSTLVLNR;LVQDVANNTNEEAGDGTTTATVLAR;VGEVIVTK;VGGTSDVEVNEK;VGLQVVAVK;VTDALNATR	1;1;1;1;1;1;1;1;1;1;1;1;1	13	16	0.3106	43109;43111;10340;40203;13998;52764;6434;49624;53260;53259;54492;54491;9899;27242;12805;14787	-	60 kDa heat shock protein, mitochondrial OS=Mus musculus OX=10090 GN=Hspd1 PE=1 SV=1	4.46625e+07	1.24062e+06
1086_1	sp|Q62465|VAT1_MOUSE	7.22301	NA	43069	IDSVWPFEK;LVALYNQGHIKPR;VLLVPGPEK	1;1;1	3	4	0.0764	21853;21854;38543;14409	-	Synaptic vesicle membrane protein VAT-1 homolog OS=Mus musculus OX=10090 GN=Vat1 PE=1 SV=3	3.72321e+06	206845
44_8	sp|Q9QWL7|K1C17_MOUSE	7.69055	NA	48132.1	ADLEMQIENLKEELAYLK;DAEDWFFSK;EVATNSELVQSGK;LASYLDK;LASYLDKVR;LEQEIATYR;TKFETEQALR	1;1;0;0;0;0;1	3	3	0.157	51259;23041;32976;8531;19228;21951;26752	-	Keratin, type I cytoskeletal 17 OS=Mus musculus OX=10090 GN=Krt17 PE=1 SV=3	8.64902e+06	262092
723_1	sp|Q91YQ5|RPN1_MOUSE	34.6285	NA	68485.7	APDELHYTYLDTFGRPVIVAYK;ASSFVLALEPELESR;FPLFGGWK;IDHILDAL;ISVVVETVYTHVLHPYPTQITQSEK;LPVALDPGSK;NIQVDSPYDISR;QFVVFEGNHYFYSPYPTK;SEDVLDYGPFK;TILPAAAQDVYYR;TVDLSSHLAK;VACITEQVLTLVNK;VTAEVVLVHPGGGSTSR	1;1;1;1;1;1;1;1;1;1;1;1;1	13	14	0.301	54541;54540;42279;14390;12669;55834;16343;34782;52063;28906;37567;19500;40909;42687	-	Dolichyl-diphosphooligosaccharide--protein glycosyltransferase subunit 1 OS=Mus musculus OX=10090 GN=Rpn1 PE=1 SV=1	1.70904e+07	427259
386_1	sp|O09131|GSTO1_MOUSE	7.4401	NA	27479.9	GSAPPGPVPEGQIR;HEVININLK;VPPLIASFVR	1;1;1	3	3	0.1375	32947;19927;20846	-	Glutathione S-transferase omega-1 OS=Mus musculus OX=10090 GN=Gsto1 PE=1 SV=2	5.22569e+06	307394
46_1	sp|O70194|EIF3D_MOUSE	13.5965	NA	63948.4	HVILGTQQFKPNEFASQINLSVENAWGILR;IFHTVTTTDDPVIR;SVYSWDIVVQR;TLNEWDSR	1;1;1;1	4	4	0.115	56908;41504;32487;17316	-	Eukaryotic translation initiation factor 3 subunit D OS=Mus musculus OX=10090 GN=Eif3d PE=1 SV=2	2.98747e+06	110647
1255_1	sp|P45878|FKBP2_MOUSE	2.4898	NA	15334.2	LVIPSELGYGER	1	1	1	0.0857	31683	-	Peptidyl-prolyl cis-trans isomerase FKBP2 OS=Mus musculus OX=10090 GN=Fkbp2 PE=1 SV=1	519707	64963.4
1084_1	sp|Q9QYJ0|DNJA2_MOUSE	10.1566	NA	45716.6	EISFAYEVLSNPEKR;ILEVHVDK;VSLEDLYNGK;YGEQGLR	1;1;1;1	4	5	0.0971	45243;45244;14446;22696;8999	-	DnaJ homolog subfamily A member 2 OS=Mus musculus OX=10090 GN=Dnaja2 PE=1 SV=1	4.50991e+06	196083
595_1	sp|Q60902|EP15R_MOUSE	2.38681	NA	99247.5	LPLDVLGR	1	1	1	0.0088	11499	-	Epidermal growth factor receptor substrate 15-like 1 OS=Mus musculus OX=10090 GN=Eps15l1 PE=1 SV=3	161730	3171.17
1181_1	sp|Q9Z2I0|LETM1_MOUSE	3.10342	NA	82936.9	VAEVEGEKVDNK	1	1	1	0.0163	30976	-	Mitochondrial proton/calcium exchanger protein OS=Mus musculus OX=10090 GN=Letm1 PE=1 SV=1	688715	15304.8
264_1	sp|Q7TQI3|OTUB1_MOUSE	11.028	NA	31250.4	EYAEDDNIYQQK;FFEHFIEGGR;IQQEIAVQNPLVSER;LELSVLYK	1;1;1;1	4	4	0.1661	38737;27470;44074;14981	-	Ubiquitin thioesterase OTUB1 OS=Mus musculus OX=10090 GN=Otub1 PE=1 SV=2	1.47642e+07	984277
1259_1	sp|Q9CQT1|MTNA_MOUSE	8.95203	NA	39386.3	AGAGGPGLAALVAFVR;HLLEQTNPR;IGTYQLAIVAK	1;1;1	3	3	0.0976	35580;21268;24580	-	Methylthioribose-1-phosphate isomerase OS=Mus musculus OX=10090 GN=Mri1 PE=1 SV=1	3.33077e+06	166538
1187_1	sp|Q9CXW4|RL11_MOUSE	5.35514	NA	20239.6	VLEQLTGQTPVFSK;YDGIILPGK	1;1	2	2	0.1292	39848;15456	-	60S ribosomal protein L11 OS=Mus musculus OX=10090 GN=Rpl11 PE=1 SV=4	8.78988e+06	976654
1065_1	sp|Q99JY9|ARP3_MOUSE	28.8985	NA	47327	AEPEDHYFLLTEPPLNTPENR;DREVGIPPEQSLETAK;EFNKYDTDGSK;EFSIDVGYER;GVDDLDFFIGDEAIEKPTYATK;LGYAGNTEPQFIIPSCIAIK;LPACVVDCGTGYTK;QYTGVNAISK;TLTGTVIDSGDGVTHVIPVAEGYVIGSCIK;YSYVCPDLVK	1;1;1;1;1;1;1;1;1;1	10	12	0.3923	54008;45017;30368;30367;26376;53770;53769;51734;39626;19952;56334;27694	-	Actin-related protein 3 OS=Mus musculus OX=10090 GN=Actr3 PE=1 SV=3	1.16083e+07	552775
1067_1	sp|Q8CGZ0|CHERP_MOUSE	2.59665	NA	106102	LLQLWEK	1	1	1	0.0075	13492	-	Calcium homeostasis endoplasmic reticulum protein OS=Mus musculus OX=10090 GN=Cherp PE=1 SV=1	1.67176e+06	47764.5
35_1	sp|Q8BMK4|CKAP4_MOUSE	7.59742	NA	63653.6	GLLDDLR;IETNENNLESAK;SINDNIAIFTDVQK	1;1;1	3	3	0.0574	8267;32928;40642	-	Cytoskeleton-associated protein 4 OS=Mus musculus OX=10090 GN=Ckap4 PE=1 SV=2	4.10982e+06	102745
178_1	sp|Q6PD03|2A5A_MOUSE	2.27527	NA	56311.2	GVIVESAYSDIVK	1	1	1	0.0267	33695	-	Serine/threonine-protein phosphatase 2A 56 kDa regulatory subunit alpha isoform OS=Mus musculus OX=10090 GN=Ppp2r5a PE=1 SV=1	1.00972e+06	37396.9
593_1	sp|Q9R111|GUAD_MOUSE	2.45828	NA	50980.7	TPPLALVFR	1	1	1	0.0198	17063	-	Guanine deaminase OS=Mus musculus OX=10090 GN=Gda PE=1 SV=1	1.81312e+06	64754.5
303_1	sp|Q9QZQ8|H2AY_MOUSE	19.4568	NA	39710.5	AASADSTTEGTPTDGFTVLSTK;AGVIFPVGR;GKLEAIITPPPAK;GVTIASGGVLPNIHPELLAK;HILLAVANDEELNQLLK;QTAAQLILK	1;1;1;1;1;1	6	8	0.2419	51312;12938;31762;48866;48865;47970;47969;15143	-	Core histone macro-H2A.1 OS=Mus musculus OX=10090 GN=Macroh2a1 PE=1 SV=3	6.49234e+06	341702
1082_1	sp|P35979|RL12_MOUSE	14.2832	NA	17793.5	EILGTAQSVGCNVDGR;HSGNITFDEIVNIAR;IGPLGLSPK;KVGDDIAK;QAQIEVVPSASALIIK	1;1;1;1;1	5	6	0.3879	42932;43131;43129;11454;9935;42711	-	60S ribosomal protein L12 OS=Mus musculus OX=10090 GN=Rpl12 PE=1 SV=2	6.51739e+06	592490
48_1	sp|P11157|RIR2_MOUSE	18.6855	NA	45066.8	APTNPSVEDEPLLR;FSQEVQVTEAR;IEQEFLTEALPVK;IFQDSAELESK;QYIEFVADR;TNFFEK	1;1;1;1;1;1	6	8	0.1641	39522;29932;29930;38807;38810;28787;22796;7638	-	Ribonucleoside-diphosphate reductase subunit M2 OS=Mus musculus OX=10090 GN=Rrm2 PE=1 SV=1	8.08346e+06	299387
382_1	sp|A2AN08|UBR4_MOUSE	7.74643	NA	571927	IIPYLSFGEVEK;QLLQLLTTYIVR;TPVFIFER	1;1;1	3	3	0.0062	34312;36869;16864	-	E3 ubiquitin-protein ligase UBR4 OS=Mus musculus OX=10090 GN=Ubr4 PE=1 SV=1	2.27891e+06	8972.1
1080_1	sp|Q91V01|MBOA5_MOUSE	2.2127	NA	56109.8	VWLFETTPR	1	1	1	0.0185	23250	-	Lysophospholipid acyltransferase 5 OS=Mus musculus OX=10090 GN=Lpcat3 PE=1 SV=1	581206	34188.6
591_1	sp|Q64433|CH10_MOUSE	5.69612	NA	10955.9	VLQATVVAVGSGGK;VVLDDKDYFLFR	1;1	2	3	0.2549	29629;39262;39264	-	10 kDa heat shock protein, mitochondrial OS=Mus musculus OX=10090 GN=Hspe1 PE=1 SV=2	5.47953e+06	547953
301_1	sp|Q91V92|ACLY_MOUSE	20.4109	NA	119651	DGVYILDLAAK;DYQGPLKEHEVTIFVR;LGLVGVNLSLDGVK;LYRPGSVAYVSR;TIAIIAEGIPEALTR;YICTTSAIQNR;YQDTPGVK	1;1;1;1;1;1;1	7	7	0.0797	24618;47927;33854;33216;40433;31433;12566	-	ATP-citrate synthase OS=Mus musculus OX=10090 GN=Acly PE=1 SV=1	9.30273e+06	152504
43_1	sp|Q9JHI7|EXOS9_MOUSE	2.75849	NA	48905.9	VAEITELIQK	1	1	1	0.0228	23028	-	Exosome complex component RRP45 OS=Mus musculus OX=10090 GN=Exosc9 PE=1 SV=1	286520	16854.1
98_1	sp|Q99KC8|VMA5A_MOUSE	5.01436	NA	87087.4	ETLLLLLK;YLLPAILNPR	1;1	2	2	0.0227	14050;24290	-	von Willebrand factor A domain-containing protein 5A OS=Mus musculus OX=10090 GN=Vwa5a PE=1 SV=2	626961	13932.5
602_1	sp|Q9D787|PPIL2_MOUSE	2.29417	NA	59027.6	SQFFITFR	1	1	1	0.0154	18344	-	RING-type E3 ubiquitin-protein ligase PPIL2 OS=Mus musculus OX=10090 GN=Ppil2 PE=1 SV=2	127140	4101.29
600_1	sp|Q99JW2|ACY1_MOUSE	2.75849	NA	45752.1	VISSILAFR	1	1	1	0.0221	16750	-	Aminoacylase-1 OS=Mus musculus OX=10090 GN=Acy1 PE=1 SV=1	0	0
186_1	sp|Q4VC33|MAEA_MOUSE	2.75849	NA	45307	IQEFIELVR	1	1	1	0.0227	23170	-	E3 ubiquitin-protein transferase MAEA OS=Mus musculus OX=10090 GN=Maea PE=1 SV=1	1.35347e+06	54138.8
1121_1	sp|Q9CQE8|RTRAF_MOUSE	7.47371	NA	28134.8	EGLPVALEK;LEYGDNAEK;LLHIEELR	1;1;1	3	3	0.1066	14548;18022;17415	-	RNA transcription, translation and transport factor protein OS=Mus musculus OX=10090 GN=RTRAF PE=1 SV=1	1.28103e+06	71168.4
1123_1	sp|Q60972|RBBP4_MOUSE	2.84757	NA	47626.1	GEFGGFGSVSGK;TPSSDVLVFDYTK;TVALWDLR	1;0;0	1	1	0.0776	22214;37248;15367	-	Histone-binding protein RBBP4 OS=Mus musculus OX=10090 GN=Rbbp4 PE=1 SV=5	2.20919e+06	147280
1201_1	sp|P63330|PP2AA_MOUSE	2.63276	NA	35585.4	YSFLQFDPAPR	1	1	1	0.0356	31990	sp|P62715|PP2AB_MOUSE	Serine/threonine-protein phosphatase 2A catalytic subunit alpha isoform OS=Mus musculus OX=10090 GN=Ppp2ca PE=1 SV=1	9.92845e+06	551581
1064_1	sp|Q91YP2|NEUL_MOUSE	2.8998	NA	80377.5	LVNTGLLTLR	1	1	1	0.0142	20896	-	Neurolysin, mitochondrial OS=Mus musculus OX=10090 GN=Nln PE=1 SV=1	319454	8191.12
188_1	sp|Q9D6Y7|MSRA_MOUSE	2.12955	NA	25971.8	QGNDFGTQYR	1	1	1	0.0429	24982	-	Mitochondrial peptide methionine sulfoxide reductase OS=Mus musculus OX=10090 GN=Msra PE=1 SV=1	163846	9638.02
1069_1	sp|P07356|ANXA2_MOUSE	13.5368	NA	38651.8	QDIAFAYQR;RAEDGSVIDYELIDQDAR;TDLEKDIISDTSGDFR;TPAQYDASELK	1;1;1;1	4	5	0.1593	21432;50091;50090;45804;26736	-	Annexin A2 OS=Mus musculus OX=10090 GN=Anxa2 PE=1 SV=2	7.13027e+06	310012
1203_1	sp|Q3UVK0|ERMP1_MOUSE	5.60704	NA	100084	AFINLEAAGVGGK;AGDNILAVLK	1;1	2	2	0.0256	27869;17059	-	Endoplasmic reticulum metallopeptidase 1 OS=Mus musculus OX=10090 GN=Ermp1 PE=1 SV=2	974175	27060.4
309_1	sp|Q91V12|BACH_MOUSE	6.99337	NA	42509.7	TNIVTASVDAINFHDK;VLEVPPIVYLR	1;1	2	3	0.0709	44493;44497;30131	-	Cytosolic acyl coenzyme A thioester hydrolase OS=Mus musculus OX=10090 GN=Acot7 PE=1 SV=2	3.2655e+06	163275
1062_1	sp|P05064|ALDOA_MOUSE	28.2826	NA	39331.3	AAQEEYIKR;ALQASALK;GVVPLAGTNGETTTQGLDGLSER;IGEHTPSALAIMENANVLAR;KELSDIAHR;LQSIGTENTEENRR;TVPPAVTGVTFLSGGQSEEEASINLNAINK;VNPCIGGVILFHETLYQK;YTPSGQSGAAASESLFISNHAY	1;1;1;1;1;1;1;1;1	9	13	0.4203	21264;21265;8279;52543;52544;52536;50669;19421;42240;56308;50424;50429;52400	-	Fructose-bisphosphate aldolase A OS=Mus musculus OX=10090 GN=Aldoa PE=1 SV=2	1.4586e+07	634175
175_1	sp|P62897|CYC_MOUSE	9.1443	NA	11598	ADLIAYLK;KTGQAAGFSYTDANK;TGQAAGFSYTDANK	1;1;1	3	3	0.219	12545;40232;35702	-	Cytochrome c, somatic OS=Mus musculus OX=10090 GN=Cycs PE=1 SV=2	5.80074e+06	725093
1118_1	sp|P84099|RL19_MOUSE	4.14482	NA	23451.2	VWLDPNETNEIANANSR	1	1	1	0.0867	48152	-	60S ribosomal protein L19 OS=Mus musculus OX=10090 GN=Rpl19 PE=1 SV=1	1.37917e+06	153241
354_1	sp|P08752|GNAI2_MOUSE	4.14482	NA	40463	NVQFVFDAVTDVIIK;TTGIVETHFTFK;YDEAASYIQSK	0;0;1	1	1	0.107	43692;33723;33727;29131	-	Guanine nucleotide-binding protein G(i) subunit alpha-2 OS=Mus musculus OX=10090 GN=Gnai2 PE=1 SV=5	857246	42862.3
354_2	sp|Q9DC51|GNAI3_MOUSE	2.84856	NA	40512.2	ISQTNYIPTQQDVLR;NVQFVFDAVTDVIIK;TTGIVETHFTFK	1;0;0	1	1	0.1186	45151;43692;33723;33727	-	Guanine nucleotide-binding protein G(i) subunit alpha OS=Mus musculus OX=10090 GN=Gnai3 PE=1 SV=3	441280	25957.7
936_1	sp|P00493|HPRT_MOUSE	10.38	NA	24554.6	FFADLLDYIK;SVGYRPDFVGFEIPDK;SYCNDQSTGDIK;VASLLVK	1;1;1;1	4	4	0.2064	27764;46056;33974;6012	-	Hypoxanthine-guanine phosphoribosyltransferase OS=Mus musculus OX=10090 GN=Hprt1 PE=1 SV=3	7.86183e+06	604756
177_1	sp|Q9D1A2|CNDP2_MOUSE	2.40758	NA	52733.6	TVFGVEPDLTR	1	1	1	0.0232	27254	-	Cytosolic non-specific dipeptidase OS=Mus musculus OX=10090 GN=Cndp2 PE=1 SV=1	981256	37740.6
385_1	sp|Q924C1|XPO5_MOUSE	2.84856	NA	136883	LAEDVVTFQTLPTQR	1	1	1	0.0125	43949	-	Exportin-5 OS=Mus musculus OX=10090 GN=Xpo5 PE=1 SV=1	669607	10628.7
606_1	sp|Q9WUA3|PFKAP_MOUSE	2.7816	NA	85400.3	VTILGHVQR	1	1	1	0.0115	17417	-	ATP-dependent 6-phosphofructokinase, platelet type OS=Mus musculus OX=10090 GN=Pfkp PE=1 SV=1	0	0
1209_1	sp|Q91V41|RAB14_MOUSE	5.48032	NA	23881.9	NLTNPNTVIILIGNK;TGENVEDAFLEAAK	1;1	2	2	0.1349	41702;38001	-	Ras-related protein Rab-14 OS=Mus musculus OX=10090 GN=Rab14 PE=1 SV=3	1.94567e+06	129711
171_1	sp|P80317|TCPZ_MOUSE	23.0173	NA	57967.7	FTFIEK;GIDPFSLDALAK;HKSETDTSLIR;QADLYISEGLHPR;SETDTSLIR;SVTLLVK;TEVNSGFFYK;VATAQDDITGDGTTSNVLIIGELLK	1;1;1;1;1;1;1;1	8	11	0.1582	7592;27866;29654;38221;38216;38217;17357;6902;25277;54411;54410	-	T-complex protein 1 subunit zeta OS=Mus musculus OX=10090 GN=Cct6a PE=1 SV=3	1.52801e+07	526902
47_1	sp|Q60960|IMA5_MOUSE	2.2687	NA	60144.4	FVEFLK	1	1	1	0.0112	7537	sp|O35345|IMA7_MOUSE	Importin subunit alpha-5 OS=Mus musculus OX=10090 GN=Kpna1 PE=1 SV=2	51563.7	2455.41
173_1	sp|Q9R112|SQOR_MOUSE	5.4452	NA	50249.9	ANIIFNTALGTIFGVK;TAAAVAAQSGILDR	1;1	2	2	0.0667	42980;32162	-	Sulfide:quinone oxidoreductase, mitochondrial OS=Mus musculus OX=10090 GN=Sqor PE=1 SV=3	1.24619e+06	38943.6
41_1	sp|Q91W90|TXND5_MOUSE	20.7076	NA	46385.9	ALAPTWEQLALGLEHSETVK;DLDSLHSFVLR;GYPTLLLFR;GYPTLLWFR;NLAPTWEELSK;QGLYELSANNFELHVSQGNHFIK;VDCTADSDVCSAQGVR	1;1;1;1;1;1;1	7	9	0.2374	51748;51746;30286;30287;19926;23429;29686;54932;44370	-	Thioredoxin domain-containing protein 5 OS=Mus musculus OX=10090 GN=Txndc5 PE=1 SV=2	9.00412e+06	391484
604_1	sp|P39054|DYN2_MOUSE	9.89394	NA	98084.1	GISPVPINLR;HVFAIFNTEQR;NLVDSYVAIINK;RPLILQLIFSK	1;1;1;1	4	4	0.0506	19284;32941;32369;31503	-	Dynamin-2 OS=Mus musculus OX=10090 GN=Dnm2 PE=1 SV=2	7.29057e+06	130189
746_1	sp|Q62351|TFR1_MOUSE	22.6214	NA	85677.3	AFTYINLDK;DSNWISK;ILNIFGVIK;LNSIEFADTIK;RILNIFGVIK;SSVGTGLLLK;TAAEVAGQLIIK;VEYHFLSPYVSPR;VVLGTSNFK	1;1;1;1;1;1;1;1;1	9	9	0.1062	20156;10106;17203;28058;24430;15417;26363;41027;14973	-	Transferrin receptor protein 1 OS=Mus musculus OX=10090 GN=Tfrc PE=1 SV=1	1.03041e+07	224003
91_1	sp|Q6PIP5|NUDC1_MOUSE	2.44943	NA	66662.4	LFVLTTK	1	1	1	0.012	8987	-	NudC domain-containing protein 1 OS=Mus musculus OX=10090 GN=Nudcd1 PE=1 SV=2	128131	3660.88
973_1	sp|Q9CZU3|MTREX_MOUSE	5.62917	NA	117561	EYPFILDAFQR;KAQIALDIK	1;1	2	2	0.0192	34473;16482	-	Exosome RNA helicase MTR4 OS=Mus musculus OX=10090 GN=Mtrex PE=1 SV=1	654401	11091.5
930_1	sp|P60766|CDC42_MOUSE	9.51167	NA	21245	NVFDEAILAALEPPEPK;QKPITPETAEK;YVECSALTQK	1;1;1	3	5	0.199	46574;46572;27621;27618;25624	-	Cell division control protein 42 homolog OS=Mus musculus OX=10090 GN=Cdc42 PE=1 SV=2	2.16981e+06	241090
97_1	sp|Q9JMH6|TRXR1_MOUSE	13.6809	NA	67042	LELTPVAIQAGR;TIGLETVGVK;VTAQSTNSEETIEGEFNTVLLAVGR;VVGFHVLGPNAGEVTQGFAAALK	1;1;1;1	4	4	0.1142	28847;17193;55029;52626	-	Thioredoxin reductase 1, cytoplasmic OS=Mus musculus OX=10090 GN=Txnrd1 PE=1 SV=3	1.33764e+07	393423
1112_1	sp|Q8R2S8|CD177_MOUSE	5.16541	NA	87033.3	LPLQWTAGQK;VNLVIIK	1;1	2	2	0.0208	22891;8130	-	CD177 antigen OS=Mus musculus OX=10090 GN=Cd177 PE=2 SV=1	1.23988e+06	33510.3
1252_1	sp|P59708|SF3B6_MOUSE	2.75849	NA	14575.6	GTAYVVYEDIFDAK	1	1	1	0.112	40974	-	Splicing factor 3B subunit 6 OS=Mus musculus OX=10090 GN=Sf3b6 PE=1 SV=1	1.45553e+06	181941
932_1	sp|Q9JHR7|IDE_MOUSE	7.18801	NA	117697	FKLPTK;GWVNTLVGGQK;YTLETRPNQEGIDVR	1;1;1	3	3	0.0314	6110;23744;45410	-	Insulin-degrading enzyme OS=Mus musculus OX=10090 GN=Ide PE=1 SV=1	2.44397e+06	43642.2
744_1	sp|O35598|ADA10_MOUSE	5.16109	NA	83913.8	AIDTIYQTTDFSGIR;LVDADGPLAR	1;1	2	2	0.0334	43506;17537	-	Disintegrin and metalloproteinase domain-containing protein 10 OS=Mus musculus OX=10090 GN=Adam10 PE=1 SV=2	2.68901e+06	61113.9
1250_1	sp|P52479|UBP10_MOUSE	7.23237	NA	86967.7	DIRPGAAFEPTYIYR;ELLSPGIK;TAYLLYYR	1;1;1	3	3	0.0391	45015;10401;19122	-	Ubiquitin carboxyl-terminal hydrolase 10 OS=Mus musculus OX=10090 GN=Usp10 PE=1 SV=3	3.02125e+06	79506.5
1066_1	sp|Q8BIJ6|SYIM_MOUSE	12.7264	NA	112732	ELSSFYFSIVK;EPPYGADILR;QWFVNITDIK;TGWINTSSIWK;VIVVPTAR	1;1;1;1;1	5	5	0.0494	31106;22327;28664;29901;10317	-	Isoleucine--tRNA ligase, mitochondrial OS=Mus musculus OX=10090 GN=Iars2 PE=1 SV=1	5.86403e+06	119674
258_1	sp|P62996|TRA2B_MOUSE	5.13214	NA	33645.6	VDFSITK;YGPIADVSIVYDQQSR	1;1	2	2	0.0799	8532;45793	-	Transformer-2 protein homolog beta OS=Mus musculus OX=10090 GN=Tra2b PE=1 SV=1	3.3825e+06	307500
934_1	sp|Q504N7|IFIXL_MOUSE	2.60837	NA	43797.7	VFDIVLK	1	1	1	0.0178	9442	sp|Q8BV49|IFIX_MOUSE	Pyrin and HIN domain-containing protein 1-like OS=Mus musculus OX=10090 PE=2 SV=1	92850.9	4886.89
95_1	sp|Q9WVJ2|PSD13_MOUSE	11.0204	NA	42782.1	LYENFISEFEHR;QLTFEEIAK;YYQTIGNHASYYK	1;1;1	3	4	0.0904	40766;40767;19881;41338	-	26S proteasome non-ATPase regulatory subunit 13 OS=Mus musculus OX=10090 GN=Psmd13 PE=1 SV=1	4.28676e+06	164875
1256_1	sp|Q9JII5|DAZP1_MOUSE	5.88502	NA	43187	LFVGGLDWSTTQETLR;NQAPGQPGASQWGSR	1;1	2	2	0.0764	46003;39629	-	DAZ-associated protein 1 OS=Mus musculus OX=10090 GN=Dazap1 PE=1 SV=2	3.13645e+06	241265
1060_1	sp|Q8BIP0|SYDM_MOUSE	2.75849	NA	74055.2	IVDVSDVFR	1	1	1	0.0138	18529	-	Aspartate--tRNA ligase, mitochondrial OS=Mus musculus OX=10090 GN=Dars2 PE=1 SV=1	902971	20999.3
975_1	sp|Q9WUM3|COR1B_MOUSE	4.93677	NA	53878	AIFLADGK;VFTTGFSR	1;1	2	2	0.0331	9473;12871	-	Coronin-1B OS=Mus musculus OX=10090 GN=Coro1b PE=1 SV=1	3.22711e+06	146687
253_1	sp|O08810|U5S1_MOUSE	27.5034	NA	109291	FNTTSVIK;GLAEDIENEVVQITWNR;GLSEDVSISK;IAVEPVNPSELPK;ILDAVVAQEPLHR;IYADTFGDINYQEFAK;LGEFFQTK;LWGDIYFNPK;VLSGTIHAGQPVK;VPAGNWVLIEGVDQPIVK	1;1;1;1;1;1;1;1;1;1	10	11	0.1298	12670;48869;17869;34220;36865;47279;15167;28134;30557;47997;47996	-	116 kDa U5 small nuclear ribonucleoprotein component OS=Mus musculus OX=10090 GN=Eftud2 PE=1 SV=1	8.71882e+06	155693
255_1	sp|Q9Z204|HNRPC_MOUSE	5.1453	NA	34363.9	VDSLLESLEK;VFIGNLNTLVVK	1;1	2	2	0.0703	22434;30996	-	Heterogeneous nuclear ribonucleoproteins C1/C2 OS=Mus musculus OX=10090 GN=Hnrnpc PE=1 SV=1	4.9607e+06	225486
977_1	sp|Q8BMA6|SRP68_MOUSE	7.80462	NA	70530.3	ALLQQQPEDDSK;VSNLQYLHSYLTYIK;VTEELLTDNR	1;1;1	3	3	0.0592	33356;46365;25192	-	Signal recognition particle subunit SRP68 OS=Mus musculus OX=10090 GN=Srp68 PE=1 SV=2	4.50458e+06	107252
424_1	sp|Q3THS6|METK2_MOUSE	20.2653	NA	43661.4	ELLEIVKK;FVIGGPQGDAGLTGR;IIVDTYGGWGAHGGGAFSGK;NGTLPWLRPDSK;TAAYGHFGR;TCNVLVALEQQSPDIAQGVHLDR;YLDEDTIYHLQPSGR	1;1;1;1;1;1;1	7	7	0.2582	15289;36243;48281;33887;15609;54508;45712	-	S-adenosylmethionine synthase isoform type-2 OS=Mus musculus OX=10090 GN=Mat2a PE=1 SV=2	6.62763e+06	315602
742_1	sp|P18242|CATD_MOUSE	7.92407	NA	44925	ILDIACWVHHK;NIFSFYLNR;VSSLPTVYLK	1;1;1	3	3	0.0732	34165;24454;21233	-	Cathepsin D OS=Mus musculus OX=10090 GN=Ctsd PE=1 SV=1	2.52382e+06	126191
971_1	sp|P70677|CASP3_MOUSE	6.99239	NA	31454.4	SVDSGIYLDSSYK;VATEFESFSLDSTFHAK	1;1	2	4	0.1083	35824;47668;47670;47671	-	Caspase-3 OS=Mus musculus OX=10090 GN=Casp3 PE=1 SV=1	2.26772e+06	113386
93_1	sp|Q8CIE6|COPA_MOUSE	38.6633	NA	138344	DADSITLFDVQQK;DADSQNPDAPEGK;DVAVMQLR;ISPLQFR;LQLCYQLTTVGK;LSFLYLITGNLEK;LVGQSIIAYLQK;SILLSVPLLVVDNK;TALNLFFK;TLDLPIYVTR;VLTIDPTEFK;VTTVTEIGK;VWDISGLR;YAVTTGDHGIIR	1;1;1;1;1;1;1;1;1;1;1;1;1;1	14	14	0.1217	37522;32143;13562;10571;35463;38613;31695;38583;14474;25257;23923;14238;14161;30343	-	Coatomer subunit alpha OS=Mus musculus OX=10090 GN=Copa PE=1 SV=2	2.41961e+07	318369
548_1	sp|Q8R1Q8|DC1L1_MOUSE	2.39963	NA	56579.1	VEDNFEDIITKPPVR	1	1	1	0.0287	45077	-	Cytoplasmic dynein 1 light intermediate chain 1 OS=Mus musculus OX=10090 GN=Dync1li1 PE=1 SV=1	1.31396e+06	42385.7
54_10	sp|Q9ERE2|KRT81_MOUSE	15.1116	NA	52828.5	AEAESWYR;AQYDDIASR;ATAENEFVALKK;GLSGGFGSQSVCGAFR;ILHSHISDTSIVVK;KSDLEANAEALTQETDFLR;LEAAVTQSEQQGEAALADAR;LTAEIENAK;RYEEEVSLR	0;0;1;1;1;0;1;0;1	5	6	0.2412	16968;18025;31170;40850;39932;51250;49979;49978;16013;24745	sp|P97861|KRT86_MOUSE	Keratin, type II cuticular Hb1 OS=Mus musculus OX=10090 GN=Krt81 PE=2 SV=2	5.07988e+06	163867
54_11	sp|Q922U2|K2C5_MOUSE	12.3616	NA	61728.6	FASFIDKVR;GELALKDAR;GRLDSELR;LALDVEIATYR;LALDVEIATYRK;LRSEIDNVK;NKYEDEINK;SEIDNVKK;SLDLDSIIAEVK;TEAESWYQTK;TTAENEFVMLK;YEDEINKR	0;1;0;0;0;1;0;1;0;1;1;0	5	5	0.1569	20068;15321;14159;28674;28672;34177;19663;23415;13604;30354;30351;27646;30142;19293;19295;19294	-	Keratin, type II cytoskeletal 5 OS=Mus musculus OX=10090 GN=Krt5 PE=1 SV=1	4.63291e+07	1.36262e+06
740_1	sp|P18653|KS6A1_MOUSE	2.84856	NA	81543.3	EASFVLHTISK	1	1	1	0.0152	27183	-	Ribosomal protein S6 kinase alpha-1 OS=Mus musculus OX=10090 GN=Rps6ka1 PE=1 SV=1	1.01161e+06	22480.2
257_1	sp|Q61029|LAP2B_MOUSE	6.90331	NA	50342.1	NRPPLAAGANSK;SSTPLPTVSSSAENTR	1;1	2	2	0.0619	25482;41936	sp|Q61033|LAP2A_MOUSE	Lamina-associated polypeptide 2, isoforms beta/delta/epsilon/gamma OS=Mus musculus OX=10090 GN=Tmpo PE=1 SV=4	550203	22925.1
210_1	sp|Q3V3R1|C1TM_MOUSE	19.4543	NA	105662	EVLSLLQEK;KITIGQGSTEK;LIAEESVSLLAAALR;LQPLSPVPSDIEISR;LSGGSPGVPVDK;LVPLVNGVR;VIAQTVYGAK	1;1;1;1;1;1;1	7	8	0.0829	18971;23884;40164;42337;21480;15072;15110;18543	-	Monofunctional C1-tetrahydrofolate synthase, mitochondrial OS=Mus musculus OX=10090 GN=Mthfd1l PE=1 SV=2	5.83437e+07	1.08044e+06
555_1	sp|Q9Z0X1|AIFM1_MOUSE	10.0745	NA	66723.8	ELWFSDDPNVTK;SATEQSGTGIR;TGGLEIDSDFGGFR;VVHLDVR	1;1;1;1	4	4	0.0719	36448;21195;37200;9579	-	Apoptosis-inducing factor 1, mitochondrial OS=Mus musculus OX=10090 GN=Aifm1 PE=1 SV=1	2.93656e+06	88986.6
422_1	sp|Q6PAR5|GAPD1_MOUSE	2.7816	NA	162300	ALQIPEVYLR	1	1	1	0.0069	25833	-	GTPase-activating protein and VPS9 domain-containing protein 1 OS=Mus musculus OX=10090 GN=Gapvd1 PE=1 SV=2	668519	9550.28
181_1	sp|P48758|CBR1_MOUSE	2.54996	NA	30622	IGVTVLSR	1	1	1	0.0289	9903	-	Carbonyl reductase [NADPH] 1 OS=Mus musculus OX=10090 GN=Cbr1 PE=1 SV=3	678870	35730
820_1	sp|Q8CFQ3|AQR_MOUSE	2.44943	NA	170185	FWNLIK	1	1	1	0.0041	8948	-	RNA helicase aquarius OS=Mus musculus OX=10090 GN=Aqr PE=1 SV=2	0	0
553_1	sp|Q5SQX6|CYFP2_MOUSE	5.39752	NA	145565	LADQIFAYYK;NVLISVLQAIR	1;1	2	2	0.0168	27177;26906	-	Cytoplasmic FMR1-interacting protein 2 OS=Mus musculus OX=10090 GN=Cyfip2 PE=1 SV=2	1.62024e+06	21603.2
1124_1	sp|Q8BXZ1|TMX3_MOUSE	2.7816	NA	51815	STIVSIFK	1	1	1	0.0175	12035	-	Protein disulfide-isomerase TMX3 OS=Mus musculus OX=10090 GN=Tmx3 PE=1 SV=2	14781.8	591.273
420_1	sp|P51859|HDGF_MOUSE	10.898	NA	26252.6	DLFPYEESK;KGFSEGLWEIENNPTVK;YQVFFFGTHETAFLGPK	1;1;1	3	5	0.1814	22177;48249;48247;48899;48898	-	Hepatoma-derived growth factor OS=Mus musculus OX=10090 GN=Hdgf PE=1 SV=2	3.05068e+06	190668
212_1	sp|Q8R010|AIMP2_MOUSE	2.84757	NA	35355.2	FLFSLFGQK	1	1	1	0.0281	20267	-	Aminoacyl tRNA synthase complex-interacting multifunctional protein 2 OS=Mus musculus OX=10090 GN=Aimp2 PE=1 SV=2	0	0
183_1	sp|Q9Z1F9|SAE2_MOUSE	8.11363	NA	70524.7	ELAEAVSGGR;SYASLFSK;VLVVGAGGIGCELLK	1;1;1	3	3	0.0517	16003;12360;37714	-	SUMO-activating enzyme subunit 2 OS=Mus musculus OX=10090 GN=Uba2 PE=1 SV=1	5.66677e+06	161908
251_1	sp|P62196|PRS8_MOUSE	7.04462	NA	45597.1	LEGGSGGDSEVQR;LLREELQLLQEQGSYVGEVVR	1;1	2	2	0.0837	29794;53870	-	26S proteasome regulatory subunit 8 OS=Mus musculus OX=10090 GN=Psmc5 PE=1 SV=1	2.44112e+06	87182.8
1126_1	sp|O55236|MCE1_MOUSE	2.20491	NA	68639.8	GVTQVTTQPK	1	1	1	0.0168	18961	-	mRNA-capping enzyme OS=Mus musculus OX=10090 GN=Rngtt PE=1 SV=1	1.82819e+06	49410.4
426_1	sp|Q9QUI0|RHOA_MOUSE	2.75849	NA	21768.1	TCLLIVFSK	1	1	1	0.0466	19966	sp|P62746|RHOB_MOUSE;sp|Q62159|RHOC_MOUSE	Transforming protein RhoA OS=Mus musculus OX=10090 GN=Rhoa PE=1 SV=1	28352.9	2180.99
185_1	sp|Q9Z130|HNRDL_MOUSE	2.39963	NA	33538.1	DLTEYLSR;FGEVVDCTIK;GFGFVLFK	1;0;0	1	1	0.0864	16329;24137;24138;12880	-	Heterogeneous nuclear ribonucleoprotein D-like OS=Mus musculus OX=10090 GN=Hnrnpdl PE=1 SV=1	599415	39961
185_2	sp|Q60668|HNRPD_MOUSE	16.1144	NA	38330.3	ESESVDKVMDQK;EYFGGFGEVESIELPMDNK;GFCFITFK;GFGFVLFK;IFVGGLSPDTPEEK;KYHNVGLSK;MFIGGLSWDTTK	1;1;1;0;1;1;1	6	6	0.231	34924;51551;17290;12880;37837;18356;32653	-	Heterogeneous nuclear ribonucleoprotein D0 OS=Mus musculus OX=10090 GN=Hnrnpd PE=1 SV=2	1.01463e+07	676417
185_3	sp|Q99020|ROAA_MOUSE	22.5422	NA	30812.3	EVYQQQQYGSGGR;EYFGQFGEIEAIELPIDPK;FGEVVDCTIK;GFGFILFK;GFVFITFK;GFVFITFKEEDPVK;IFVGGLNPEATEEKIR;MFVGGLSWDTSK;NEEDAGK	1;1;0;1;1;1;1;1;1	8	9	0.3474	38242;51760;24137;24138;13442;14699;42458;42456;45103;31472;6960	-	Heterogeneous nuclear ribonucleoprotein A/B OS=Mus musculus OX=10090 GN=Hnrnpab PE=1 SV=1	1.30159e+07	929707
828_1	sp|P60229|EIF3E_MOUSE	13.8432	NA	52187.4	HLVFPLLEFLSVK;LKETIDNNSVSSPLQSLQQR;NALSSLWGK;QEYLDTLYR;TTVVAQLK	1;1;1;1;1	5	5	0.1326	39695;52397;15450;25745;10536	-	Eukaryotic translation initiation factor 3 subunit E OS=Mus musculus OX=10090 GN=Eif3e PE=1 SV=1	9.10899e+06	284656
447_1	sp|P49290|PERE_MOUSE	42.6723	NA	81328.5	ASAPNSHVPLSSVFFASWR;DHGLPGYNAWR;HPWLGASNQALAR;IGLDLAALNMQR;IIHEGGIDPILR;IPCFLAGDTR;IVCDNTGITTVSR;IVGAMVQIITYR;IVGAMVQIITYRDFLPLVLGR;KIVGAMVQIITYR;LLSQASGCALQDQAER;LNPHWSGDK;LNPHWSGDKLYNEAR;LTALHTLFVR;NGFLLPLVR;SLPFGWTPGK;SRDHGLPGYNAWR;TNFLGLLATNQR;TPDNIDIWVGAIAEPLLPGAR	1;0;1;1;1;1;1;0;1;0;1;1;1;1;1;1;0;1;1	15	21	0.2891	50019;50020;50038;29600;29599;35348;30912;31603;31692;31693;23272;35907;33046;53340;37950;37951;44534;18695;18694;45577;24331;17644;17680;20415;39214;39215;39217;32331;52024	-	Eosinophil peroxidase OS=Mus musculus OX=10090 GN=Epx PE=1 SV=2	5.73433e+07	1.14687e+06
1015_1	sp|Q6PFR5|TRA2A_MOUSE	2.4898	NA	32296.9	GFAFVYFER	1	1	1	0.032	22561	-	Transformer-2 protein homolog alpha OS=Mus musculus OX=10090 GN=Tra2a PE=1 SV=1	606698	46669.1
1017_1	sp|P29341|PABP1_MOUSE	41.5502	NA	70625.9	AKEFTNVYIK;ALDTMNFDVIK;ALYDTFSAFGNILSCK;EFSPFGTITSAK;FSPAGPILSIR;GFGFVCFSSPEEATK;GFGFVSFER;GYGFVHFETQEAAER;IVATKPLYVALAQR;KEFSPFGTITSAK;KSGVGNIFIK;SKVDEAVAVLQAHQAK;SLGYAYVNFQQPADAER;YQGVNLYVK	1;1;1;1;1;1;1;1;1;1;1;1;1;1	14	17	0.261	26311;29468;45713;29555;23695;42604;18340;44397;44396;39733;39732;35023;35022;19145;43349;47887;20110	-	Polyadenylate-binding protein 1 OS=Mus musculus OX=10090 GN=Pabpc1 PE=1 SV=2	3.94822e+07	1.03901e+06
528_1	sp|Q11136|PEPD_MOUSE	2.59665	NA	54993	VPLALFALNR	1	1	1	0.0203	21558	-	Xaa-Pro dipeptidase OS=Mus musculus OX=10090 GN=Pepd PE=1 SV=3	713457	27440.7
863_1	sp|Q3U186|SYRM_MOUSE	2.84757	NA	65294.6	VGLAAVIIQDFR	1	1	1	0.0208	30312	-	Probable arginine--tRNA ligase, mitochondrial OS=Mus musculus OX=10090 GN=Rars2 PE=1 SV=1	412191	10569
214_1	sp|Q9JLV5|CUL3_MOUSE	2.40758	NA	88891.4	VYVQQNNVENVYNLGLIIFR	1	1	1	0.026	53484	-	Cullin-3 OS=Mus musculus OX=10090 GN=Cul3 PE=1 SV=1	0	0
1191_1	sp|P22892|AP1G1_MOUSE	5.39124	NA	91292.1	VLAINILGR;YVALTSLLK	1;1	2	2	0.0219	15155;16825	-	AP-1 complex subunit gamma-1 OS=Mus musculus OX=10090 GN=Ap1g1 PE=1 SV=3	659492	14988.5
824_1	sp|P34022|RANG_MOUSE	7.64159	NA	23581.7	FASENDLPEWK;TLEEDEEELFK;VAEKLEALSVR	1;1;1	3	3	0.1626	31773;33754;26422	-	Ran-specific GTPase-activating protein OS=Mus musculus OX=10090 GN=Ranbp1 PE=1 SV=2	2.5696e+06	285511
822_1	sp|P25444|RS2_MOUSE	12.213	NA	31211.7	AFVAIGDYNGHVGLGVK;ESEIIDFFLGASLKDEVLK;GCTATLGNFAK;GTGIVSAPVPK	1;1;1;1	4	5	0.198	43919;51273;51272;22748;17503	-	40S ribosomal protein S2 OS=Mus musculus OX=10090 GN=Rps2 PE=1 SV=3	6.15527e+06	279785
216_1	sp|Q91WQ3|SYYC_MOUSE	12.9994	NA	59068.1	APWELLELR;HVLFPLK;LSSVVTQHDAK;NLQEVLGEEK;VDAQFGGVDQR	1;1;1;1;1	5	5	0.0909	22154;10271;24947;23730;25276	-	Tyrosine--tRNA ligase, cytoplasmic OS=Mus musculus OX=10090 GN=Yars1 PE=1 SV=3	4.0849e+07	907754
121_1	sp|Q8R0G9|NU133_MOUSE	2.4898	NA	128539	SNSYFEFVLK	1	1	1	0.0087	27244	-	Nuclear pore complex protein Nup133 OS=Mus musculus OX=10090 GN=Nup133 PE=1 SV=2	159960	2423.64
869_1	sp|Q9ES97|RTN3_MOUSE	5.0503	NA	103814	SVIQAVQK;TQIDHYVGIAR	1;1	2	2	0.0197	11084;29064	-	Reticulon-3 OS=Mus musculus OX=10090 GN=Rtn3 PE=1 SV=2	2.56331e+06	56962.4
520_1	sp|O55142|RL35A_MOUSE	2.63276	NA	12545.7	DETEFYLGK	1	1	1	0.0818	20965	-	60S ribosomal protein L35a OS=Mus musculus OX=10090 GN=Rpl35a PE=1 SV=2	304821	33869.1
127_1	sp|Q9WUM5|SUCA_MOUSE	2.63276	NA	36132	AKPVVSFIAGITAPPGR	1	1	1	0.0491	43029	-	Succinate--CoA ligase [ADP/GDP-forming] subunit alpha, mitochondrial OS=Mus musculus OX=10090 GN=Suclg1 PE=1 SV=4	766558	51103.9
1011_1	sp|Q8QZY1|EIF3L_MOUSE	48.085	NA	66570.3	IDESIHLQLR;IQLLVFK;LAGFLDLTEQEFR;LHSLLGDYYQAIK;MLGYFSLVGLLR;NTPWPEAEAIAPQVGNDAVFLILYK;QLEVYTSGGDPESVAGEYGR;QYEQQTYQVIPEVIK;TVSDLIDQK;VFANILLYIQR;VFSDEVQQQAQLSTIR;VLENIELNK;VSGGPSLEQR;VWNVHSVLNVLHSLVDK;VYELQASR	1;1;1;1;1;1;1;1;1;1;1;1;1;1;1	15	16	0.3457	26800;10580;39558;38950;38947;33260;55395;50735;46815;17258;32402;46503;19550;17659;48427;15013	-	Eukaryotic translation initiation factor 3 subunit L OS=Mus musculus OX=10090 GN=Eif3l PE=1 SV=1	2.14302e+07	669693
1117_1	sp|P80314|TCPB_MOUSE	47.1014	NA	57441.1	EALLSSAVDHGSDEAR;GATQQILDEAER;GSGNLEAIHVIK;KLGGSLADSYLDEGFLLDK;LALVTGGEIASTFDHPELVK;LGGSLADSYLDEGFLLDKK;LIHFSGVALGEACTIVLR;LSSFIGAIAIGDLVK;QVLLSAAEAAEVILR;SLHDALCVLAQTVK;SLHDALCVLAQTVKDPR;VAEIEHAEKEK;VQDDEVGDGTTSVTVLAAELLR	1;1;1;1;1;1;1;1;1;1;1;1;1	13	16	0.3327	42474;31582;27458;49741;50538;50537;49742;48387;38384;40763;40127;47793;29483;29482;52682;52681	-	T-complex protein 1 subunit beta OS=Mus musculus OX=10090 GN=Cct2 PE=1 SV=4	1.80145e+07	500403
1013_1	sp|Q60930|VDAC2_MOUSE	13.5891	NA	31712.6	LTFDTTFSPNTGK;LTLSALVDGK;VNNSSLIGVGYTQTLRPGVK;YQLDPTASISAK	1;1;1;1	4	5	0.1864	35633;17192;50606;50607;29941	-	Voltage-dependent anion-selective channel protein 2 OS=Mus musculus OX=10090 GN=Vdac2 PE=1 SV=2	7.58648e+06	474155
1111_1	sp|Q11011|PSA_MOUSE	18.3765	NA	103260	AFFESHPAPSAER;LGLQNDLFSLAR;LSVEGFAVDK;SPVYLTVLK;VYTPVGK;YQGGFLISR;YTTPAGEVR	1;1;1;1;1;1;1	7	7	0.075	36270;32333;19212;17311;7012;18097;16213	-	Puromycin-sensitive aminopeptidase OS=Mus musculus OX=10090 GN=Npepps PE=1 SV=2	6.03974e+06	113957
1054_1	sp|Q8R5A3|AB1IP_MOUSE	2.73078	NA	74272.3	ASGIYYVPK	1	1	1	0.0134	16374	-	Amyloid beta A4 precursor protein-binding family B member 1-interacting protein OS=Mus musculus OX=10090 GN=Apbb1ip PE=1 SV=2	1.49866e+06	51677.8
864_1	sp|Q60996|2A5G_MOUSE	2.43463	NA	60785.4	VLLPLHK	1	1	1	0.0134	8908	-	Serine/threonine-protein phosphatase 2A 56 kDa regulatory subunit gamma isoform OS=Mus musculus OX=10090 GN=Ppp2r5c PE=1 SV=2	184913	6604.04
1234_1	sp|P53810|PIPNA_MOUSE	5.08644	NA	31873	LEPEAWK;VPTFVR	1;1	2	2	0.048	11065;5722	-	Phosphatidylinositol transfer protein alpha isoform OS=Mus musculus OX=10090 GN=Pitpna PE=1 SV=2	1.58031e+06	63212.3
1236_1	sp|E9Q5C9|NOLC1_MOUSE	2.75849	NA	73654.3	VVPSDLYPLVLR	1	1	1	0.0171	33348	-	Nucleolar and coiled-body phosphoprotein 1 OS=Mus musculus OX=10090 GN=Nolc1 PE=1 SV=1	1.14318e+06	25981.3
1056_1	sp|Q8K310|MATR3_MOUSE	2.46916	NA	94571.8	ALWFQGR	1	1	1	0.0083	11294	-	Matrin-3 OS=Mus musculus OX=10090 GN=Matr3 PE=1 SV=1	544287	11832.3
304_1	sp|P40142|TKT_MOUSE	53.8677	NA	67587.6	GHAAPILYAVWAEAGFLPEAELLNLRK;GITGIEDKEAWHGKPLPK;HQPTAIIAK;ILATPPQEDAPSVDIANIR;ILTVEDHYYEGGIGEAVSAAVVGEPGVTVTR;ISSDLDGHPVPK;KAYGLALAK;LAVSQVPR;LGQSDPAPLQHQVDIYQK;NMAEQIIQEIYSQVQSK;NSTFSELFK;NSTFSELFKK;SVPMSTVFYPSDGVATEK;TSRPENAIIYSNNEDFQVGQAK;TVPFCSTFAAFFTR;VLDPFTIKPLDR;VLDPFTIKPLDRK	1;1;1;1;1;1;1;1;1;1;1;1;1;1;1;1;1	17	28	0.3933	56087;56086;48708;15591;49412;49411;56562;28703;28698;28704;28702;13709;10921;49681;49680;49226;49495;19594;19641;25754;47917;54004;54003;42349;35084;35083;39694;39693	-	Transketolase OS=Mus musculus OX=10090 GN=Tkt PE=1 SV=1	8.66809e+07	2.54944e+06
1068_1	sp|P09055|ITB1_MOUSE	8.20271	NA	88173.3	IGFGSFVEK;LPDGVTINYK;LSENNIQTIFAVTEEFQPVYK	1;1;1	3	4	0.0501	15779;21828;53953;53955	-	Integrin beta-1 OS=Mus musculus OX=10090 GN=Itgb1 PE=1 SV=1	6.64318e+06	170338
1050_1	sp|Q6A4J8|UBP7_MOUSE	14.4508	NA	128393	DLLQFFKPR;EVFGTFGIPFLLR;IQDYDVSLDK;KLYYQQLK;LLEIVSYK	1;1;1;1;1	5	5	0.0435	23962;38121;25466;20122;14982	-	Ubiquitin carboxyl-terminal hydrolase 7 OS=Mus musculus OX=10090 GN=Usp7 PE=1 SV=1	7.27987e+06	111998
1052_1	sp|Q6GQT1|A2MG_MOUSE	6.40611	NA	164248	DLKPAIVK;TEVSNNHVLIYLDK	1;1	2	2	0.0149	11543;42192	-	Alpha-2-macroglobulin-P OS=Mus musculus OX=10090 GN=A2m PE=2 SV=2	3.69933e+06	46827
1167_1	sp|P50544|ACADV_MOUSE	2.7816	NA	70830.7	SLSEGYPTAQHEK	1	1	1	0.0198	36303	-	Very long-chain specific acyl-CoA dehydrogenase, mitochondrial OS=Mus musculus OX=10090 GN=Acadvl PE=1 SV=3	0	0
123_1	sp|P50247|SAHH_MOUSE	29.2305	NA	47657.3	AGIPVFAWK;GISEETTTGVHNLYK;IILLAEGR;KLDEAVAEAHLGK;LDEAVAEAHLGK;RIILLAEGR;VADIGLAAWGR;WLNENAVEK;WSSCNIFSTQDHAAAAIAK;YPQLLSGIR	1;1;1;1;1;1;1;1;1;1	10	11	0.2176	16023;42291;42290;11592;33735;28142;18117;22232;21007;50287;18409	-	Adenosylhomocysteinase OS=Mus musculus OX=10090 GN=Ahcy PE=1 SV=3	3.25942e+07	1.20719e+06
359_1	sp|Q91WG0|EST2C_MOUSE	8.31538	NA	62429	AGVHTFLGIPFAKPPVGPLR;LGVLGFFSTGDQHAR;WVQQNIAHFGGNPDR	1;1;1	3	4	0.0891	50225;41300;44382;44381	-	Acylcarnitine hydrolase OS=Mus musculus OX=10090 GN=Ces2c PE=1 SV=1	4.05256e+06	238386
704_1	sp|Q9R049|AMFR_MOUSE	2.25322	NA	73058	LTAGGPRAR	1	1	1	0.014	12180	-	E3 ubiquitin-protein ligase AMFR OS=Mus musculus OX=10090 GN=Amfr PE=1 SV=2	2.00513e+08	7.16118e+06
558_1	sp|P48455|PP2BC_MOUSE	2.73078	NA	58661.5	YLFLGDYVDR	1	1	1	0.0195	28518	sp|P48453|PP2BB_MOUSE;sp|P63328|PP2BA_MOUSE	Serine/threonine-protein phosphatase 2B catalytic subunit gamma isoform OS=Mus musculus OX=10090 GN=Ppp3cc PE=1 SV=1	428177	14764.7
702_1	sp|P01027|CO3_MOUSE	7.93959	NA	186366	EVVADSVWVDVK;GVFVLNK;SSVAVPYVIVPLK	1;1;1	3	3	0.0192	32246;7384;33389	-	Complement C3 OS=Mus musculus OX=10090 GN=C3 PE=1 SV=3	5.23192e+06	47134.4
128_1	sp|P53994|RAB2A_MOUSE	7.24824	NA	23532.7	GAAGALLVYDITR;TASNVEEAFINTAK	1;1	2	2	0.1274	31118;38060	-	Ras-related protein Rab-2A OS=Mus musculus OX=10090 GN=Rab2a PE=1 SV=1	5.97108e+06	398072
556_1	sp|O54734|OST48_MOUSE	13.5316	NA	48997	NTLLIAGLQAR;SSLNPILFR;TADDPSLSLIK;TLVLLDNLNVR;WVFKEEGVLR	1;1;1;1;1	5	5	0.1179	24289;18404;23780;28942;28623	-	Dolichyl-diphosphooligosaccharide--protein glycosyltransferase 48 kDa subunit OS=Mus musculus OX=10090 GN=Ddost PE=1 SV=2	9.89499e+06	449772
700_1	sp|Q8BTT6|DIEXF_MOUSE	2.59665	NA	88762.4	VLIVVPFR	1	1	1	0.0104	14049	-	Digestive organ expansion factor homolog OS=Mus musculus OX=10090 GN=Diexf PE=2 SV=2	1.43343e+06	34129.3
866_1	sp|Q9JK23|PSMG1_MOUSE	2.73078	NA	33082.6	VTVEAFKPLLSSR	1	1	2	0.045	36335;36333	-	Proteasome assembly chaperone 1 OS=Mus musculus OX=10090 GN=Psmg1 PE=1 SV=1	375542	20863.5
1230_1	sp|Q9EQH3|VPS35_MOUSE	21.0308	NA	91654.8	IFSFAHQTISALIK;ILVGTNLVR;LFDIFSQQVATVIQSR;LNLEHIATSSAVSK;NIIIALIDR;SDDPDQQYLILNTAR;VLETTVEIFNK	1;1;1;1;1;1;1	7	9	0.1106	40610;40611;15853;46555;37178;37176;18115;44573;29910	-	Vacuolar protein sorting-associated protein 35 OS=Mus musculus OX=10090 GN=Vps35 PE=1 SV=1	5.54245e+06	113111
89_1	sp|P97452|BOP1_MOUSE	2.84856	NA	82493.6	GDYLAVVLSSQEHTQVLLHQVSR	1	1	1	0.0314	54599	-	Ribosome biogenesis protein BOP1 OS=Mus musculus OX=10090 GN=Bop1 PE=1 SV=1	1.48422e+06	40114.1
554_1	sp|O55201|SPT5H_MOUSE	5.30738	NA	120589	FIAYQFTDTPLQIK;HLVLAGGSKPR	1;1	2	2	0.0231	43110;22545	-	Transcription elongation factor SPT5 OS=Mus musculus OX=10090 GN=Supt5h PE=1 SV=1	4.72314e+06	84341.7
1232_1	sp|P05201|AATC_MOUSE	16.299	NA	46218.5	APPSVFAQVPQAPPVLVFK;IGADFLGR;IVAATLSDPELFK;NFGLYNER;TDESQPWVLPVVR;VGGVQSLGGTGALR	1;1;1;1;1;1	6	6	0.1816	48954;10076;34687;17007;39119;29028	-	Aspartate aminotransferase, cytoplasmic OS=Mus musculus OX=10090 GN=Got1 PE=1 SV=3	7.27039e+06	269274
444_1	sp|Q9CQR6|PPP6_MOUSE	9.30314	NA	35136.5	APLDLDKYVEIAR;GAGWLFGAK;VTNEFVHINNLK	1;1;1	3	4	0.1115	38356;38354;12538;35608	-	Serine/threonine-protein phosphatase 6 catalytic subunit OS=Mus musculus OX=10090 GN=Ppp6c PE=1 SV=1	1.32914e+06	66457.2
82_1	sp|P17427|AP2A2_MOUSE	8.19923	NA	103951	ALLLSTYIK;IAGDYVSEEVWYR;VGGYILGEFGNLIAGDPR	1;1;1	3	3	0.0426	17375;40851;46494	sp|P17426|AP2A1_MOUSE	AP-2 complex subunit alpha-2 OS=Mus musculus OX=10090 GN=Ap2a2 PE=1 SV=2	4.54274e+06	78323.1
84_1	sp|P62849|RS24_MOUSE	2.84856	NA	15413.4	TTPDVIFVFGFR	1	1	1	0.0902	34485	-	40S ribosomal protein S24 OS=Mus musculus OX=10090 GN=Rps24 PE=1 SV=1	1.41892e+06	202702
353_1	sp|O35295|PURB_MOUSE	2.84856	NA	33880.8	VSEVKPSYR	1	1	1	0.0278	19213	-	Transcriptional activator protein Pur-beta OS=Mus musculus OX=10090 GN=Purb PE=1 SV=3	835052	52190.8
446_1	sp|P60122|RUVB1_MOUSE	27.2735	NA	50182.3	ALESSIAPIVIFASNR;AQTEGINISEEALNHLGEIGTK;AVLLAGPPGTGK;GLGLDESGLAK;LDPSIFESLQK;QAASGLVGQENAR;TISHVIIGLK;VEAGDVIYIEANSGAVK;YSVQLLTPANLLAK	1;1;1;1;1;1;1;1;1	9	12	0.2763	43194;43193;52952;52953;19976;19008;29227;30239;19979;19980;44277;39309	-	RuvB-like 1 OS=Mus musculus OX=10090 GN=Ruvbl1 PE=1 SV=1	5.72569e+07	2.60259e+06
369_1	sp|Q04750|TOP1_MOUSE	9.35274	NA	90818.9	AVALYFIDK;GPVFAPPYEPLPESVK;LEVQATDREENK	1;1;1	3	3	0.0482	18068;44121;35746	-	DNA topoisomerase 1 OS=Mus musculus OX=10090 GN=Top1 PE=1 SV=2	4.48424e+06	95409.4
86_1	sp|Q9CPT4|MYDGF_MOUSE	4.67696	NA	17971	SYLYFTQFK;TAVSHRPGAFK	1;1	2	2	0.1205	25508;24318	-	Myeloid-derived growth factor OS=Mus musculus OX=10090 GN=Mydgf PE=1 SV=1	1.15984e+06	165692
1059_1	sp|O35864|CSN5_MOUSE	5.46156	NA	37524.7	ISALALLK;LLELLWNK	1;1	2	2	0.0479	9237;17640	-	COP9 signalosome complex subunit 5 OS=Mus musculus OX=10090 GN=Cops5 PE=1 SV=3	133203	6660.14
489_1	sp|Q60931|VDAC3_MOUSE	13.9848	NA	30733.4	LTLDTIFVPNTGK;LTLSALIDGK;VNNASLIGLGYTQTLRPGVK;WNTDNTLGTEISWENK	1;1;1;1	4	7	0.2085	35278;17726;17730;17725;50580;50581;47522	-	Voltage-dependent anion-selective channel protein 3 OS=Mus musculus OX=10090 GN=Vdac3 PE=1 SV=1	3.89809e+06	229299
527_1	sp|P24527|LKHA4_MOUSE	52.9953	NA	69007.1	DGEAPDPEDPSR;DLSSHQLNEFLAQVLQK;ELVALMSAIR;FSYQSVTTDDWK;FTRPLFK;HFHALGGWGELQNTIK;LTYTAEVSVPK;RTLTGTAALTVQSQEENLR;SLSNVIAHEISHSWTGNLVTNK;SSALQWLTPEQTSGK;TFGESHPFTK;TLTGTAALTVQSQEENLR;TLVWSEK;TWDHFWLNEGHTVYLER;WEEAIPLALK;WVTAKEEDLSSFSIADLK;YTLGESQGYK	1;1;1;1;1;1;1;1;1;1;1;1;1;1;1;1;1	17	20	0.3486	29543;48596;21039;37423;12635;45735;45734;26088;50427;53562;41915;23318;23316;47948;10638;51855;51856;24277;49713;23092	-	Leukotriene A-4 hydrolase OS=Mus musculus OX=10090 GN=Lta4h PE=1 SV=4	3.88734e+07	996754
1018_1	sp|Q8BK63|KC1A_MOUSE	6.99337	NA	38889.9	AAQQAASSSGQGQQAQTPTGK;LFLIDFGLAK	1;1	2	2	0.092	49112;22634	-	Casein kinase I isoform alpha OS=Mus musculus OX=10090 GN=Csnk1a1 PE=1 SV=2	151824	7229.7
525_1	sp|Q7TQH0|ATX2L_MOUSE	2.75849	NA	110580	STSTPTSPGPR	1	1	1	0.0105	20296	-	Ataxin-2-like protein OS=Mus musculus OX=10090 GN=Atxn2l PE=1 SV=1	600636	15015.9
80_1	sp|P35278|RAB5C_MOUSE	2.2687	NA	23397.8	LVLLGESAVGK;NEPQNAAGAPGR	0;1	1	1	0.1065	20230;24784	-	Ras-related protein Rab-5C OS=Mus musculus OX=10090 GN=Rab5c PE=1 SV=2	298537	21324.1
80_2	sp|P61021|RAB5B_MOUSE	2.13542	NA	23691.9	GAQAAIVVYDITNQETFAR;LVLLGESAVGK	1;0	1	1	0.1395	50119;20230	-	Ras-related protein Rab-5B OS=Mus musculus OX=10090 GN=Rab5b PE=1 SV=1	1.00066e+06	71475.6
523_1	sp|Q8QZT1|THIL_MOUSE	2.12955	NA	44787.3	LEDLIVK	1	1	1	0.0165	9279	-	Acetyl-CoA acetyltransferase, mitochondrial OS=Mus musculus OX=10090 GN=Acat1 PE=1 SV=1	710905	30908.9
477_1	sp|P32261|ANT3_MOUSE	2.43463	NA	51970.6	TSDQIHFFFAK	1	1	1	0.0237	31989	-	Antithrombin-III OS=Mus musculus OX=10090 GN=Serpinc1 PE=1 SV=1	3.62657e+06	116986
993_1	sp|P14115|RL27A_MOUSE	2.40758	NA	16595	TGVAPIIDVVR	1	1	1	0.0743	22784	-	60S ribosomal protein L27a OS=Mus musculus OX=10090 GN=Rpl27a PE=1 SV=5	632924	79115.5
794_1	sp|Q9WVE8|PACN2_MOUSE	2.45828	NA	55798.2	GPQYGTVEK	1	1	1	0.0185	15564	-	Protein kinase C and casein kinase substrate in neurons protein 2 OS=Mus musculus OX=10090 GN=Pacsin2 PE=1 SV=1	741742	29669.7
287_1	sp|P63094|GNAS2_MOUSE	2.75849	NA	45634.9	LQEALNLFK	1	1	1	0.0228	19770	sp|Q6R0H7|GNAS1_MOUSE	Guanine nucleotide-binding protein G(s) subunit alpha isoforms short OS=Mus musculus OX=10090 GN=Gnas PE=1 SV=1	2.21318e+06	100599
1177_1	sp|Q99JX4|EIF3M_MOUSE	13.4709	NA	42489.9	ALKDPNAFLFDHLLTLKPVK;QQWQQLYDTLNAWK;VAASCGAIQYIPTELDQVR;WISDWK	1;1;1;1	4	4	0.1578	52604;45972;50465;9465	-	Eukaryotic translation initiation factor 3 subunit M OS=Mus musculus OX=10090 GN=Eif3m PE=1 SV=1	1.71777e+06	74685.5
1175_1	sp|Q9QXK7|CPSF3_MOUSE	5.41558	NA	77455.2	GLIPVFALGR;NTEAVTLNFR	1;1	2	2	0.0292	18223;24006	-	Cleavage and polyadenylation specificity factor subunit 3 OS=Mus musculus OX=10090 GN=Cpsf3 PE=1 SV=2	1.34931e+06	37480.7
479_1	sp|P62918|RL8_MOUSE	5.30585	NA	28007.3	ASGNYATVISHNPETK;AVVGVVAGGGR	1;1	2	3	0.1051	43217;43218;13982	-	60S ribosomal protein L8 OS=Mus musculus OX=10090 GN=Rpl8 PE=1 SV=2	2.54137e+07	1.81527e+06
285_1	sp|Q9JIY5|HTRA2_MOUSE	7.57562	NA	49318.1	AGLRPGDVILAIGEK;SQYNFIADVVEK;VTAGISFAIPSDR	1;1;1	3	4	0.0873	38545;38546;35012;31718	-	Serine protease HTRA2, mitochondrial OS=Mus musculus OX=10090 GN=Htra2 PE=1 SV=2	2.84616e+06	123746
796_1	sp|Q9DCL9|PUR6_MOUSE	18.508	NA	46976.1	ASILNTWISLK;EIVLADVIDNDSWR;EVYELLDTPGR;IKAEYEGDGIPTVFVSVAGR;NPGVQEGYK;TKEVYELLDTPGR	1;1;1;1;1;1	6	7	0.1576	27839;42182;29857;50668;16136;38943;38941	-	Multifunctional protein ADE2 OS=Mus musculus OX=10090 GN=Paics PE=1 SV=4	1.1531e+07	427073
991_1	sp|P13439|UMPS_MOUSE	26.4832	NA	52259.3	AAWEAYLSR;AELPGTHPLASK;FGSFVLK;GLQEVGLPLHR;HEFLIFEDR;IASWADIVNAHVVPGSGVVK;LLSQVADILFQTAK;LQAQGIR;RHEFLIFEDR	1;1;1;1;1;1;1;1;1	9	11	0.1871	19300;26675;26674;8064;26606;25975;49393;49394;39850;7651;32940	-	Uridine 5'-monophosphate synthase OS=Mus musculus OX=10090 GN=Umps PE=1 SV=3	1.22765e+07	472175
790_1	sp|P97372|PSME2_MOUSE	10.7914	NA	27040.1	ALVHERDEAAYGALR;IEDGNDFGVAIQEK;LLALLALVKPEVWTLK;VEAFQTTISK	1;1;1;1	4	4	0.2301	42780;39418;45719;22008	-	Proteasome activator complex subunit 2 OS=Mus musculus OX=10090 GN=Psme2 PE=1 SV=4	4.57505e+06	240792
929_1	sp|Q6ZQ38|CAND1_MOUSE	25.4117	NA	136245	ALTLIAGSPLK;EGPAVVGQFIQDVK;IDLRPVLGEGVPILASFLR;IIPLVVK;ITSEALLVTQQLVK;LGTLSALDILIK;LTLIDPETLLPR;QSYYSIAK;VIRPLDQPSSFDATPYIK	1;1;1;1;1;1;1;1;1	9	9	0.0935	20131;37785;50105;7518;39730;28366;33745;14729;49811	-	Cullin-associated NEDD8-dissociated protein 1 OS=Mus musculus OX=10090 GN=Cand1 PE=1 SV=2	7.85728e+06	119050
792_1	sp|Q9CZD3|GARS_MOUSE	29.8008	NA	81825.7	APQVDVDR;DLANGNITWADVEAR;GEFTIETEGK;LGDAVEQGVINNSVLGYFIGR;LPFAAAQIGNSFR;TLHVEEVVPSVIEPSFGLGR;TVNVVQFEPNK;VDDSSGSIGR;VPLVAEKPLKEPK	1;1;1;1;1;1;1;1;1	9	10	0.166	12215;42176;21373;52054;52055;34168;51400;29151;16172;36367	-	Glycine--tRNA ligase OS=Mus musculus OX=10090 GN=Gars1 PE=1 SV=1	1.13478e+07	226956
1179_1	sp|Q9ER88|RT29_MOUSE	2.75849	NA	44671.2	KPALELLGYLK	1	1	1	0.0281	27788	-	28S ribosomal protein S29, mitochondrial OS=Mus musculus OX=10090 GN=Dap3 PE=1 SV=1	30678.9	1227.16
857_1	sp|P51174|ACADL_MOUSE	7.04462	NA	47877.5	AQDTAELFFEDVR;QGLLGINIAEK	1;1	2	2	0.0558	39628;23592	-	Long-chain specific acyl-CoA dehydrogenase, mitochondrial OS=Mus musculus OX=10090 GN=Acadl PE=1 SV=2	1.91928e+06	79970
219_1	sp|P54276|MSH6_MOUSE	5.00605	NA	150989	LANLPEEVIQK;YQLEIPENFATR	1;1	2	2	0.0169	28191;37562	-	DNA mismatch repair protein Msh6 OS=Mus musculus OX=10090 GN=Msh6 PE=1 SV=3	1.35951e+06	18126.8
486_1	sp|Q8BWT1|THIM_MOUSE	2.75849	NA	41803.4	DFSATDLTEFAAR	1	1	1	0.0327	36189	-	3-ketoacyl-CoA thiolase, mitochondrial OS=Mus musculus OX=10090 GN=Acaa2 PE=1 SV=3	1.06212e+06	44254.9
709_1	sp|P81117|NUCB2_MOUSE	2.75849	NA	50273.2	LVTLEEFLR	1	1	1	0.0214	21831	-	Nucleobindin-2 OS=Mus musculus OX=10090 GN=Nucb2 PE=1 SV=2	802030	33417.9
480_1	sp|Q8K2B3|SDHA_MOUSE	12.2092	NA	72539.2	GEGGILINSQGER;LGANSLLDLVVFGR;VRVDEYDYSKPIQGQQK;VTLEYRPVIDK	1;1;1;1	4	5	0.0828	31549;37340;49905;31691;31690	-	Succinate dehydrogenase [ubiquinone] flavoprotein subunit, mitochondrial OS=Mus musculus OX=10090 GN=Sdha PE=1 SV=1	1.321e+07	366945
1194_1	sp|Q9Z1Z2|STRAP_MOUSE	18.8511	NA	38418	AATAAADFTAK;IYDLNKPEAEPK;QGDTGDWIGTFLGHK;SIAFHSAVSLEPIK;TVDFTQDSNYLLTGGQDK;YDYNSGEELESYK	1;1;1;1;1;1	6	6	0.2371	17987;35233;41892;38232;49111;41093	-	Serine-threonine kinase receptor-associated protein OS=Mus musculus OX=10090 GN=Strap PE=1 SV=2	6.21418e+06	282463
997_1	sp|Q9QZE5|COPG1_MOUSE	6.57945	NA	97450.4	SIATLAITTLLK;VVLEHEEVR	1;1	2	2	0.024	27789;21349	-	Coatomer subunit gamma-1 OS=Mus musculus OX=10090 GN=Copg1 PE=1 SV=1	4.41298e+06	93893.2
707_1	sp|P53986|MOT1_MOUSE	8.70948	NA	53232.4	AAQSPQQHSSGDPTEEESPV;EGKEDEASTDVDEKPK;LSVFQTINK	1;1;1	3	3	0.0913	50328;45160;18544	-	Monocarboxylate transporter 1 OS=Mus musculus OX=10090 GN=Slc16a1 PE=1 SV=1	781710	55836.4
283_1	sp|P11103|PARP1_MOUSE	18.0142	NA	113028	ALVEYEIDLQK;GGSDDSSKDPIDVNYEK;KPPLLNNADSVQAK;LQLLEDDKESR;TTNFAGILSQGLR;VVDRDSEEAEVIR	1;1;1;1;1;1	6	8	0.078	31167;46050;38079;32245;32244;33632;38800;38799	-	Poly [ADP-ribose] polymerase 1 OS=Mus musculus OX=10090 GN=Parp1 PE=1 SV=3	1.27288e+07	215743
1173_1	sp|Q3TKT4|SMCA4_MOUSE	9.47224	NA	181313	GLDPVEILQER;LTQVLNTHYVAPR;VDLNEEETILIIR	1;1;1	3	3	0.0229	28876;38635;40197	-	Transcription activator BRG1 OS=Mus musculus OX=10090 GN=Smarca4 PE=1 SV=1	2.17139e+06	30582.9
995_1	sp|O70167|P3C2G_MOUSE	2.30629	NA	171471	LGFDQLVEEINNK	1	1	1	0.0086	38874	-	Phosphatidylinositol 4-phosphate 3-kinase C2 domain-containing subunit gamma OS=Mus musculus OX=10090 GN=Pik3c2g PE=2 SV=1	644073	7951.52
705_1	sp|Q9DBH5|LMAN2_MOUSE	7.63401	NA	40404.2	IEPGVNFLK;LFQLTVER;TPEEESIDWTK	1;1;1	3	3	0.0782	17187;16741;31732	-	Vesicular integral-membrane protein VIP36 OS=Mus musculus OX=10090 GN=Lman2 PE=1 SV=2	1.79431e+06	85443.3
482_1	sp|Q99NB9|SF3B1_MOUSE	21.2893	NA	145724	AIGPHDVLATLLNNLK;EVMLILIR;IYNDDKNTYIR;QLVDTTVELANK;TEILPPFFK;VGAAEIISR;VPELNVQNGVLK;VQENCIDLVGR	1;1;1;1;1;1;1;1	8	8	0.0675	43241;15956;35095;31602;20506;12931;30724;30335	-	Splicing factor 3B subunit 1 OS=Mus musculus OX=10090 GN=Sf3b1 PE=1 SV=1	8.78458e+06	127313
1171_1	sp|Q9QZD9|EIF3I_MOUSE	16.8925	NA	36437.6	DMTMFVTASK;FFHLAFEEEFGR;LFDSTTLEHQK;QINDIQLSR;SGEVLVNVK;SYSSGGEDGYVR	1;1;1;1;1;1	6	8	0.1938	22317;39204;39207;31056;31052;20261;14130;29207	-	Eukaryotic translation initiation factor 3 subunit I OS=Mus musculus OX=10090 GN=Eif3i PE=1 SV=1	1.3688e+07	622180
281_2	sp|P62137|PP1A_MOUSE	5.69514	NA	37515.8	AHQVVEDGYEFFAK;EIFLSQPILLELEAPLK;LLEVQGSRPGK;LNLDSIIGR;YPENFFLLR	0;0;1;1;0	2	3	0.1818	42052;42050;48342;24904;24905;16532;25631	-	Serine/threonine-protein phosphatase PP1-alpha catalytic subunit OS=Mus musculus OX=10090 GN=Ppp1ca PE=1 SV=1	2.8143e+06	148121
281_1	sp|P62141|PP1B_MOUSE	6.90331	NA	37162.6	AHQVVEDGYEFFAK;EIFLSQPILLELEAPLK;IKYPENFFLLR;LFEYGGFPPEANYLFLGDYVDR;YPENFFLLR	0;0;1;1;0	2	2	0.1957	42052;42050;48342;36081;54617;25631	-	Serine/threonine-protein phosphatase PP1-beta catalytic subunit OS=Mus musculus OX=10090 GN=Ppp1cb PE=1 SV=3	728622	38348.5
615_1	sp|Q62383|SPT6H_MOUSE	2.01907	NA	198962	KPHVVTIAGENR	1	1	1	0.007	31178	-	Transcription elongation factor SPT6 OS=Mus musculus OX=10090 GN=Supt6h PE=1 SV=2	482694	5246.67
1270_1	sp|Q3UDE2|TTL12_MOUSE	17.9492	NA	73995.8	DFAYGEADPLIR;DLDTGEEVTR;LFAYDVFWLR;LLDEFVSLHGPTLR;VIVTSESGVR;YIESPVLFLR;YYQAILEENKEK	1;1;1;1;1;1;1	7	8	0.1221	33158;22495;31556;41116;41115;18397;27407;39174	-	Tubulin--tyrosine ligase-like protein 12 OS=Mus musculus OX=10090 GN=Ttll12 PE=1 SV=1	8.33733e+06	219403
1198_1	sp|P97807|FUMH_MOUSE	7.04462	NA	54322.1	AAAEVNQEYGLDPK;ETAIELGYLTAEQFDEWVKPK	1;1	2	3	0.069	38393;53919;53918	-	Fumarate hydratase, mitochondrial OS=Mus musculus OX=10090 GN=Fh PE=1 SV=3	2.34796e+06	73373.8
1272_1	sp|P49722|PSA2_MOUSE	11.0481	NA	25910.3	AANGVVLATEK;LAQQYYLVYQEPIPTAQLVQR;LVQIEYALAAVAGGAPSVGIK	1;1;1	3	5	0.2265	19660;54276;54277;49531;49530	-	Proteasome subunit alpha type-2 OS=Mus musculus OX=10090 GN=Psma2 PE=1 SV=3	3.16824e+06	243711
617_1	sp|Q8R146|APEH_MOUSE	21.7097	NA	81528.6	AESFFQTK;DVQFAVQQVLQEEHFDAR;QVLLSEPQEAAALYR;SALYYVDLSGGK;SFNLSALEK;VTSLVVDIVPR;VVFDSVQR	1;1;1;1;1;1;1	7	8	0.1107	14627;51335;51333;43187;29057;16858;25604;14302	-	Acylamino-acid-releasing enzyme OS=Mus musculus OX=10090 GN=Apeh PE=1 SV=3	8.42756e+06	234099
484_1	sp|Q9QYR9|ACOT2_MOUSE	2.01907	NA	49625.7	SDTTFLFLVGQDDHNWK	1	1	1	0.0375	49463	sp|O55137|ACOT1_MOUSE	Acyl-coenzyme A thioesterase 2, mitochondrial OS=Mus musculus OX=10090 GN=Acot2 PE=1 SV=2	1.3734e+06	52823
441_1	sp|P48678|LMNA_MOUSE	24.581	NA	74192.7	AAYEAELGDAR;AQNTWGCGSSLR;LADALQELR;LKDLEALLNSK;LQLELSK;LQTLKEELDFQK;SLETENAGLR;TLEGELHDLR;VAVEEVDEEGK	1;1;1;1;1;1;1;1;1	9	10	0.1398	24034;31819;17626;27730;9335;37941;37942;20411;24841;25890	-	Prelamin-A/C OS=Mus musculus OX=10090 GN=Lmna PE=1 SV=2	4.20767e+07	914710
799_1	sp|Q5FWK3|RHG01_MOUSE	2.26129	NA	50379.1	LEQLGIPR	1	1	1	0.0182	13317	-	Rho GTPase-activating protein 1 OS=Mus musculus OX=10090 GN=Arhgap1 PE=1 SV=1	736694	30695.6
439_1	sp|P61202|CSN2_MOUSE	3.10342	NA	51564.1	SINSILDYISTSK	1	1	1	0.0293	36105	-	COP9 signalosome complex subunit 2 OS=Mus musculus OX=10090 GN=Cops2 PE=1 SV=1	717159	27583
1193_1	sp|Q8CGK3|LONM_MOUSE	13.4452	NA	105776	AQLSAAVLTLLIK;DIFPIAFPR;DIIALNPLYR;VLEFIAVSQLR;VLPVGGIK	1;1;1;1;1	5	5	0.0537	32025;19764;25122;29168;7548	-	Lon protease homolog, mitochondrial OS=Mus musculus OX=10090 GN=Lonp1 PE=1 SV=2	1.4263e+06	27428.9
449_1	sp|Q3UKJ7|SMU1_MOUSE	5.60704	NA	57507.2	DSSQILSASFDQTIR;YIHLENLLAR	1;1	2	2	0.0487	42715;27628	-	WD40 repeat-containing protein SMU1 OS=Mus musculus OX=10090 GN=Smu1 PE=2 SV=2	1.23069e+06	38459.2
1176_1	sp|O35435|PYRD_MOUSE	2.59665	NA	42674	VISLGLLPR	1	1	1	0.0228	15116	-	Dihydroorotate dehydrogenase (quinone), mitochondrial OS=Mus musculus OX=10090 GN=Dhodh PE=1 SV=2	547639	26078
1243_1	sp|Q8R180|ERO1A_MOUSE	9.72316	NA	54050.2	ALLLEILHEIK;LGAVDESLSEETQK;QEIVSLFNAFGR	1;1;1	3	3	0.0797	29879;38424;33728	-	ERO1-like protein alpha OS=Mus musculus OX=10090 GN=Ero1a PE=1 SV=2	2.34398e+06	73249.5
644_1	sp|P14131|RS16_MOUSE	5.01978	NA	16435	GPLQSVQVFGR;LLEPVLLLGK	1;1	2	2	0.1438	25114;20661	-	40S ribosomal protein S16 OS=Mus musculus OX=10090 GN=Rps16 PE=1 SV=4	2.33967e+06	194972
581_1	sp|P62751|RL23A_MOUSE	2.84757	NA	17684.1	LAPDYDALDVANK	1	1	1	0.0833	34704	-	60S ribosomal protein L23a OS=Mus musculus OX=10090 GN=Rpl23a PE=1 SV=1	9.2935e+06	1.03261e+06
470_1	sp|Q9CXX9|CUED2_MOUSE	2.14227	NA	31832	LSVQLSDAR	1	1	1	0.0317	16015	-	CUE domain-containing protein 2 OS=Mus musculus OX=10090 GN=Cuedc2 PE=1 SV=1	1.00287e+06	91170.3
583_1	sp|Q9DBC7|KAP0_MOUSE	6.83155	NA	43158	LTVADALEPVQFEDGQK;VSILESLDKWER	1;1	2	3	0.0761	46718;37367;37371	-	cAMP-dependent protein kinase type I-alpha regulatory subunit OS=Mus musculus OX=10090 GN=Prkar1a PE=1 SV=3	1.95293e+06	97646.6
16_1	sp|Q9R1P3|PSB2_MOUSE	5.3896	NA	22891.7	FILNLPTFSVR;YYTPTISR	1;1	2	2	0.0945	30558;16506	-	Proteasome subunit beta type-2 OS=Mus musculus OX=10090 GN=Psmb2 PE=1 SV=1	4.77432e+06	397860
472_1	sp|P60521|GBRL2_MOUSE	2.44943	NA	13658.1	VPVIVEK	1	1	1	0.0598	7576	sp|Q8R3R8|GBRL1_MOUSE;sp|Q9DCD6|GBRAP_MOUSE	Gamma-aminobutyric acid receptor-associated protein-like 2 OS=Mus musculus OX=10090 GN=Gabarapl2 PE=1 SV=1	935946	103994
648_1	sp|Q60597|ODO1_MOUSE	15.5771	NA	116375	AKPVWYAGR;FLDTAFDLDAFKK;KPLIVFTPK;LNVLANVIR;SWDIFFR;VYYDLTR	1;1;1;1;1;1	6	8	0.0528	18442;39295;39290;18227;18226;16995;15206;13469	-	2-oxoglutarate dehydrogenase, mitochondrial OS=Mus musculus OX=10090 GN=Ogdh PE=1 SV=3	6.8421e+06	131579
474_1	sp|P80313|TCPH_MOUSE	27.181	NA	59614.1	IALLNVELELK;KVQGGALEESQLVAGVAFK;LLDVVHPAAK;QQLLIGAYAK;QVKPYVEEGLHPQIIIR;SQDAEVGDGTTSVTLLAAEFLK;TLVDIAK;VHTVEDYQAIVDAEWNILYDKLEK;YNFFTGCPK	1;1;1;1;1;1;1;1;1	9	14	0.2371	28256;47933;47932;19143;19144;21135;49397;49395;49128;52348;52349;6893;55898;22452	-	T-complex protein 1 subunit eta OS=Mus musculus OX=10090 GN=Cct7 PE=1 SV=1	1.46362e+07	443521
1249_1	sp|Q6P542|ABCF1_MOUSE	7.97897	NA	94886.9	GAVIVVSHDAR;LQGQLEQGDDTAAEK;STLLLLLTGK	1;1;1	3	3	0.043	22010;41239;18985	-	ATP-binding cassette sub-family F member 1 OS=Mus musculus OX=10090 GN=Abcf1 PE=1 SV=1	939838	21856.7
884_1	sp|Q922V4|PLRG1_MOUSE	7.79565	NA	56902	AVVLHPLLYTFASGSPDNIK;IWDLASGK;LWDLVAGK	1;1;1	3	3	0.0702	51130;11805;12335	-	Pleiotropic regulator 1 OS=Mus musculus OX=10090 GN=Plrg1 PE=1 SV=1	4.08911e+06	146040
886_1	sp|P45952|ACADM_MOUSE	7.80918	NA	46451.6	AAWEVDSGR;IYQIYEGTAQIQR;TRPTVAAGAVGLAQR	1;1;1	3	4	0.0879	16078;40756;37123;37124	-	Medium-chain specific acyl-CoA dehydrogenase, mitochondrial OS=Mus musculus OX=10090 GN=Acadm PE=1 SV=1	2.05337e+06	93335.2
888_1	sp|P42209|SEPT1_MOUSE	2.07425	NA	41993.3	VNIIPVIGK	1	1	1	0.0246	14452	-	Septin-1 OS=Mus musculus OX=10090 GN=Septin1 PE=1 SV=2	0	0
585_1	sp|Q9DBZ5|EIF3K_MOUSE	2.75849	NA	25070.5	ENAYDLEANLAVLK	1	1	1	0.0642	40317	-	Eukaryotic translation initiation factor 3 subunit K OS=Mus musculus OX=10090 GN=Eif3k PE=1 SV=1	629619	57238.1
339_1	sp|Q8C5Q4|GRSF1_MOUSE	2.31873	NA	53042.7	LGDEVDDVYLIR	1	1	1	0.0251	34785	-	G-rich sequence factor 1 OS=Mus musculus OX=10090 GN=Grsf1 PE=1 SV=2	1.71942e+06	53731.9
288_1	sp|Q3V1L4|5NTC_MOUSE	5.51698	NA	64767.3	DAVDWVHYK;KPLFFGEGTVLR	1;1	2	2	0.0375	22411;33044	-	Cytosolic purine 5'-nucleotidase OS=Mus musculus OX=10090 GN=Nt5c2 PE=1 SV=2	1.30666e+06	46666.5
337_1	sp|Q99PV0|PRP8_MOUSE	51.4326	NA	273443	AISAANLHLR;ANPALYVLR;AQIAGYLYGVSPPDNPQVK;DGVWNLQNEVTK;EQSQLTATQTR;ETGYTYILPK;FTLWWSPTINR;GTYFPTWEGLFWEK;IIHTSVWAGQK;ISLIQIFR;LWNLNNYR;NNVVINYK;QQIAEIEK;QTDVGITHFR;SLPVEEQPK;TAEEVAALIR;TILQHLSEAWR;TNHIYVSSDDIK;TSYEEFTHK;YYVLNALK	1;1;1;1;1;1;1;1;1;1;1;1;1;1;1;1;1;1;1;1	20	22	0.0891	19274;19278;17188;49356;34637;28609;24946;35343;44831;27543;16068;20532;14925;14690;24449;17534;19614;32586;32585;34159;22853;15791	-	Pre-mRNA-processing-splicing factor 8 OS=Mus musculus OX=10090 GN=Prpf8 PE=1 SV=2	3.66632e+07	252850
587_1	sp|O88456|CPNS1_MOUSE	2.25322	NA	28444.9	LGFEEFK	1	1	1	0.026	10901	sp|Q9D7J7|CPNS2_MOUSE	Calpain small subunit 1 OS=Mus musculus OX=10090 GN=Capns1 PE=1 SV=1	188084	14468
31_1	sp|Q61897|KT33B_MOUSE	5.1125	NA	45834	LNVEVDAAPTVDLNR;QNHEEEVNTLR;QNQEYQVLLDVK	0;1;1	2	2	0.0941	41751;33238;37447	-	Keratin, type I cuticular Ha3-II OS=Mus musculus OX=10090 GN=Krt33b PE=1 SV=2	3.06234e+06	109369
31_3	sp|Q8K0Y2|KT33A_MOUSE	8.06434	NA	46107.3	EVEEWYTTQTEELNK;LNVEVDAAPTVDLNR;NSLENTLTESEAR;QLVEADINSLR;QNHEQEVNTLR;QNQEYQVLLDIR	1;0;0;0;1;1	3	3	0.1906	47352;41751;36950;28391;33194;38878	-	Keratin, type I cuticular Ha3-I OS=Mus musculus OX=10090 GN=Krt33a PE=1 SV=1	2.90975e+06	103920
31_2	sp|Q9D646|KRT34_MOUSE	2.84757	NA	44531.3	LNVEVDAAPTVDLNR;NHEEEVNTLR;NSLENTLTESEAR;QLVEADINSLR	0;1;0;0	1	1	0.125	41751;27564;36950;28391	-	Keratin, type I cuticular Ha4 OS=Mus musculus OX=10090 GN=Krt34 PE=2 SV=1	1.21567e+06	48627
1133_1	sp|Q91ZT9|ASB8_MOUSE	2.27527	NA	31715.2	LVALLVR	1	1	1	0.0243	7578	-	Ankyrin repeat and SOCS box protein 8 OS=Mus musculus OX=10090 GN=Asb8 PE=2 SV=1	406497	18477.2
1279_1	sp|Q3TXS7|PSMD1_MOUSE	6.63461	NA	105663	AAVESLGFILFR;FTATASLGVIHK	1;1	2	2	0.0252	31268;27779	-	26S proteasome non-ATPase regulatory subunit 1 OS=Mus musculus OX=10090 GN=Psmd1 PE=1 SV=1	3.10307e+06	62061.4
33_1	sp|Q5SW19|CLU_MOUSE	7.76673	NA	147975	HKPAFTEEDVLNIFPVVK;HYILDLLR;VALSHHLVAR	1;1;1	3	3	0.0274	50359;18209;21042	-	Clustered mitochondria protein homolog OS=Mus musculus OX=10090 GN=Cluh PE=1 SV=2	3.65908e+06	48787.7
1131_1	sp|P28650|PURA1_MOUSE	8.70948	NA	50223	AHLVFDFHQAVDGLQEVQR;VEVEYETLPGWK;VVDLLATDADIVSR	1;1;1	3	3	0.0985	51927;36417;37788	-	Adenylosuccinate synthetase isozyme 1 OS=Mus musculus OX=10090 GN=Adss1 PE=1 SV=2	3.29909e+06	113762
880_1	sp|P18654|KS6A3_MOUSE	5.29892	NA	83640.9	EASAVLFTITK;LTAALVLR	1;1	2	2	0.0257	24717;10413	-	Ribosomal protein S6 kinase alpha-3 OS=Mus musculus OX=10090 GN=Rps6ka3 PE=1 SV=2	3.5056e+06	76208.7
610_1	sp|Q9CW03|SMC3_MOUSE	18.8638	NA	141468	AILNGIDSINK;DLEDTEANKEK;ELGSLPQEAFEK;ETEGGTVLTATTSELEAINKR;LFYHIVDSDEVSTK;VDALNDEIR;VETYLNENLR	1;1;1;1;1;1;1	7	7	0.0723	23689;29846;32310;52039;42372;18301;28047	-	Structural maintenance of chromosomes protein 3 OS=Mus musculus OX=10090 GN=Smc3 PE=1 SV=2	3.14466e+07	388229
1275_1	sp|O88712|CTBP1_MOUSE	2.8998	NA	47714.5	IGSGFDNIDIK	1	1	1	0.0249	24651	-	C-terminal-binding protein 1 OS=Mus musculus OX=10090 GN=Ctbp1 PE=1 SV=2	975547	46454.6
882_1	sp|Q5SUF2|LC7L3_MOUSE	12.6517	NA	51419.1	LALSQNQQSSGAAGPTGK;LVEQLKEER;STTSTIESFAAQEK;YLQSLLAEVER	1;1;1;1	4	4	0.1204	43868;23024;38244;31172	-	Luc7-like protein 3 OS=Mus musculus OX=10090 GN=Luc7l3 PE=1 SV=1	1.22397e+07	582841
165_1	sp|P01790|HVM21_MOUSE	2.75849	NA	13643.6	EVKLVESGGGLVQPGGSLR	1	1	1	0.1557	47078	sp|P01788|HVM19_MOUSE;sp|P01791|HVM22_MOUSE;sp|P01789|HVM20_MOUSE;sp|P01793|HVM24_MOUSE;sp|P01787|HVM18_MOUSE;sp|P01794|HVM25_MOUSE;sp|P01786|HVM17_MOUSE;sp|P01792|HVM23_MOUSE	Ig heavy chain V region M511 OS=Mus musculus OX=10090 PE=1 SV=1	1.98963e+06	284233
39_1	sp|P43276|H15_MOUSE	5.008	NA	22562.4	ALAAGGYDVEK;ATGPPVSELITK;GTGASGSFK	1;1;0	2	2	0.1435	20577;26320;8582	-	Histone H1.5 OS=Mus musculus OX=10090 GN=H1-5 PE=1 SV=2	9.49029e+06	790858
39_3	sp|P43274|H14_MOUSE	2.84757	NA	21964	ALAAAGYDVEK;ALAAAGYDVEKNNSR;GTGASGSFK;SGVSLAALK;SGVSLAALKK;TSGPPVSELITK	0;0;0;0;0;1	1	1	0.21	21255;40668;8582;9946;15373;27056	-	Histone H1.4 OS=Mus musculus OX=10090 GN=H1-4 PE=1 SV=2	7.84896e+06	654080
39_2	sp|P43275|H11_MOUSE	5.51698	NA	21771.9	KKPAGPSVSELIVQAVSSSK;KPAGPSVSELIVQAVSSSK;SGVSLAALK;SGVSLAALKK	1;1;0;0	2	4	0.1408	49272;49273;47118;47117;9946;15373	-	Histone H1.1 OS=Mus musculus OX=10090 GN=H1-1 PE=1 SV=2	2.28933e+06	228933
926_1	sp|Q8BNV1|TRM2A_MOUSE	2.54996	NA	63261.1	ALLPWLLLQR	1	1	1	0.0174	26770	-	tRNA (uracil-5-)-methyltransferase homolog A OS=Mus musculus OX=10090 GN=Trmt2a PE=1 SV=1	0	0
39_4	sp|P43277|H13_MOUSE	4.14482	NA	22086.1	ALAAAGYDVEK;ALAAAGYDVEKNNSR;ASGPPVSELITK;GTGASGSFK;SGVSLAALK;SGVSLAALKK	0;0;1;0;0;0	1	1	0.2081	21255;40668;25644;8582;9946;15373	sp|P15864|H12_MOUSE	Histone H1.3 OS=Mus musculus OX=10090 GN=H1-3 PE=1 SV=2	1.59303e+07	1.32753e+06
346_1	sp|Q9CSU0|RPR1B_MOUSE	2.75849	NA	36861.2	ALQDLENAASGDATVR	1	1	1	0.0491	41897	-	Regulation of nuclear pre-mRNA domain-containing protein 1B OS=Mus musculus OX=10090 GN=Rprd1b PE=1 SV=2	4.31398e+06	269624
924_1	sp|Q9D8E6|RL4_MOUSE	10.8268	NA	47124	FCIWTESAFR;KLEAAATALATK;LDELYGTWR;NIPGITLLNVSK	1;1;1;1	4	4	0.1026	30964;25125;23421;28892	-	60S ribosomal protein L4 OS=Mus musculus OX=10090 GN=Rpl4 PE=1 SV=3	1.7271e+06	63966.7
163_1	sp|P83503|NYX_MOUSE	2.15607	NA	52397.4	AWFSDLAELELLYLDR	1	1	1	0.0336	48349	-	Nyctalopin OS=Mus musculus OX=10090 GN=Nyx PE=2 SV=1	1.17803e+06	43630.7
228_1	sp|P05132|KAPCA_MOUSE	2.60837	NA	40545	ILQAVNFPFLVK;WFATTDWIAIYQR	1;0	1	1	0.0712	34057;42778	-	cAMP-dependent protein kinase catalytic subunit alpha OS=Mus musculus OX=10090 GN=Prkaca PE=1 SV=3	139773	6988.66
228_2	sp|P68181|KAPCB_MOUSE	2.75849	NA	40682	ILQAVEFPFLVR;WFATTDWIAIYQR	1;0	1	1	0.0712	35769;42778	-	cAMP-dependent protein kinase catalytic subunit beta OS=Mus musculus OX=10090 GN=Prkacb PE=1 SV=2	594438	29721.9
618_1	sp|P54823|DDX6_MOUSE	10.7373	NA	54157.3	FGHLGLAINLITYDDRFNLK;QILLYSATFPLSVQK;SGAYLIPLLER;VFHDFR	1;1;1;1	4	4	0.1077	52928;43696;27190;8926	-	Probable ATP-dependent RNA helicase DDX6 OS=Mus musculus OX=10090 GN=Ddx6 PE=1 SV=1	2.98779e+06	103027
344_1	sp|Q04207|TF65_MOUSE	2.75849	NA	60174.2	DLEQAISQR	1	1	1	0.0164	18997	-	Transcription factor p65 OS=Mus musculus OX=10090 GN=Rela PE=1 SV=1	1.22616e+06	49046.3
1023_1	sp|Q8K3K8|OPTN_MOUSE	4.14482	NA	66975.6	ADLLGIVSELQLK	1	1	1	0.0223	34499	-	Optineurin OS=Mus musculus OX=10090 GN=Optn PE=1 SV=1	1.3603e+06	34007.4
342_1	sp|Q9CU62|SMC1A_MOUSE	20.877	NA	143146	AEEDTQFNYHR;AQVQLQLFK;DKFQETSDEFEAAR;HLALNLQEK;LEEYITTSK;LGIQLDFEK;LNEQQSVLQR;SKLESELANFGPR	1;1;1;1;1;1;1;1	8	8	0.0681	34884;19727;42818;19272;20102;19131;26401;36351	-	Structural maintenance of chromosomes protein 1A OS=Mus musculus OX=10090 GN=Smc1a PE=1 SV=4	9.67056e+06	111156
161_1	sp|O88685|PRS6A_MOUSE	7.57388	NA	49517.6	DAFALAK;LLDSEIK;QTYFLPVIGLVDAEK	1;1;1	3	3	0.0656	6145;8831;43327	-	26S proteasome regulatory subunit 6A OS=Mus musculus OX=10090 GN=Psmc3 PE=1 SV=2	3.36652e+06	129481
36_1	sp|Q9DBT5|AMPD2_MOUSE	4.6242	NA	91965.4	LQYLSSK;WLVQVPR	1;1	2	2	0.0175	9611;12130	-	AMP deaminase 2 OS=Mus musculus OX=10090 GN=Ampd2 PE=1 SV=1	1.05048e+06	25011.5
1178_1	sp|Q925I1|ATAD3_MOUSE	9.77874	NA	66700.6	ATLNAFLHR;ISVLEALR;TAGTLLGEGFR;VFDWASTSR	1;1;1;1	4	4	0.0626	18199;12301;21911;19400	-	ATPase family AAA domain-containing protein 3 OS=Mus musculus OX=10090 GN=Atad3 PE=1 SV=1	6.94618e+06	169419
318_1	sp|Q9D0L8|MCES_MOUSE	7.30904	NA	53257.7	LEASETESFGNEIYTVK;SILIGEILEK;TFLEFYEEK	1;1;1	3	3	0.0774	47684;21614;25971	-	mRNA cap guanine-N7 methyltransferase OS=Mus musculus OX=10090 GN=Rnmt PE=1 SV=1	1.52833e+06	58782
643_1	sp|Q9CZ13|QCR1_MOUSE	13.8066	NA	52818.5	EVESIGAHLNAYSTR;IPLAEWESR;LCTSATESEVTR;VVELLADIVQNSSLEDSQIEK	1;1;1;1	4	4	0.1187	42241;20921;32563;53001	-	Cytochrome b-c1 complex subunit 1, mitochondrial OS=Mus musculus OX=10090 GN=Uqcrc1 PE=1 SV=2	3.85092e+06	175042
770_1	sp|Q8VBZ3|CLPT1_MOUSE	2.84856	NA	75242.9	GPSPQDQSGPGGAPR	1	1	1	0.0226	34820	-	Cleft lip and palate transmembrane protein 1 homolog OS=Mus musculus OX=10090 GN=Clptm1 PE=1 SV=1	108441	4016.33
169_1	sp|Q9CPW4|ARPC5_MOUSE	2.08497	NA	16278.3	ALAAGGVGSIVR	1	1	1	0.0795	19511	-	Actin-related protein 2/3 complex subunit 5 OS=Mus musculus OX=10090 GN=Arpc5 PE=1 SV=3	1.1668e+06	97233
1246_1	sp|P99029|PRDX5_MOUSE	2.75849	NA	21883.5	VNLAELFK	1	1	1	0.0381	13657	-	Peroxiredoxin-5, mitochondrial OS=Mus musculus OX=10090 GN=Prdx5 PE=1 SV=2	532253	35483.5
641_1	sp|Q61205|PA1B3_MOUSE	2.8998	NA	25837.3	VVVLGLLPR	1	1	1	0.0388	15028	-	Platelet-activating factor acetylhydrolase IB subunit gamma OS=Mus musculus OX=10090 GN=Pafah1b3 PE=1 SV=1	346175	20363.2
922_1	sp|P62301|RS13_MOUSE	2.44943	NA	17211.7	GLTPSQIGVILR	1	1	1	0.0795	28199	-	40S ribosomal protein S13 OS=Mus musculus OX=10090 GN=Rps13 PE=1 SV=2	152119	13829
167_1	sp|P21619|LMNB2_MOUSE	12.9011	NA	67277.3	ISEKEEVTTR;LQIEIGK;VELEQTYQAK;VESLSYQLLGLQK;VKDLESLFHR	1;1;1;1;1	5	5	0.0839	25285;8228;26124;37486;27713	-	Lamin-B2 OS=Mus musculus OX=10090 GN=Lmnb2 PE=1 SV=2	5.17998e+06	123333
647_1	sp|Q99JY0|ECHB_MOUSE	5.63015	NA	51353.4	AALSGLLHR;LAAAFAVSR	1;1	2	2	0.0379	13813;12488	-	Trifunctional enzyme subunit beta, mitochondrial OS=Mus musculus OX=10090 GN=Hadhb PE=1 SV=1	2.07752e+06	74197.1
1240_1	sp|P56135|ATPK_MOUSE	2.59665	NA	10337.4	DFTPSGIAGAFR	1	1	1	0.1364	27477	-	ATP synthase subunit f, mitochondrial OS=Mus musculus OX=10090 GN=Atp5mf PE=1 SV=3	760468	190117
920_1	sp|Q922R8|PDIA6_MOUSE	5.51698	NA	48070.3	DVVELTDDTFDK;GESPVDYDGGR	1;1	2	2	0.0523	34368;23361	-	Protein disulfide-isomerase A6 OS=Mus musculus OX=10090 GN=Pdia6 PE=1 SV=3	1.91743e+06	76697.4
263_1	sp|P33611|DPOA2_MOUSE	5.24829	NA	66172.5	QGLSVAAQVVR;VVGDPEPLTGSYK	1;1	2	2	0.04	22200;32942	-	DNA polymerase alpha subunit B OS=Mus musculus OX=10090 GN=Pola2 PE=1 SV=2	1.80968e+06	62402.9
225_1	sp|Q91YH5|ATLA3_MOUSE	2.4898	NA	60536.6	ALASVLLQDHIR	1	1	1	0.0222	31814	-	Atlastin-3 OS=Mus musculus OX=10090 GN=Atl3 PE=1 SV=1	0	0
967_1	sp|P54923|ADPRH_MOUSE	2.24255	NA	40042.4	LYSLLAK	1	1	1	0.0193	8480	-	[Protein ADP-ribosylarginine] hydrolase OS=Mus musculus OX=10090 GN=Adprh PE=1 SV=1	1.09825e+06	52297.9
430_1	sp|Q64152|BTF3_MOUSE	4.87661	NA	22017.4	KLGVNNISGIEEVNMFTNQGTVIHFNNPK;LQFSLK	1;1	2	2	0.1716	56630;6155	-	Transcription factor BTF3 OS=Mus musculus OX=10090 GN=Btf3 PE=1 SV=3	418481	34873.5
432_1	sp|Q9D964|GATM_MOUSE	2.44943	NA	48266.1	LGISTIK	1	1	1	0.0165	6061	-	Glycine amidinotransferase, mitochondrial OS=Mus musculus OX=10090 GN=Gatm PE=1 SV=1	1.63275e+06	60472.3
265_1	sp|Q9D0E1|HNRPM_MOUSE	14.8928	NA	77597.4	ADILEDKDGK;AFITNIPFDVK;INEILSNALK;LGSTVFVANLDYK;QGGGGAGGSVPGIER	1;1;1;1;1	5	6	0.0809	21057;21058;28709;21608;35561;30144	-	Heterogeneous nuclear ribonucleoprotein M OS=Mus musculus OX=10090 GN=Hnrnpm PE=1 SV=3	1.26682e+07	243619
1025_1	sp|O08663|MAP2_MOUSE	7.62612	NA	52888.3	IDFGTHISGR;TYQVKPIR;YDILLTAVK	1;1;1	3	3	0.0565	21012;16702;17924	-	Methionine aminopeptidase 2 OS=Mus musculus OX=10090 GN=Metap2 PE=1 SV=1	3.30829e+06	110276
227_1	sp|Q9JIF7|COPB_MOUSE	13.5587	NA	106998	KPITDDDVDR;NAVLAIYTIYR;NVEELVIVLK;TLQLALDLVSSR;VLSTPDLEVR	1;1;1;1;1	5	5	0.0556	24443;30087;23597;30952;22237	-	Coatomer subunit beta OS=Mus musculus OX=10090 GN=Copb1 PE=1 SV=1	6.04147e+06	107883
965_1	sp|Q60865|CAPR1_MOUSE	16.2367	NA	78120.8	LNEQYEHASIHLWDLLEGK;QGLSGVPILSEEELSLLDEFYK;QILGVIDK;QILGVIDKK;TVLELQYVLDKLGDDDVR	1;1;1;1;1	5	7	0.0962	52745;52746;53909;11633;17064;16353;50469	-	Caprin-1 OS=Mus musculus OX=10090 GN=Caprin1 PE=1 SV=2	2.61986e+06	113907
776_1	sp|Q99LX0|PARK7_MOUSE	2.45828	NA	20008.4	ALVILAK	1	1	1	0.037	5929	-	Parkinson disease protein 7 homolog OS=Mus musculus OX=10090 GN=Park7 PE=1 SV=1	1.35701e+06	104385
221_1	sp|Q8K224|NAT10_MOUSE	2.38681	NA	115346	FIEGISEK	1	1	1	0.0078	13203	-	RNA cytidine acetyltransferase OS=Mus musculus OX=10090 GN=Nat10 PE=1 SV=1	1.19739e+06	19956.4
963_1	sp|Q9DBG6|RPN2_MOUSE	32.3697	NA	69020	ISTEVGITNVDLSTVDKDQSIAPK;KNFESLSEAFSVASAAAALSQNR;LGKEETVLATVQALQTASHLSQQADLR;LQVSNVLSQPLAQAAVK;LSSGYYDFSVR;NFESLSEAFSVASAAAALSQNR;QEIQHLFR;TGQEVVFVAEPDNK;YHVPVVVVPEGSTSDTQEQAILR;YIANTVELR	1;1;1;1;1;1;1;1;1;1	10	13	0.2472	54334;53488;55973;55976;55974;55975;44951;29921;52510;19496;39353;54300;19887	-	Dolichyl-diphosphooligosaccharide--protein glycosyltransferase subunit 2 OS=Mus musculus OX=10090 GN=Rpn2 PE=1 SV=1	1.59728e+07	614337
32_1	sp|Q7TQK1|INT7_MOUSE	2.43463	NA	106793	ILNVDEFVK	1	1	1	0.0093	19807	-	Integrator complex subunit 7 OS=Mus musculus OX=10090 GN=Ints7 PE=1 SV=1	2.01776e+06	34789
1260_1	sp|O08692|NGP_MOUSE	6.80191	NA	19319.6	AIEAYNQGR;LLSATPPSSQNPATNIPLQFR	1;1	2	3	0.1796	17352;17353;52358	-	Neutrophilic granule protein OS=Mus musculus OX=10090 GN=Ngp PE=1 SV=1	3.55227e+06	253734
223_1	sp|P07742|RIR1_MOUSE	34.4617	NA	90152.5	EYGPYETYEGSPVSK;GAFIDQSQSLNIHIAEPNYGK;HPDYAILAAR;LNSAIIYDR;LTSMHFYGWK;LYESYEK;RVLSGEFQIVNPHLLK;TRPAANPIQFTLNK;TVWEISQK;VLSGEFQIVNPHLLK;VSVGIHK;VSVGIHKEDIDAAIETYNLLSEK;YPFESPEAQLLNK	1;1;1;1;1;1;1;1;1;1;1;1;1	13	13	0.1843	43625;52807;22143;19214;28908;13554;46524;40491;16098;43351;6242;54406;39448	-	Ribonucleoside-diphosphate reductase large subunit OS=Mus musculus OX=10090 GN=Rrm1 PE=1 SV=2	1.93411e+07	449792
961_1	sp|P08071|TRFL_MOUSE	39.6616	NA	77788	AGNVAFLK;DNAGDVAFTR;DSTVLQNTDGK;EDAGFTWSSLR;GSTVFEELPNK;GSTVFEELPNKAER;IPIGTLRPYLNWNGPPASLEEAVSK;LRPVAAEVYGTK;REDAGFTWSSLR;STNDKEEAIWELLR;TDKVEVLQQVLLDQQVQFGR;THYYAVAVVK;VTWCAVGSEEK	1;1;1;1;1;1;1;1;1;1;1;1;1	13	16	0.2079	8894;19247;24597;28860;26664;40625;40626;55270;30406;30405;35480;43582;53119;53120;23341;28728	-	Lactotransferrin OS=Mus musculus OX=10090 GN=Ltf PE=1 SV=4	3.44075e+07	732075
774_2	sp|Q3TWW8|SRSF6_MOUSE	6.63461	NA	39002.1	LIEDKPR;LIVENLSSR;QAGEVTYADAHK	1;0;1	2	2	0.0826	10966;17721;29760	-	Serine/arginine-rich splicing factor 6 OS=Mus musculus OX=10090 GN=Srsf6 PE=1 SV=1	1.3839e+06	65900.1
34_1	sp|Q921F4|HNRLL_MOUSE	5.48032	NA	64084.3	ITRPGNTDDPSGGNK;VSVSPVVHVR	1;1	2	4	0.0423	39211;39213;39216;19897	-	Heterogeneous nuclear ribonucleoprotein L-like OS=Mus musculus OX=10090 GN=Hnrnpll PE=1 SV=3	909184	29328.5
774_1	sp|O35326|SRSF5_MOUSE	6.54445	NA	30873.1	LIVENLSSR;LNEGVVEFASYGDLK;QAGEVTFADAHRPK	0;1;1	2	2	0.1413	17721;42078;39136	-	Serine/arginine-rich splicing factor 5 OS=Mus musculus OX=10090 GN=Srsf5 PE=1 SV=2	6.77335e+06	483811
968_1	sp|O70251|EF1B_MOUSE	2.34438	NA	24678.2	LVPVGYGIK	1	1	1	0.04	14178	-	Elongation factor 1-beta OS=Mus musculus OX=10090 GN=Eef1b PE=1 SV=5	3.90465e+06	278904
434_1	sp|P46978|STT3A_MOUSE	7.92456	NA	80544.9	ENDYYTPTGEFR;FHNWFDDR;FYSLLDPSYAK	1;1;1	3	3	0.044	37915;22601;30379	-	Dolichyl-diphosphooligosaccharide--protein glycosyltransferase subunit STT3A OS=Mus musculus OX=10090 GN=Stt3a PE=1 SV=1	926803	25744.5
1138_1	sp|Q8VHS6|ASB15_MOUSE	2.2127	NA	65470.3	QGRIFELQEYVQYK	1	1	1	0.024	45638	-	Ankyrin repeat and SOCS box protein 15 OS=Mus musculus OX=10090 GN=Asb15 PE=2 SV=2	3.92943e+06	126756
261_1	sp|P16627|HS71L_MOUSE	2.6571	NA	70593.2	DAGVIAGLNVLR;IINEPTAAAIAYGLDK;TTPSYVAFTDTER;VEIIANDQGNR	1;0;0;0	1	1	0.0811	25595;42564;37803;37802;27048	-	Heat shock 70 kDa protein 1-like OS=Mus musculus OX=10090 GN=Hspa1l PE=1 SV=4	691706	17292.7
261_3	sp|P20029|BIP_MOUSE	77.0439	NA	72377.5	AKFEELNMDLFR;DNHLLGTFDLTGIPPAPR;EFFNGKEPSR;ETAEAYLGKK;IEIESFFEGEDFSETLTR;IEWLESHQDADIEDFK;IEWLESHQDADIEDFKAK;IINEPTAAAIAYGLDK;IINEPTAAAIAYGLDKR;ITITNDQNR;ITPSYVAFTPEGER;KSDIDEIVLVGGSTR;KSQIFSTASDNQPTVTIK;LTPEEIER;LYGSGGPPPTGEEDTSEKDEL;MKETAEAYLGK;NELESYAYSLK;NGRVEIIANDQGNR;NQLTSNPENTVFDAK;SQIFSTASDNQPTVTIK;TFAPEEISAMVLTK;TKPYIQVDIGGGQTK;TWNDPSVQQDIK;VEIIANDQGNR;VYEGERPLTK	1;1;1;1;1;1;1;0;1;1;1;1;1;1;1;1;1;1;1;1;1;1;1;0;1	23	39	0.429	38659;39218;39219;47985;47993;47992;47987;47986;47989;47990;26244;26197;21344;51219;48678;51501;42564;45890;45889;19702;19743;40391;40929;40927;48522;48521;15928;51558;51559;28327;30966;40185;40184;42955;46257;39492;41282;41280;35711;27048;25291	-	Endoplasmic reticulum chaperone BiP OS=Mus musculus OX=10090 GN=Hspa5 PE=1 SV=3	1.38432e+08	3.54954e+06
261_2	sp|P38647|GRP75_MOUSE	48.6258	NA	73415.6	AQFEGIVTDLIK;AQFEGIVTDLIKR;ASNGDAWVEAHGK;DAGQISGLNVLR;EQQIVIQSSGGLSK;ETAENYLGHTAK;LLGQFTLIGIPPAPR;LYSPSQIGAFVLMK;NTTIPTK;QAASSLQQASLK;SQVFSTAADGQTQVEIK;STNGDTFLGGEDFDQALLR;TTPSVVAFTADGER;VINEPTAAALAYGLDK;VLENAEGAR;YDDPEVQKDTK	1;1;1;1;1;1;1;1;0;1;1;1;1;1;1;1	15	16	0.2916	31722;37878;32094;32042;27672;37327;31703;41020;40084;7329;26397;45761;49949;36459;42214;14686;31850	-	Stress-70 protein, mitochondrial OS=Mus musculus OX=10090 GN=Hspa9 PE=1 SV=3	4.09881e+07	953212
261_4	sp|P63017|HSP7C_MOUSE	70.9176	NA	70827.2	ARFEELNADLFR;ATVEDEKLQGK;DAGTIAGLNVLR;DNNLLGK;FDDAVVQSDMK;FEELNADLFR;FELTGIPPAPR;GPAVGIDLGTTYSCVGVFQHGK;IINEPTAAAIAYGLDK;IINEPTAAAIAYGLDKK;ILDKCNEIISWLDK;LDKSQIHDIVLVGGSTR;LLQDFFNGK;LLQDFFNGKELNK;MVNHFIAEFK;NQTAEKEEFEHQQK;NSLESYAFNMK;NTTIPTK;QATKDAGTIAGLNVLR;QTQTFTTYSDNQPGVLIQVYEGER;RFDDAVVQSDMK;SINPDEAVAYGAAVQAAILSGDK;SQIHDIVLVGGSTR;STAGDTHLGGEDFDNR;TTPSYVAFTDTER;TVTNAVVTVPAYFNDSQR;VEIIANDQGNR	1;1;1;1;1;1;1;1;0;1;1;1;1;1;1;1;1;0;1;1;1;1;1;1;0;1;0	23	35	0.4628	37588;37591;26539;25721;25719;7323;28954;28166;25585;25587;52456;52457;42564;45344;45342;44541;46284;20008;20053;40399;40400;40398;27329;44515;31083;7329;41805;55472;55478;35551;52436;52434;37603;43286;37803;37802;48811;48796;48794;27048	-	Heat shock cognate 71 kDa protein OS=Mus musculus OX=10090 GN=Hspa8 PE=1 SV=1	1.52349e+08	4.11755e+06
1136_1	sp|P42567|EPS15_MOUSE	10.6434	NA	98410.4	DQFALAFHLINQK;LPVEILGR;VKPVLLNSK;VLALDAAAFLK	1;1;1;1	4	4	0.0457	39785;12101;16395;22395	-	Epidermal growth factor receptor substrate 15 OS=Mus musculus OX=10090 GN=Eps15 PE=1 SV=1	1.96458e+06	44649.6
436_1	sp|Q8BU30|SYIC_MOUSE	20.537	NA	144179	DVLLPWYNAYR;FFIQNVFR;FVDILTNWYVR;ILEFWSK;LLIDPASLR;TVVTSVFGVK;YAHQSGFHVDR;YKPLFDYFIK	1;1;1;1;1;1;1;1	8	8	0.061	34899;19498;35526;13209;16387;17962;30965;31719	-	Isoleucine--tRNA ligase, cytoplasmic OS=Mus musculus OX=10090 GN=Iars1 PE=1 SV=2	1.13101e+07	168807
875_1	sp|P10852|4F2_MOUSE	16.1414	NA	58300.3	GQNEDPGSLLTQFR;NQKDEINETDLK;QINPTLGSQEDFKDLLQSAK;VAEDETEAGVK;YLVVLNFR	1;1;1;1;1	5	5	0.1236	40290;36306;52155;23185;17446	-	4F2 cell-surface antigen heavy chain OS=Mus musculus OX=10090 GN=Slc3a2 PE=1 SV=1	3.58271e+06	119424
877_1	sp|Q8C4J7|TBL3_MOUSE	2.75849	NA	88210.2	VNILDVASGALLR	1	1	1	0.0162	32021	-	Transducin beta-like protein 3 OS=Mus musculus OX=10090 GN=Tbl3 PE=2 SV=1	0	0
1005_1	sp|Q9DB77|QCR2_MOUSE	12.5104	NA	48205	AVAQGNLSSADVQAAK;GNNTTSLLSQSVAK;IIENLHDVAYK;TSAAPGGVPLQPQDLEFTK	1;1;1;1	4	4	0.1325	39260;35312;30904;48382	-	Cytochrome b-c1 complex subunit 2, mitochondrial OS=Mus musculus OX=10090 GN=Uqcrc2 PE=1 SV=1	4.50758e+06	204890
514_1	sp|Q9D4H8|CUL2_MOUSE	2.40758	NA	86820.8	DTPQELEQTR	1	1	1	0.0134	26477	-	Cullin-2 OS=Mus musculus OX=10090 GN=Cul2 PE=1 SV=2	1.06788e+06	22247.5
115_1	sp|Q571I9|A16A1_MOUSE	8.45363	NA	84702.6	GAVEAAHQAAPGWGAQSPR;LLWTLESLVTGR;RKPVLTSQLER	1;1;1	3	3	0.0524	46731;34012;31463	-	Aldehyde dehydrogenase family 16 member A1 OS=Mus musculus OX=10090 GN=Aldh16a1 PE=1 SV=2	3.82745e+07	1.4721e+06
1040_1	sp|Q9Z2I8|SUCB2_MOUSE	2.75849	NA	46810.7	LEGTNVQEAQNILK	1	1	1	0.0323	40195	-	Succinate--CoA ligase [GDP-forming] subunit beta, mitochondrial OS=Mus musculus OX=10090 GN=Suclg2 PE=1 SV=3	0	0
512_1	sp|P16546|SPTN1_MOUSE	51.1984	NA	284422	ALINADELANDVAGAEALLDR;AQLADSFHLQQFFR;DLIGVQNLLK;DVDETIGWIK;DVTGAEALLER;EANELQQWITEK;EANQQQQFNR;EELITNWEQIR;ENLLEEQGSIALR;KFEEFQTDLAAHEER;KVEDLFLTFAK;LFGAAEVQR;LLEAQSHFR;QWELLLEK;SQLLGSAHEVQR;TALLELWELR;TALLELWELRR;VLETAEDIQER	1;1;1;1;1;1;1;1;1;1;1;1;1;1;1;1;1;1	18	18	0.0801	51282;43683;21497;24525;24456;37831;28597;35720;37294;46517;30722;16103;20929;18962;31356;27727;34532;30336	-	Spectrin alpha chain, non-erythrocytic 1 OS=Mus musculus OX=10090 GN=Sptan1 PE=1 SV=4	2.41747e+07	127908
1003_1	sp|Q8VDF2|UHRF1_MOUSE	7.95508	NA	88247.9	LNDTIQLLVR;SGFLVWR;VNEYVDVR	1;1;1	3	3	0.032	24967;10736;16212	-	E3 ubiquitin-protein ligase UHRF1 OS=Mus musculus OX=10090 GN=Uhrf1 PE=1 SV=2	1.68972e+06	35951.4
113_1	sp|Q61233|PLSL_MOUSE	55.852	NA	70104.8	EGKPYLVLGLLWQVIK;IGLFADIELSR;ISFDEFIK;ITNFSTDIK;ITNFSTDIKDSK;KLENCNYAVDLGK;LENCNYAVDLGK;LNLAFIANLFNK;LSPEELLLR;LTPFTIQENLNLALNSASAIGCHVVNIGAEDLK;QFVTATDVVR;RYTLNILEDIGGGQK;VNDDIIVNWVNTTLK;VNHLYSDLSDALVIFQLYEK;VYALPEDLVEVNPK;YAFVNWINK;YTLNILEDIGGGQK	1;1;1;1;1;1;1;1;1;1;1;1;1;1;1;1;1	17	21	0.3142	46638;46637;27262;16413;18039;33243;33242;39023;34332;33639;19469;57025;22578;42945;42944;44475;53270;53271;40836;23525;38942	-	Plastin-2 OS=Mus musculus OX=10090 GN=Lcp1 PE=1 SV=4	5.23061e+07	1.27576e+06
588_1	sp|O35658|C1QBP_MOUSE	8.28963	NA	30993.5	AFVEFLTDEIKEEK;EVSFQATGDSEWR	1;1	2	3	0.0971	43441;43440;38617	-	Complement component 1 Q subcomponent-binding protein, mitochondrial OS=Mus musculus OX=10090 GN=C1qbp PE=1 SV=1	3.66427e+06	261734
266_1	sp|P63325|RS10_MOUSE	2.59665	NA	18903.8	HFYWYLTNEGIQYLR	1	1	1	0.0909	49136	-	40S ribosomal protein S10 OS=Mus musculus OX=10090 GN=Rps10 PE=1 SV=1	861231	66248.6
1001_1	sp|Q64261|CDK6_MOUSE	6.99337	NA	37005.1	DLKPQNILVTSSGQIK;ISAYGALNHPYFQDLER	1;1	2	2	0.1012	44410;48973	-	Cyclin-dependent kinase 6 OS=Mus musculus OX=10090 GN=Cdk6 PE=1 SV=2	1.38659e+06	63026.6
510_1	sp|Q9R0N0|GALK1_MOUSE	5.45594	NA	42268.4	SLETSLVPLSDPK;TDGLVSLLTTSK	1;1	2	2	0.0638	33923;27306	-	Galactokinase OS=Mus musculus OX=10090 GN=Galk1 PE=1 SV=2	1.72032e+06	95573.3
879_1	sp|Q9D1P4|CHRD1_MOUSE	2.27527	NA	37326.7	HNSEKPPEPVKPEVK	1	1	2	0.0453	43874;43873	-	Cysteine and histidine-rich domain-containing protein 1 OS=Mus musculus OX=10090 GN=Chordc1 PE=1 SV=1	296726	12901.1
268_1	sp|O35638|STAG2_MOUSE	2.45828	NA	141190	SQLIDELADKFNR	1	1	2	0.0106	39920;39909	-	Cohesin subunit SA-2 OS=Mus musculus OX=10090 GN=Stag2 PE=1 SV=3	1.15521e+06	18050.2
516_1	sp|Q9JM76|ARPC3_MOUSE	2.84856	NA	20511.3	VFDPQSDKPSK	1	1	1	0.0618	27905	-	Actin-related protein 2/3 complex subunit 3 OS=Mus musculus OX=10090 GN=Arpc3 PE=1 SV=3	1.91497e+06	159580
1007_1	sp|P61161|ARP2_MOUSE	11.0712	NA	44732.2	GYAFNHSADFETVR;HLWDYTFGPEK;LALETTVLVESYTLPDGR	1;1;1	3	3	0.1091	41460;34195;48725	-	Actin-related protein 2 OS=Mus musculus OX=10090 GN=Actr2 PE=1 SV=1	1.37775e+07	656069
872_1	sp|P62962|PROF1_MOUSE	5.18906	NA	14947.5	EGVHGGLINK;SSFFVNGLTLGGQK	1;1	2	2	0.1714	17433;36665	-	Profilin-1 OS=Mus musculus OX=10090 GN=Pfn1 PE=1 SV=2	3.11623e+06	346248
1046_1	sp|Q8K1B8|URP2_MOUSE	29.4081	NA	75586.8	AGDVLWLR;AGGSNGGSGNKPQGPEAPAEGLNPYGLVAPR;DTTLSYYK;HPEELSLLR;ILEAHQNVAQLSLTEAQLR;QWLLQTHWTLDK;QWNVNWDIR;QYWVVFK;VFVGEEDPEAQSVTLR;YGILADAR;YYSFFDLDPK	1;1;1;1;1;1;1;1;1;1;1	11	13	0.206	13484;56021;16084;20590;51037;51036;40452;40450;27130;15171;45148;11333;29980	-	Fermitin family homolog 3 OS=Mus musculus OX=10090 GN=Fermt3 PE=1 SV=1	1.8927e+07	511539
625_1	sp|Q99PL5|RRBP1_MOUSE	17.385	NA	172776	AENSQLTER;LKGELESSDQVR;LLATEQEDAAVAK;LQEQLGK;QVLQLQASHK;VGAAEEELHK	1;1;1;1;1;1	6	8	0.038	18426;32896;32895;32808;8746;23391;20052;20051	-	Ribosome-binding protein 1 OS=Mus musculus OX=10090 GN=Rrbp1 PE=1 SV=2	4.81747e+06	36774.6
332_1	sp|E9Q735|UBE4A_MOUSE	2.60837	NA	118123	DAQQSSSPAADNLR	1	1	1	0.0136	36802	-	Ubiquitin conjugation factor E4 A OS=Mus musculus OX=10090 GN=Ube4a PE=1 SV=1	212331	4615.89
1226_1	sp|Q8K2T1|NMRL1_MOUSE	7.46088	NA	34354.6	AQTLDQWLEQHK;LGLHYVVYSGLENIR;LLADLAK	1;1;1	3	3	0.11	38146;44236;6395	-	NmrA-like family domain-containing protein 1 OS=Mus musculus OX=10090 GN=Nmral1 PE=1 SV=1	8.67001e+06	433501
836_1	sp|Q8CHY3|DYM_MOUSE	2.59665	NA	75800.2	IISLFSLLSK	1	1	1	0.0149	21877	-	Dymeclin OS=Mus musculus OX=10090 GN=Dym PE=1 SV=1	0	0
683_1	sp|Q810T2|CCNB3_MOUSE	2.27527	NA	158869	NHLQLLGSTTYMIAAK	1	1	1	0.0115	44838	-	G2/mitotic-specific cyclin-B3 OS=Mus musculus OX=10090 GN=Ccnb3 PE=1 SV=2	0	0
982_1	sp|Q8K2Z4|CND1_MOUSE	2.75849	NA	155567	EAIAHLLGVALVR	1	1	1	0.0093	32961	-	Condensin complex subunit 1 OS=Mus musculus OX=10090 GN=Ncapd2 PE=1 SV=2	0	0
681_1	sp|O09159|MA2B1_MOUSE	7.46219	NA	114576	FQVTLYNPLGR;LPVYEGNFIVK;WAQISLVK	1;1;1	3	3	0.0296	30598;29330;14140	-	Lysosomal alpha-mannosidase OS=Mus musculus OX=10090 GN=Man2b1 PE=1 SV=4	3.94756e+07	839906
1044_1	sp|P55264|ADK_MOUSE	5.2822	NA	40123.5	AATFFGCIGIDK;VAQWLIQEPHK	1;1	2	3	0.0637	30191;32368;32367	-	Adenosine kinase OS=Mus musculus OX=10090 GN=Adk PE=1 SV=2	2.43182e+06	115801
838_1	sp|Q9WTP6|KAD2_MOUSE	2.6571	NA	26451.7	NGFLLDGFPR	1	1	2	0.0418	22611;22566	-	Adenylate kinase 2, mitochondrial OS=Mus musculus OX=10090 GN=Ak2 PE=1 SV=5	145385	8552.05
984_1	sp|P70372|ELAV1_MOUSE	4.9274	NA	36146.1	ILQVSFK;SLFSSIGEVESAK	1;1	2	2	0.0613	9489;32580	-	ELAV-like protein 1 OS=Mus musculus OX=10090 GN=Elavl1 PE=1 SV=2	2.10572e+06	123866
986_1	sp|E9Q557|DESP_MOUSE	16.9598	NA	332706	IEVLEEELR;IGLVRPGTALELLEAQAATGFIVDPVSNLR;IVQLKPR;QLQNIIQATSR;SAIYQLEEEYENLLK;TLELQGLINDLQR	1;1;1;1;1;1	6	6	0.0295	22283;56446;10278;29025;46358;38676	-	Desmoplakin OS=Mus musculus OX=10090 GN=Dsp PE=1 SV=1	3.70045e+06	17876.6
1042_1	sp|P33609|DPOLA_MOUSE	8.60725	NA	167233	IVIPTENIR;LDNLAIDTQYYLAQQIHPVVAR;TLIGFFLAK	1;1;1	3	3	0.0273	18775;54391;16912	-	DNA polymerase alpha catalytic subunit OS=Mus musculus OX=10090 GN=Pola1 PE=1 SV=2	1.17248e+06	13173.9
1224_1	sp|Q3TIU4|PDE12_MOUSE	2.44943	NA	67471	LALNPLAQEK	1	1	1	0.0164	20731	-	2',5'-phosphodiesterase 12 OS=Mus musculus OX=10090 GN=Pde12 PE=1 SV=2	4.96628e+06	183936
627_1	sp|P51660|DHB4_MOUSE	7.63108	NA	79432	AVANYDSVEAGEK;AYALAFAER;GALVIVNDLGGDFK	1;1;1	3	3	0.049	32516;16981;35236	-	Peroxisomal multifunctional enzyme type 2 OS=Mus musculus OX=10090 GN=Hsd17b4 PE=1 SV=3	3.65519e+06	91379.7
330_1	sp|P62869|ELOB_MOUSE	2.84757	NA	13161.6	ADDTFEALR	1	1	1	0.0763	17982	-	Elongin-B OS=Mus musculus OX=10090 GN=Elob PE=1 SV=1	1.18044e+06	131160
117_1	sp|Q9D7P9|SPB12_MOUSE	2.3588	NA	47804.4	IKELFGK	1	1	1	0.0165	9487	-	Serpin B12 OS=Mus musculus OX=10090 GN=Serpinb12 PE=2 SV=1	918522	45926.1
629_1	sp|P62315|SMD1_MOUSE	5.19329	NA	13273.4	LSHETVTIELK;NREPVQLETLSIR	1;1	2	2	0.2017	28937;40133	-	Small nuclear ribonucleoprotein Sm D1 OS=Mus musculus OX=10090 GN=Snrpd1 PE=1 SV=1	1.39343e+06	278685
1170_1	sp|O08848|RO60_MOUSE	2.6571	NA	60085.1	LGLENAEALIR	1	1	1	0.0204	25647	-	60 kDa SS-A/Ro ribonucleoprotein OS=Mus musculus OX=10090 GN=RO60 PE=1 SV=1	593445	18545.2
830_1	sp|Q9WTX6|CUL1_MOUSE	2.3588	NA	89635	LLIQAAIVR	1	1	1	0.0116	16360	-	Cullin-1 OS=Mus musculus OX=10090 GN=Cul1 PE=1 SV=1	1.49555e+06	28760.6
26_1	sp|Q8R5H1|UBP15_MOUSE	2.7816	NA	112254	VEVYLTELK	1	1	1	0.0092	20593	-	Ubiquitin carboxyl-terminal hydrolase 15 OS=Mus musculus OX=10090 GN=Usp15 PE=1 SV=1	794801	14192.9
832_1	sp|Q9CWK8|SNX2_MOUSE	2.75849	NA	58434.7	AVNTQALSGAGILR	1	1	1	0.027	33338	-	Sorting nexin-2 OS=Mus musculus OX=10090 GN=Snx2 PE=1 SV=2	1.0291e+06	34303.2
689_1	sp|Q9CR16|PPID_MOUSE	9.26211	NA	40716.7	EYDQALADLKK;IVLELFADIVPK;TLENVEVNGEKPAK	1;1;1	3	4	0.1	29939;32731;39181;39229	-	Peptidyl-prolyl cis-trans isomerase D OS=Mus musculus OX=10090 GN=Ppid PE=1 SV=3	3.36496e+06	134598
349_1	sp|P43430|MCPT8_MOUSE	5.29943	NA	27104	AQLNSAVDTIALPK;LCTGTLPR	1;1	2	2	0.0891	36110;12998	-	Mast cell protease 8 OS=Mus musculus OX=10090 GN=Mcpt8 PE=2 SV=1	8.10566e+06	736878
24_1	sp|P31230|AIMP1_MOUSE	7.24824	NA	33975.9	EKQQSAAASTDSKPIDASR;QQSAAASTDSKPIDASR	1;1	2	2	0.0613	48916;44225	-	Aminoacyl tRNA synthase complex-interacting multifunctional protein 1 OS=Mus musculus OX=10090 GN=Aimp1 PE=1 SV=2	454170	25231.7
621_1	sp|Q91VR2|ATPG_MOUSE	9.39202	NA	32865.1	ELIEIISGAAALD;HLIIGVSSDR;VYGTGSLALYEK	1;1;1	3	3	0.1174	30905;20723;30245	-	ATP synthase subunit gamma, mitochondrial OS=Mus musculus OX=10090 GN=Atp5f1c PE=1 SV=1	3.90554e+06	229737
1222_1	sp|Q8BJW6|EIF2A_MOUSE	5.60704	NA	64362.8	VNIINVANK;YQAVPSEVPSEEPK	1;1	2	2	0.0396	15840;40255	-	Eukaryotic translation initiation factor 2A OS=Mus musculus OX=10090 GN=Eif2a PE=1 SV=2	2.19609e+06	61002.5
834_1	sp|Q91V04|TRAM1_MOUSE	2.14227	NA	43011.8	FINFQLR	1	1	1	0.0187	13805	-	Translocating chain-associated membrane protein 1 OS=Mus musculus OX=10090 GN=Tram1 PE=1 SV=3	90775.2	7564.6
687_1	sp|Q9EQU5|SET_MOUSE	7.84068	NA	33357.7	EFHLNESGDPSSK;LRQPFFQK;VEVTEFEDIK	1;1;1	3	4	0.1073	36297;36298;19177;26117	-	Protein SET OS=Mus musculus OX=10090 GN=Set PE=1 SV=1	8.62558e+06	718798
22_1	sp|Q9Z1X4|ILF3_MOUSE	6.99087	NA	95961.3	EDITQSAQHALR;LNQLKPGLQYK;VPTWGPLR	1;1;1	3	3	0.0345	33240;30311;13313	-	Interleukin enhancer-binding factor 3 OS=Mus musculus OX=10090 GN=Ilf3 PE=1 SV=2	2.46218e+06	61554.5
876_1	sp|P27773|PDIA3_MOUSE	64.7447	NA	56642.7	ALEQFLQEYFDGNLK;ALEQFLQEYFDGNLKR;DASVVGFFR;DGEEAGAYDGPR;DLFSDGHSEFLK;DPNIVIAK;EATNPPIIQEEKPK;ELNDFISYLQR;EYDDNGEGITIFRPLHLANK;FISDKDASVVGFFR;GFPTIYFSPANK;GFPTIYFSPANKK;IFRDGEEAGAYDGPR;KQAGPASVPLR;KTFSHELSDFGLESTTGEVPVVAIR;LSKDPNIVIAK;QAGPASVPLR;SEPIPESNEGPVK;TADGIVSHLK;TADGIVSHLKK;TFSHELSDFGLESTTGEVPVVAIR;YGVSGYPTLK	1;1;1;1;1;1;1;1;1;1;1;1;1;1;1;1;1;1;1;1;1;1	22	34	0.3861	45862;48611;48609;48634;16369;27365;27364;34276;34279;34280;10918;41036;34420;34465;52814;40900;32058;37175;37174;42370;42368;42369;22018;55246;55247;25603;25602;16300;33783;18100;24213;54664;54663;20155	-	Protein disulfide-isomerase A3 OS=Mus musculus OX=10090 GN=Pdia3 PE=1 SV=2	9.59059e+07	2.74017e+06
20_3	sp|Q9CQV8|1433B_MOUSE	9.4428	NA	28068.9	AVTEQGHELSNEER;DSTLIMQLLR;QTTVSNSQQAYQEAFEISK;YLSEVASGENK	1;0;1;1	3	3	0.2195	41143;25203;51332;25505	-	14-3-3 protein beta/alpha OS=Mus musculus OX=10090 GN=Ywhab PE=1 SV=3	2.53152e+06	148913
20_2	sp|P61982|1433G_MOUSE	9.10665	NA	28284.9	AYSEAHEISK;DSTLIMQLLR;TAFDDAIAELDTLNEDSYK;YLAEVATGEK	1;0;1;1	3	4	0.1984	22500;22498;25203;50988;19951	-	14-3-3 protein gamma OS=Mus musculus OX=10090 GN=Ywhag PE=1 SV=2	2.87766e+06	159870
20_1	sp|P68510|1433F_MOUSE	4.14482	NA	28194	AVTELNEPLSNEDR;DSTLIMQLLR	1;0	1	1	0.0976	40855;25203	-	14-3-3 protein eta OS=Mus musculus OX=10090 GN=Ywhah PE=1 SV=2	2.38154e+06	132308
20_6	sp|P63101|1433Z_MOUSE	23.5314	NA	27753.7	DICNDVLSLLEK;DSTLIMQLLR;GIVDQSQQAYQEAFEISK;SVTEQGAELSNEER;TAFDEAIAELDTLSEESYK;VVSSIEQK;YLAEVAAGDDK;YLAEVAAGDDKK	1;0;1;1;1;1;1;1	7	8	0.3796	35264;25203;49739;39888;39944;50998;11809;23365;29355	-	14-3-3 protein zeta/delta OS=Mus musculus OX=10090 GN=Ywhaz PE=1 SV=1	2.43758e+07	1.28294e+06
20_5	sp|P62259|1433E_MOUSE	20.6489	NA	29155.4	AAFDDAIAELDTLSEESYK;DSTLIMQLLR;HLIPAANTGESK;IISSIEQK;IISSIEQKEENK;YLAEFATGNDR;YLAEFATGNDRK	1;0;1;1;1;1;1	6	6	0.2549	50415;25203;27448;13011;35234;28321;33878	-	14-3-3 protein epsilon OS=Mus musculus OX=10090 GN=Ywhae PE=1 SV=1	1.17876e+07	654867
20_4	sp|P68254|1433T_MOUSE	16.2963	NA	27760.8	AVTEQGAELSNEER;DSTLIMQLLR;EKVESELR;KQTIENSQGAYQEAFDISK;QTIENSQGAYQEAFDISK;YLIANATNPESK	1;0;1;1;1;1	5	5	0.2571	39349;25203;16050;51315;49551;31157	-	14-3-3 protein theta OS=Mus musculus OX=10090 GN=Ywhaq PE=1 SV=1	7.26788e+06	403771
118_1	sp|Q9CZW5|TOM70_MOUSE	4.70083	NA	67546.9	FALAQAQK;NVDLSTFYQNR	1;1	2	2	0.0311	11260;32698	-	Mitochondrial import receptor subunit TOM70 OS=Mus musculus OX=10090 GN=Tomm70 PE=1 SV=2	2.28163e+06	65189.4
870_1	sp|Q99P31|HPBP1_MOUSE	2.54996	NA	39141.5	EQEAGLLQFLR	1	1	1	0.0308	30389	-	Hsp70-binding protein 1 OS=Mus musculus OX=10090 GN=Hspbp1 PE=1 SV=1	2.15414e+07	1.13376e+06
685_1	sp|Q9WVA3|BUB3_MOUSE	14.9273	NA	36931.1	FSPNTSQFLLVSSWDTSVR;LNQPPEDGISSVK;QGYVLSSIEGR;TPCNAGTFSQPEK;VAVEYLDPSPEVQK	1;1;1;1;1	5	6	0.2147	51468;33841;33837;26125;35926;40559	-	Mitotic checkpoint protein BUB3 OS=Mus musculus OX=10090 GN=Bub3 PE=1 SV=2	7.07596e+06	442248
29_2	sp|Q9CQC6|BZW1_MOUSE	7.77806	NA	48012.7	EELVAEQAIK;EGVSAAFAVK;IVVLFYK;LLLFLK;YFTEAGLK	1;1;0;0;1	3	3	0.0979	22287;15577;11455;6504;13428	-	Basic leucine zipper and W2 domain-containing protein 1 OS=Mus musculus OX=10090 GN=Bzw1 PE=1 SV=1	4.10339e+06	136780
29_1	sp|Q2L4X1|BZW2_MUSMM	2.20491	NA	48032.9	IVVLFYK;LLLFLK;VQQSLGTR	0;0;1	1	1	0.0501	11455;6504;11767	-	Basic leucine zipper and W2 domain-containing protein 2 OS=Mus musculus molossinus OX=57486 GN=Bzw2 PE=2 SV=1 >sp|Q91VK1|BZW2_MOUSE Basic leucine zipper and W2 domain-containing protein 2 OS=Mus musculus OX=10090 GN=Bzw2 PE=1 SV=1	619515	19984.3
157_1	sp|Q9CWL8|CTBL1_MOUSE	2.73078	NA	64939.1	FVDILGLR	1	1	1	0.0142	13617	-	Beta-catenin-like protein 1 OS=Mus musculus OX=10090 GN=Ctnnbl1 PE=1 SV=1	156033	6001.25
76_1	sp|Q9D6Z1|NOP56_MOUSE	16.9956	NA	64424.1	AQLGLGHSYSR;LSFYETGEIPR;VLLGVGDPK;VVSLSEYR;YGLIFHSTFIGR;YPASTVQILGAEK	1;1;1;1;1;1	6	6	0.1103	25144;30755;12134;14439;34949;33581	-	Nucleolar protein 56 OS=Mus musculus OX=10090 GN=Nop56 PE=1 SV=2	7.85076e+06	218077
450_1	sp|Q9D2G2|ODO2_MOUSE	4.14482	NA	48963.5	ASAFALQEQPVVNAVIDDATK	1	1	1	0.0463	51676	-	Dihydrolipoyllysine-residue succinyltransferase component of 2-oxoglutarate dehydrogenase complex, mitochondrial OS=Mus musculus OX=10090 GN=Dlst PE=1 SV=1	211960	9215.66
70_1	sp|Q5XJY5|COPD_MOUSE	8.26666	NA	57193.2	GVQLQTHPNVDKK;LFTAESLIGLK;VTQVDGNSPVR	1;1;1	3	3	0.0685	36963;25308;24353	-	Coatomer subunit delta OS=Mus musculus OX=10090 GN=Arcn1 PE=1 SV=2	4.3066e+06	148503
456_1	sp|Q8C0C7|SYFA_MOUSE	4.66424	NA	57562.7	LLTEVILK;LQLVQAGQAEK	1;1	2	2	0.0374	13462;24959	-	Phenylalanine--tRNA ligase alpha subunit OS=Mus musculus OX=10090 GN=Farsa PE=1 SV=1	1.02025e+06	36437.4
454_1	sp|O88342|WDR1_MOUSE	29.7433	NA	66365	AHDGGIYAISWSPDSTHLLSASGDK;FATASADGQIFIYDGK;FGAVFLWDTGSSVGEITGHNK;VINSVDIK;VVTVFSVADGYSENNVFYGHHAK;VYSILASTLK;VYSILASTLKDEGK;YAPSGFYIASGDISGK;YEYQPFAGK	1;1;1;1;1;1;1;1;1	9	9	0.2178	54627;43578;52058;11728;54384;20650;39045;41912;20999	-	WD repeat-containing protein 1 OS=Mus musculus OX=10090 GN=Wdr1 PE=1 SV=3	1.82281e+07	492652
110_1	sp|Q9CWX9|DDX47_MOUSE	2.4898	NA	50606.7	IQIEAIPLALQGR	1	1	1	0.0286	35406	-	Probable ATP-dependent RNA helicase DDX47 OS=Mus musculus OX=10090 GN=Ddx47 PE=2 SV=2	225337	8666.82
155_1	sp|Q9CQG2|MET16_MOUSE	2.59665	NA	62300.9	APEDVILALEER	1	1	1	0.0217	32629	-	RNA N6-adenosine-methyltransferase METTL16 OS=Mus musculus OX=10090 GN=Mettl16 PE=1 SV=1	1.02786e+06	34262
780_1	sp|Q61753|SERA_MOUSE	27.9947	NA	56549.1	AGTGVDNVDLEAATR;ALVDHENVISCPHLGASTK;GGIVDEGALLR;GQPLLVFR;ILQDGGLQVVEK;KILQDGGLQVVEK;NAGTCLSPAVIVGLLR;QADVNLVNAK;TLGILGLGR;VTADVINAAEK	1;1;1;1;1;1;1;1;1;1	10	11	0.2101	37829;49823;49825;20879;13494;30173;35583;42094;19548;12246;22336	-	D-3-phosphoglycerate dehydrogenase OS=Mus musculus OX=10090 GN=Phgdh PE=1 SV=3	2.71381e+07	1.23355e+06
409_1	sp|Q3UYV9|NCBP1_MOUSE	8.42789	NA	91867.7	ATNDEIFSILK;LFVWEILHSTIR;NLFLVIFQR	1;1;1	3	3	0.0405	28057;38700;23305	-	Nuclear cap-binding protein subunit 1 OS=Mus musculus OX=10090 GN=Ncbp1 PE=1 SV=2	1.18868e+06	32126.6
772_1	sp|Q3U9G9|LBR_MOUSE	17.9044	NA	71394.5	EELSPASSGNAVYDFFIGR;EIESEEQNLVTK;GPAPLGTFQVTTPQR;SLLVSGWWGFVR;VAEGTPLVDGR;YGLAWEK	1;1;1;1;1;1	6	6	0.1214	49992;35261;40471;34799;21526;10796	-	Delta(14)-sterol reductase LBR OS=Mus musculus OX=10090 GN=Lbr PE=1 SV=2	1.765e+07	608619
153_1	sp|Q8CII2|CD123_MOUSE	2.84856	NA	38791.7	TLSDIFLLFK	1	1	1	0.0298	25540	-	Cell division cycle protein 123 homolog OS=Mus musculus OX=10090 GN=Cdc123 PE=1 SV=2	0	0
779_1	sp|Q8VDM4|PSMD2_MOUSE	25.5854	NA	100139	AVPLALALISVSNPR;EPLLTLVK;EWQELDDAEK;LNILDTLSK;SETELKDTYAR;SFANTLVDVCAYAGSGNVLK;TITGFQTHTTPVLLAHGER;VGQAVDVVGQAGKPK;WLPLGLGLNHLGK	1;1;1;1;1;1;1;1;1	9	11	0.1322	38961;12804;28593;17191;30809;50387;50308;36576;36575;35244;35243	-	26S proteasome non-ATPase regulatory subunit 2 OS=Mus musculus OX=10090 GN=Psmd2 PE=1 SV=1	6.9365e+06	123866
1008_1	sp|Q02819|NUCB1_MOUSE	2.73078	NA	53375.9	DLELLIQTATR	1	1	1	0.024	29084	-	Nucleobindin-1 OS=Mus musculus OX=10090 GN=Nucb1 PE=1 SV=2	271728	9369.94
519_1	sp|O88544|CSN4_MOUSE	13.5071	NA	46255.7	AIQLSGTEQLEALK;ATTADGSSILDR;AVIEHNLLSASK;EVYHFTLEK;QHLASIYEKEEDWR	1;1;1;1;1	5	5	0.1502	38290;26021;29444;24046;45660	-	COP9 signalosome complex subunit 4 OS=Mus musculus OX=10090 GN=Cops4 PE=1 SV=1	5.03643e+07	1.79872e+06
74_1	sp|P62806|H4_MOUSE	22.2479	NA	11360.4	DAVTYTEHAK;DNIQGITKPAIR;KTVTAMDVVYALK;TVTAMDVVYALK;TVTAMDVVYALKR;VFLENVIR;VFLENVIRDAVTYTEHAK	1;1;1;1;1;1;1	7	11	0.4272	22502;31414;31413;31415;36034;30717;37059;37060;37636;16061;50634	-	Histone H4 OS=Mus musculus OX=10090 GN=H4c1 PE=1 SV=2	7.71833e+07	1.28639e+07
1244_1	sp|P23780|BGAL_MOUSE	7.08675	NA	73074.2	SLYPLTFTQVK;TLATSLYNLLAR;WLAVLLPK	1;1;1	3	3	0.0479	30083;31811;13908	-	Beta-galactosidase OS=Mus musculus OX=10090 GN=Glb1 PE=1 SV=1	5.24187e+06	187210
151_1	sp|Q99LF4|RTCB_MOUSE	7.77833	NA	55213.9	NLDFQDVLDK;QIGNVAALPGIVHR;TLLVHR	1;1;1	3	3	0.0594	26025;36258;6226	-	RNA-splicing ligase RtcB homolog OS=Mus musculus OX=10090 GN=Rtcb PE=1 SV=1	1.54371e+06	53231.4
786_1	sp|Q6P5D8|SMHD1_MOUSE	10.2814	NA	225506	FSFGLLDSPFR;HQDEVTWVAGDVIR;LGNYTLK;TLEFPFVK	1;1;1;1	4	4	0.0199	29610;41718;8506;15665	-	Structural maintenance of chromosomes flexible hinge domain-containing protein 1 OS=Mus musculus OX=10090 GN=Smchd1 PE=1 SV=2	7.32993e+06	58174.1
1037_1	sp|Q8R326|PSPC1_MOUSE	2.8998	NA	58721.3	TLAEIAK;YGEPSEVFINR	0;1	1	1	0.0344	6464;30699	-	Paraspeckle component 1 OS=Mus musculus OX=10090 GN=Pspc1 PE=1 SV=1	2.64197e+06	105679
1143_1	sp|P47791|GSHR_MOUSE	8.36553	NA	53628.5	ADFDNTVAIHPTSSEELVTLR;ALLTPVAIAAGR;LNTIYQNNLTK	1;1;1	3	3	0.088	52892;23450;31212	-	Glutathione reductase, mitochondrial OS=Mus musculus OX=10090 GN=Gsr PE=1 SV=3	6.8302e+06	273208
79_1	sp|Q6NZC7|S23IP_MOUSE	2.75849	NA	110711	AVSTNQWHR	1	1	1	0.009	20801	-	SEC23-interacting protein OS=Mus musculus OX=10090 GN=Sec23ip PE=1 SV=2	2.41218e+06	54822.4
784_1	sp|P62814|VATB2_MOUSE	6.41352	NA	56514.8	AVVQVFEGTSGIDAK;SGQVLEVSGSK	1;1	2	2	0.0509	38945;20453	-	V-type proton ATPase subunit B, brain isoform OS=Mus musculus OX=10090 GN=Atp6v1b2 PE=1 SV=1	8.72315e+06	300798
44_5	sp|Q61414|K1C15_MOUSE	2.20491	NA	49107.1	LASYLDK;LASYLDKVR;LEQEIATYR;TDLEMQIEQLNEELAYLKK	0;0;0;1	1	1	0.0819	8531;19228;21951;52840	-	Keratin, type I cytoskeletal 15 OS=Mus musculus OX=10090 GN=Krt15 PE=1 SV=2	1.9287e+06	60271.9
403_1	sp|Q8CFX1|G6PE_MOUSE	2.20491	NA	88871.7	LWAFQALR	1	1	1	0.0101	16697	-	GDH/6PGL endoplasmic bifunctional protein OS=Mus musculus OX=10090 GN=H6pd PE=1 SV=2	112821	3049.22
293_1	sp|O89086|RBM3_MOUSE	2.3588	NA	16594.7	YDSRPGGYGYGYGR	1	1	1	0.0915	40407	-	RNA-binding protein 3 OS=Mus musculus OX=10090 GN=Rbm3 PE=1 SV=1	204814	22757.1
6_1	sp|P14206|RSSA_MOUSE	20.9126	NA	32817.4	ADHQPLTEASYVNLPTIALCNTDSPLR;AIVAIENPADVSVISSR;FAAATGATPIAGR;FLAAGTHLGGTNLDFQMEQYIYK;FTPGTFTNQIQAAFR;KSDGIYIINLK	1;1;1;1;1;1	6	7	0.3593	56219;44407;25912;54784;43465;43487;28681	-	40S ribosomal protein SA OS=Mus musculus OX=10090 GN=Rpsa PE=1 SV=4	2.78834e+07	1.85889e+06
981_1	sp|P56399|UBP5_MOUSE	17.9663	NA	95772.4	EEDTSAGTGDPPR;FTFGLDWVPK;IFQNAPTDPTQDFSTQVAK;IVILPDYLEIAR;KQEVQAWDGEVR;SSENPNEVFR	1;1;1;1;1;1	6	6	0.0886	31619;26168;50665;35128;36237;24639	-	Ubiquitin carboxyl-terminal hydrolase 5 OS=Mus musculus OX=10090 GN=Usp5 PE=1 SV=1	1.98193e+06	46091.3
782_1	sp|Q3TBD2|HMHA1_MOUSE	6.90331	NA	122825	AEEEQQGTGPGAGTAASK;ATLLYLLK	1;1	2	2	0.0233	43208;13712	-	Rho GTPase-activating protein 45 OS=Mus musculus OX=10090 GN=Arhgap45 PE=1 SV=2	0	0
44_7	sp|P08730|K1C13_MOUSE	2.4898	NA	47724.3	ITMQNLNDR;LASYLDK;LASYLDKVR;LEQEIATYR;QSVEADINGLR;QSVEADINGLRR;SLLEGQDAK	0;0;0;0;0;0;1	1	1	0.1098	21848;21886;8531;19228;21951;25848;25847;25853;24939;32796;14781	-	Keratin, type I cytoskeletal 13 OS=Mus musculus OX=10090 GN=Krt13 PE=1 SV=2	2.26428e+07	730413
1141_1	sp|Q9JLJ2|AL9A1_MOUSE	12.4099	NA	53480.1	ANDTTFGLAAGVFTR;EVNLAVENAK;GVKPITLELGGK;ISFTGSVPTGVK	1;1;1;1	4	5	0.0992	39636;20258;26286;26287;25335	-	4-trimethylaminobutyraldehyde dehydrogenase OS=Mus musculus OX=10090 GN=Aldh9a1 PE=1 SV=1	7.80702e+06	289149
44_6	sp|P19001|K1C19_MOUSE	2.40758	NA	44514.7	ITMQNLNDR;IVLQIDNAR;LASYLDK;LASYLDKVR;LEQEIATYR	0;1;0;0;0	1	1	0.0893	21848;21886;18200;8531;19228;21951	-	Keratin, type I cytoskeletal 19 OS=Mus musculus OX=10090 GN=Krt19 PE=1 SV=1	3.83692e+07	1.09626e+06
983_1	sp|Q6GQT9|NOMO1_MOUSE	4.55055	NA	133336	DGENYVVLLDTTLPR;VQVVVPEAETR	1;1	2	2	0.0214	43613;26959	-	Nodal modulator 1 OS=Mus musculus OX=10090 GN=Nomo1 PE=1 SV=1	1.53781e+07	210659
1271_1	sp|Q99JI4|PSMD6_MOUSE	25.6876	NA	45507.2	AEYLCQIGDKEGALTAFR;DWLFAPHYR;GAEILEVLHSLPAVR;IDKVNEIVETNRPDSK;IHAYSQLLESYR;KGDLLLNR;LDIVFYLLR;RLDEELEDAEK;VNEIVETNRPDSK	1;1;1;1;1;1;1;1;1	9	10	0.2519	49751;25931;41258;41257;46653;37526;13455;23400;32271;38279	-	26S proteasome non-ATPase regulatory subunit 6 OS=Mus musculus OX=10090 GN=Psmd6 PE=1 SV=1	8.23583e+06	283994
496_1	sp|P23198|CBX3_MOUSE	2.84757	NA	20842.3	WKDSDEADLVLAK	1	1	1	0.071	37869	-	Chromobox protein homolog 3 OS=Mus musculus OX=10090 GN=Cbx3 PE=1 SV=2	1.1054e+06	110540
789_1	sp|P30681|HMGB2_MOUSE	4.48019	NA	24146.9	IEHPGLSIGDTAK;RPPSAFFLFCSENRPK	1;1	2	2	0.1381	31872;48332	-	High mobility group protein B2 OS=Mus musculus OX=10090 GN=Hmgb2 PE=1 SV=3	5.50751e+06	423655
295_1	sp|Q923D2|BLVRB_MOUSE	11.0627	NA	22183.4	IAIFGATGR;LPSEGPQPAHVVVGDVR;LQDVTDDHIR;TGLTTLAQAVQAGYEVTVLVR	1;1;1;1	4	5	0.2767	12487;44753;26255;51703;51701	-	Flavin reductase (NADPH) OS=Mus musculus OX=10090 GN=Blvrb PE=1 SV=3	1.19334e+07	917954
494_1	sp|Q9R190|MTA2_MOUSE	2.18002	NA	74982.7	TLLADQGEIR	1	1	1	0.015	21647	-	Metastasis-associated protein MTA2 OS=Mus musculus OX=10090 GN=Mta2 PE=1 SV=1	2.4885e+06	52946.8
73_1	sp|Q8R016|BLMH_MOUSE	10.9576	NA	52476.9	ATVQGAQHVFQHVVPQEGKPVTNQK;DGEAVWFGCDVGK;IGPITPLQFYK;TLYNNQPIDFLK	1;1;1;1	4	4	0.1341	55278;36043;29243;37020	-	Bleomycin hydrolase OS=Mus musculus OX=10090 GN=Blmh PE=1 SV=1	5.48872e+06	196026
1147_1	sp|Q6PE01|SNR40_MOUSE	5.26032	NA	39250.7	TVAVWDSETGER;VWDVRPFAPK	1;1	2	3	0.0615	32378;26408;26407	-	U5 small nuclear ribonucleoprotein 40 kDa protein OS=Mus musculus OX=10090 GN=Snrnp40 PE=1 SV=1	1.74375e+06	96875.1
297_1	sp|Q8BYK6|YTHD3_MOUSE	2.43463	NA	63921.8	DFDWNLK	1	1	1	0.012	13784	sp|Q91YT7|YTHD2_MOUSE	YTH domain-containing family protein 3 OS=Mus musculus OX=10090 GN=Ythdf3 PE=1 SV=2	0	0
989_1	sp|Q91VM9|IPYR2_MOUSE	2.54996	NA	38090.1	AFALDVINSAHER	1	1	2	0.0394	36161;36158	-	Inorganic pyrophosphatase 2, mitochondrial OS=Mus musculus OX=10090 GN=Ppa2 PE=1 SV=1	3.99411e+06	181550
492_1	sp|O88668|CREG1_MOUSE	2.75849	NA	24436.4	FVTHVSDWGSLATISTIK	1	1	1	0.0818	48475	-	Protein CREG1 OS=Mus musculus OX=10090 GN=Creg1 PE=1 SV=1	2.81415e+06	255832
490_1	sp|Q99LB2|DHRS4_MOUSE	4.14482	NA	29865.7	LAEDGAHVVVSSR	1	1	1	0.0466	31957	-	Dehydrogenase/reductase SDR family member 4 OS=Mus musculus OX=10090 GN=Dhrs4 PE=1 SV=3	4.39771e+06	244317
1145_1	sp|Q8K1X4|NCKPL_MOUSE	2.84856	NA	128822	LQAYTSVSK	1	1	1	0.0079	16336	sp|P28660|NCKP1_MOUSE	Nck-associated protein 1-like OS=Mus musculus OX=10090 GN=Nckap1l PE=1 SV=1	2.3795e+06	37769.9
1264_1	sp|P17047|LAMP2_MOUSE	4.53253	NA	45652	VPLDVIFK;YLDFIFAVK	1;1	2	2	0.041	13546;21650	-	Lysosome-associated membrane glycoprotein 2 OS=Mus musculus OX=10090 GN=Lamp2 PE=1 SV=2	1.88233e+06	85560.7
667_1	sp|P61620|S61A1_MOUSE	2.7816	NA	52230.5	AFSPTTVNTGR	1	1	1	0.0231	23328	-	Protein transport protein Sec61 subunit alpha isoform 1 OS=Mus musculus OX=10090 GN=Sec61a1 PE=1 SV=2	4.06634e+06	239196
661_1	sp|Q62093|SRSF2_MOUSE	2.6571	NA	25461.2	VGDVYIPR	1	1	1	0.0362	13047	-	Serine/arginine-rich splicing factor 2 OS=Mus musculus OX=10090 GN=Srsf2 PE=1 SV=4	6.07543e+06	552312
1262_1	sp|Q60605|MYL6_MOUSE	2.25322	NA	16919.1	HVLVTLGEK	1	1	1	0.0596	16303	-	Myosin light polypeptide 6 OS=Mus musculus OX=10090 GN=Myl6 PE=1 SV=3	715608	65055.2
453_1	sp|O08573|LEG9_MOUSE	8.26414	NA	40010	FEEGGYVVCNTK;FFVQYQHR;NTQINNSWGQEER	1;1;1	3	3	0.0935	34627;22037;40597	-	Galectin-9 OS=Mus musculus OX=10090 GN=Lgals9 PE=1 SV=1	2.823e+06	176437
663_1	sp|P14152|MDHC_MOUSE	10.9749	NA	36488.1	AIADHIR;EVGVYEALKDDSWLK;FVEGLPINDFSR;SAPSIPK	1;1;1;1	4	4	0.1228	7997;44646;34291;5226	-	Malate dehydrogenase, cytoplasmic OS=Mus musculus OX=10090 GN=Mdh1 PE=1 SV=3	1.303e+07	620475
451_1	sp|Q8QZS1|HIBCH_MOUSE	4.59401	NA	43010.2	LGYFLALTGYR;VLEEELLALK	1;1	2	2	0.0545	29120;23638	-	3-hydroxyisobutyryl-CoA hydrolase, mitochondrial OS=Mus musculus OX=10090 GN=Hibch PE=1 SV=1	1.96953e+06	75751
498_1	sp|Q8CIG8|ANM5_MOUSE	5.06478	NA	72633.6	DWNTLIVGK;VPLVAPEDLR	1;1	2	2	0.0298	18353;21322	-	Protein arginine N-methyltransferase 5 OS=Mus musculus OX=10090 GN=Prmt5 PE=1 SV=3	990703	26071.1
658_1	sp|Q99MN1|SYK_MOUSE	11.3666	NA	67796.5	EICNAYTELNDPVR;RGDIIGVEGNPGK;VTGEDPYPHK;YLDLILNDFVR	1;1;1;1	4	5	0.0807	43336;30769;30768;22942;33739	-	Lysine--tRNA ligase OS=Mus musculus OX=10090 GN=Kars1 PE=1 SV=1	1.07089e+07	356962
459_1	sp|P97496|SMRC1_MOUSE	5.35514	NA	122813	EKPIDLQNFGLR;FWESPDTVSQLDSVR	1;1	2	2	0.0245	35687;44928	-	SWI/SNF complex subunit SMARCC1 OS=Mus musculus OX=10090 GN=Smarcc1 PE=1 SV=2	3.15314e+06	57329.8
699_1	sp|P97369|NCF4_MOUSE	2.75849	NA	38682.9	AGDVIFLLSK	1	1	1	0.0295	19141	-	Neutrophil cytosol factor 4 OS=Mus musculus OX=10090 GN=Ncf4 PE=1 SV=2	438933	17557.3
195_1	sp|Q9WV80|SNX1_MOUSE	7.75887	NA	58915.6	AVGTQALSGAGLLK;FSDFLGLYEK;WQDAQATLQK	1;1;1	3	3	0.0651	29630;26576;25142	-	Sorting nexin-1 OS=Mus musculus OX=10090 GN=Snx1 PE=1 SV=1	2.21401e+07	820003
404_1	sp|Q9CUN6|SMUF1_MOUSE	2.4898	NA	83303.3	LLQFVTGSTR	1	1	1	0.0137	21922	-	E3 ubiquitin-protein ligase SMURF1 OS=Mus musculus OX=10090 GN=Smurf1 PE=1 SV=2	665185	14781.9
652_1	sp|Q60864|STIP1_MOUSE	36.0903	NA	62542.4	AAALEFLNR;ALSAGNIDDALQCYSEAIK;EAADGYQR;EKELGNDAYK;ELIEQLQNKPSDLGTK;IGNSYFKEEK;KAAALEFLNR;LAYINPDLALEEK;LDPQNHVLYSNR;LLEFQLALK;TVDLKPDWGK;TYEEGLKHEANNLQLK;YKDAIHFYNK	1;1;1;1;1;1;1;1;1;1;1;1;1	13	14	0.2634	16693;49706;12656;24090;45827;45826;26382;22440;37848;36658;19730;23735;47151;30148	-	Stress-induced-phosphoprotein 1 OS=Mus musculus OX=10090 GN=Stip1 PE=1 SV=1	4.06676e+07	991893
193_1	sp|Q8C570|RAE1L_MOUSE	5.65338	NA	40938.9	GLIVYQLENQPSEFR;TIHWIK	1;1	2	2	0.0571	45450;8069	-	mRNA export factor OS=Mus musculus OX=10090 GN=Rae1 PE=1 SV=1	2.93682e+06	154569
191_1	sp|Q6ZQL4|WDR43_MOUSE	2.73078	NA	75333.9	LLNVWQVR	1	1	1	0.0118	17585	-	WD repeat-containing protein 43 OS=Mus musculus OX=10090 GN=Wdr43 PE=1 SV=2	1.40838e+06	33532.8
406_1	sp|Q8R050|ERF3A_MOUSE	5.1453	NA	68581.9	HLIVLINK;TFDAQIVIIEHK	1;1	2	2	0.0314	14322;35077	-	Eukaryotic peptide chain release factor GTP-binding subunit ERF3A OS=Mus musculus OX=10090 GN=Gspt1 PE=1 SV=2	333662	11122.1
571_1	sp|Q64511|TOP2B_MOUSE	10.3685	NA	181795	EVTFVPGLYK;LLFPAVDDNLLK;SIPSLVDGFKPGQR;TWTQVYK;VIHELANER	0;1;1;1;1	4	4	0.0323	23430;32773;38288;13302;19956	-	DNA topoisomerase 2-beta OS=Mus musculus OX=10090 GN=Top2b PE=1 SV=2	3.92026e+06	39202.6
571_2	sp|Q01320|TOP2A_MOUSE	18.9124	NA	172682	DKVDETGNSLK;EVTFVPGLYK;FLEEFITPIVK;KYDTVLDILR;RAYDIAGSTK;SFGSTCQLSEK;VIHEQVNPR;VTIDPENNVISIWNNGK	1;0;1;1;1;1;1;1	7	7	0.0582	25976;23430;31809;27357;20005;27688;20499;47619	-	DNA topoisomerase 2-alpha OS=Mus musculus OX=10090 GN=Top2a PE=1 SV=2	3.72071e+06	42280.8
400_1	sp|Q9CR57|RL14_MOUSE	6.99239	NA	23549.2	LVAIVDVIDQNR;VAYISFGPHAGK	1;1	2	2	0.1106	32641;27862	-	60S ribosomal protein L14 OS=Mus musculus OX=10090 GN=Rpl14 PE=1 SV=3	6.08153e+06	506794
896_1	sp|Q61316|HSP74_MOUSE	31.6817	NA	94073.3	AFSDPFVEAEK;EDIYAVEIVGGATR;ELSTTLNADEAVTR;FQESEERPK;FVSEDDRNTFTLK;KPVVDCVVSVPSFYTDAER;LEDTENWLYEDGEDQPK;LKETAESVLK;NFTTEQVTAMLLSK;NKEDQYEHLDAADVTK;VNVHGIFSVSSAALVEVHK	1;1;1;1;1;1;1;1;1;1;1	11	13	0.1855	27513;37967;38905;23270;40503;40504;51433;50327;21758;40754;46978;48963;48987	-	Heat shock 70 kDa protein 4 OS=Mus musculus OX=10090 GN=Hspa4 PE=1 SV=1	1.84601e+07	323862
61_1	sp|Q8CG72|ADPRS_MOUSE	2.75849	NA	39389.4	GYGAGVITVFK	1	1	1	0.0297	21444	-	ADP-ribose glycohydrolase ARH3 OS=Mus musculus OX=10090 GN=Adprs PE=1 SV=1	821094	54739.6
691_1	sp|Q60631|GRB2_MOUSE	9.58351	NA	25222.4	FGNDVQHFK;FNSLNELVDYHR;YFLWVVK	1;1;1	3	3	0.129	20479;38444;14509	-	Growth factor receptor-bound protein 2 OS=Mus musculus OX=10090 GN=Grb2 PE=1 SV=1	8.03347e+06	446304
67_1	sp|O35685|NUDC_MOUSE	14.6552	NA	38334.3	ELTDEEAER;GKDVVVDIQR;GQPPVVDGELYNEVK;VEESSWLIEDGK;VVTVHLEK	1;1;1;1;1	5	5	0.1627	20475;22241;42153;34153;13276	-	Nuclear migration protein nudC OS=Mus musculus OX=10090 GN=Nudc PE=1 SV=1	7.30412e+06	317570
808_1	sp|Q80U93|NU214_MOUSE	2.18002	NA	212847	IFDSPEELPK	1	1	1	0.0048	24487	-	Nuclear pore complex protein Nup214 OS=Mus musculus OX=10090 GN=Nup214 PE=1 SV=2	1.15161e+06	17993.9
693_1	sp|Q3V0C5|UBP48_MOUSE	2.31873	NA	120554	AVNNLLKSTMK	1	1	1	0.0105	26631	-	Ubiquitin carboxyl-terminal hydrolase 48 OS=Mus musculus OX=10090 GN=Usp48 PE=1 SV=2	0	0
579_1	sp|P0CG50|UBC_MOUSE	12.1585	NA	82499.5	ESTLHLVLR;IQDKEGIPPDQQR;TITLEVEPSDTIENVK;TLSDYNIQK	1;1;1;1	4	5	0.064	19388;19387;39030;45339;20002	sp|P62983|RS27A_MOUSE;sp|P0CG49|UBB_MOUSE;sp|P62984|RL40_MOUSE	Polyubiquitin-C OS=Mus musculus OX=10090 GN=Ubc PE=1 SV=2	2.98902e+07	446123
894_1	sp|Q06138|CAB39_MOUSE	2.84757	NA	39817.7	DVAQIFNNILR	1	1	1	0.0323	30352	-	Calcium-binding protein 39 OS=Mus musculus OX=10090 GN=Cab39 PE=1 SV=2	0	0
695_1	sp|O54825|BYST_MOUSE	2.59665	NA	49752	EALLELLR	1	1	1	0.0183	14604	-	Bystin OS=Mus musculus OX=10090 GN=Bysl PE=1 SV=3	62895.7	2246.27
697_1	sp|P67778|PHB_MOUSE	16.6773	NA	29801.9	AAELIANSLATAGDGLIELR;AATFGLILDDVSLTHLTFGK;ILFRPVASQLPR;IYTSIGEDYDER;VLPSITTEILK	1;1;1;1;1	5	5	0.2757	49063;50834;34405;36829;26369	-	Prohibitin OS=Mus musculus OX=10090 GN=Phb PE=1 SV=1	8.09353e+06	449640
298_1	sp|P01837|IGKC_MOUSE	2.44943	NA	11926.7	QNGVLNSWTDQDSK	1	1	1	0.1308	40985	-	Immunoglobulin kappa constant OS=Mus musculus OX=10090 GN=Igkc PE=1 SV=2	493294	98658.8
668_1	sp|P36552|HEM6_MOUSE	23.3008	NA	49682.8	ALAQVDGVADFTVDR;ALAQVDGVADFTVDRWER;EAEILEVLR;EEDGDELAR;GIGGIFFDDLDSPSKEEAFR;KEGGGGITCVLQDGR;WCDDYFFIVHR;YVEFNLLYDR	1;1;1;1;1;1;1;1	8	10	0.2077	40623;49824;49821;19555;17826;51817;51818;39837;40206;31675	-	Oxygen-dependent coproporphyrinogen-III oxidase, mitochondrial OS=Mus musculus OX=10090 GN=Cpox PE=1 SV=2	9.24211e+06	330075
540_1	sp|Q6A028|SWP70_MOUSE	2.84757	NA	68952.5	AIWHAFTALDLDR	1	1	1	0.0222	39230	-	Switch-associated protein 70 OS=Mus musculus OX=10090 GN=Swap70 PE=1 SV=2	188618	4600.45
892_1	sp|Q9CPU0|LGUL_MOUSE	8.31135	NA	20796.4	GLAFIQDPDGYWIEILNPNK;TAWTFSR;VLGLTLLQK	1;1;1	3	3	0.1957	52816;10866;15855	-	Lactoylglutathione lyase OS=Mus musculus OX=10090 GN=Glo1 PE=1 SV=3	2.51892e+06	209910
664_1	sp|P50580|PA2G4_MOUSE	31.5563	NA	43671.2	AAHLCAEAALR;AEFEVHEVYAVDVLVSSGEGK;ALLQSSASR;EGEFVAQFK;GIAFPTSISVNNCVCHFSPLK;IDLGVHVDGFIANVAHTFVIGVAQGTQVTGR;ITSGPFEPDLYK;LVKPGNQNTQVTEAWNK;SLVEASSSGVSVLSLCEK;TIIQNPTDQQK	1;1;1;1;1;1;1;1;1;1	10	13	0.4061	24839;52462;52460;13606;18746;53155;56577;56576;33168;47858;47859;46551;29613	-	Proliferation-associated protein 2G4 OS=Mus musculus OX=10090 GN=Pa2g4 PE=1 SV=3	1.3915e+08	5.79792e+06
1267_1	sp|O08749|DLDH_MOUSE	11.1372	NA	54238.2	ALTGGIAHLFK;IDVSVEAASGGK;RPFTQNLGLEELGIELDPK	1;1;1	3	5	0.0825	22195;22201;22426;51453;51454	-	Dihydrolipoyl dehydrogenase, mitochondrial OS=Mus musculus OX=10090 GN=Dld PE=1 SV=2	5.92558e+07	2.27907e+06
542_1	sp|Q8R5J9|PRAF3_MOUSE	2.26129	NA	21543.3	AWDDFFPGSDR	1	1	1	0.0585	30799	-	PRA1 family protein 3 OS=Mus musculus OX=10090 GN=Arl6ip5 PE=1 SV=2	0	0
63_1	sp|Q61545|EWS_MOUSE	5.39124	NA	68419.8	AAVEWFDGK;AAVEWFDGKDFQGSK	1;1	2	2	0.0229	17390;43092	-	RNA-binding protein EWS OS=Mus musculus OX=10090 GN=Ewsr1 PE=1 SV=2	1.52695e+06	66389.2
544_1	sp|Q9DD18|DTD1_MOUSE	2.15607	NA	23369.8	ASVTVGGEQISAIGR	1	1	1	0.0718	36247	-	D-aminoacyl-tRNA deacylase 1 OS=Mus musculus OX=10090 GN=Dtd1 PE=1 SV=2	476766	52974
890_1	sp|Q8C0L6|PAOX_MOUSE	2.75849	NA	55411.9	VLEATASAGGR	1	1	1	0.0218	17761	-	Peroxisomal N(1)-acetyl-spermine/spermidine oxidase OS=Mus musculus OX=10090 GN=Paox PE=1 SV=3	986081	58004.8
666_1	sp|Q9CY64|BIEA_MOUSE	7.45767	NA	33503.5	FGVVVVGVGR;QISLEDALR;SGSLEEVPNVGVNK	1;1;1	3	3	0.1119	16029;18315;35636	-	Biliverdin reductase A OS=Mus musculus OX=10090 GN=Blvra PE=1 SV=1	4.12618e+06	206309
68_1	sp|P61358|RL27_MOUSE	5.11759	NA	15787.7	VVLVLAGR;YSVDIPLDK	1;1	2	2	0.125	9154;18525	-	60S ribosomal protein L27 OS=Mus musculus OX=10090 GN=Rpl27 PE=1 SV=2	3.24462e+06	540771
910_1	sp|P20664|PRI1_MOUSE	2.75849	NA	49264	SGIVEYLSLVK	1	1	1	0.0264	26097	-	DNA primase small subunit OS=Mus musculus OX=10090 GN=Prim1 PE=1 SV=1	302466	8641.89
378_1	sp|O70145|NCF2_MOUSE	2.54996	NA	59447.5	LFEPVVIPVGR	1	1	1	0.021	26903	-	Neutrophil cytosol factor 2 OS=Mus musculus OX=10090 GN=Ncf2 PE=1 SV=1	466212	13320.3
918_1	sp|P97371|PSME1_MOUSE	13.1143	NA	28655	APLDIPVPDPVK;LEGFHTQISK;MATLRVHPEAQAK;NAYAVLYDIILK;QLVHELDEAEYQEIR	1;1;1;1;1	5	5	0.249	28545;23775;36528;34352;46917	-	Proteasome activator complex subunit 1 OS=Mus musculus OX=10090 GN=Psme1 PE=1 SV=2	6.42643e+06	338233
916_1	sp|Q80X82|SYMPK_MOUSE	2.73078	NA	142530	SQALLFIK	1	1	1	0.0062	13110	-	Symplekin OS=Mus musculus OX=10090 GN=Sympk PE=1 SV=2	134822	1953.95
198_1	sp|Q8BK64|AHSA1_MOUSE	14.109	NA	38093.2	ADATNVNNWHWTER;LDGEASINNR;LNWTGTSK;VENEEGKCEVTEVNK;YYFEGIK	1;1;1;1;1	5	5	0.1598	43830;20348;12530;44885;13078	-	Activator of 90 kDa heat shock protein ATPase homolog 1 OS=Mus musculus OX=10090 GN=Ahsa1 PE=1 SV=2	7.55363e+06	314734
953_1	sp|Q3TEA8|HP1B3_MOUSE	2.84757	NA	60829.1	LEDVLPLAFTR	1	1	1	0.0199	29123	-	Heterochromatin protein 1-binding protein 3 OS=Mus musculus OX=10090 GN=Hp1bp3 PE=1 SV=1	721881	21875.2
655_1	sp|Q9ERU9|RBP2_MOUSE	18.5529	NA	340907	EVVESFANK;FGESTTGFNFSFK;IAIAVLEETTR;KVLPLLK;LLLDIPLQTPHK;LQDVADSFK;TGSSLNSFYDQR	1;1;1;1;1;1;1	7	7	0.0239	17398;37132;26466;8579;34017;17397;33477	-	E3 SUMO-protein ligase RanBP2 OS=Mus musculus OX=10090 GN=Ranbp2 PE=1 SV=2	5.62584e+06	28703.3
196_1	sp|P10639|THIO_MOUSE	2.8998	NA	11667.6	EAFQEALAAAGDK	1	1	1	0.1238	31139	-	Thioredoxin OS=Mus musculus OX=10090 GN=Txn PE=1 SV=3	3.07393e+06	439133
64_1	sp|Q9CQI3|GMFB_MOUSE	2.59665	NA	16712.4	LVQTAELTK	1	1	1	0.0634	16629	sp|Q9ERL7|GMFG_MOUSE	Glia maturation factor beta OS=Mus musculus OX=10090 GN=Gmfb PE=1 SV=3	946934	105215
914_1	sp|Q99L47|F10A1_MOUSE	12.3007	NA	41629.5	AIEINPDSAQPYK;GAAIEALNDGELQK;KGAAIEALNDGELQK;LAILYAK	1;1;1;1	4	5	0.0943	36275;35637;40194;40192;7886	-	Hsc70-interacting protein OS=Mus musculus OX=10090 GN=St13 PE=1 SV=1	9.9106e+06	660707
1148_1	sp|Q9CQF3|CPSF5_MOUSE	10.2714	NA	26223.7	ALFAVPK;LFLVQLQEK;LPGGELNPGEDEVEGLK;YIQQTKPLTLER	1;1;1;1	4	4	0.1982	6476;21759;44672;37876	-	Cleavage and polyadenylation specificity factor subunit 5 OS=Mus musculus OX=10090 GN=Nudt21 PE=1 SV=1	6.89326e+06	459551
657_1	sp|Q5SYD0|MYO1D_MOUSE	2.6571	NA	116007	VVSVIAELLSTK	1	1	1	0.0119	28446	-	Unconventional myosin-Id OS=Mus musculus OX=10090 GN=Myo1d PE=1 SV=1	1.63586e+06	22106.2
912_1	sp|P10107|ANXA1_MOUSE	28.8855	NA	38710	ALDLELKGDIEK;ALTGHLEEVVLAMLK;DITSDTSGDFR;FLENQEQEYVQAVK;GTDVNVFTTILTSR;GVDEATIIDILTK;GVDEATIIDILTKR;KGTDVNVFTTILTSR;TPAQFDADELR	1;1;1;1;1;1;1;1;1	9	10	0.2659	32165;41700;26332;44086;39037;34011;39764;42362;42361;28600	-	Annexin A1 OS=Mus musculus OX=10090 GN=Anxa1 PE=1 SV=2	1.72789e+07	719955
194_1	sp|Q8K363|DDX18_MOUSE	4.95399	NA	74134.3	GHALLILRPEELGFLR;NGTGVLILSPTR	1;1	2	2	0.0424	46217;27060	-	ATP-dependent RNA helicase DDX18 OS=Mus musculus OX=10090 GN=Ddx18 PE=1 SV=1	1.10397e+06	29836.9
760_1	sp|P12265|BGLR_MOUSE	16.2764	NA	74148.3	ALDGLWHFR;AVLENYHSVLDQK;DFIGWVWYER;TSAFILR;VTTTESVTDYYTLPIGIR;WLGANSFR	1;1;1;1;1;1	6	7	0.1003	21586;21585;38761;33317;8477;49564;14340	-	Beta-glucuronidase OS=Mus musculus OX=10090 GN=Gusb PE=1 SV=2	3.01794e+06	91452.7
651_1	sp|Q9D2V7|CORO7_MOUSE	12.3423	NA	100749	LAVAGEDAR;RAPSSAQYLEEK;SLQSLLGPSSK;SSPLPLQEGPGPEGGR;VAVPLLSSGGQVAVLELQKPGR	1;1;1;1;1	5	5	0.0759	12322;33656;21714;40640;52026	-	Coronin-7 OS=Mus musculus OX=10090 GN=Coro7 PE=1 SV=2	6.48571e+06	166300
235_1	sp|Q91WD5|NDUS2_MOUSE	2.43463	NA	52591.7	TYLQALPYFDR	1	1	1	0.0238	33951	-	NADH dehydrogenase [ubiquinone] iron-sulfur protein 2, mitochondrial OS=Mus musculus OX=10090 GN=Ndufs2 PE=1 SV=1	1.32709e+06	51041.8
271_2	sp|Q8BG05|ROA3_MOUSE	32.4338	NA	39627.6	EDSVKPGAHLTVK;EDTEEYNLR;GFAFVTFDDHDTVDK;GFAFVTFDDHDTVDKIVVQK;IETIEVMEDR;IFVGGIKEDTEEYNLR;KIFVGGIK;KLFIGGLSFETTDDSLR;LFIGGLSFETTDDSLR;LFIGGLSFETTDDSLREHFEK;YHTINGHNCEVK	1;1;1;1;1;1;0;1;1;1;1	10	16	0.248	33738;33736;24178;43831;52612;52613;28033;47096;47095;10611;10613;47365;47364;45059;53747;53749;53748;37274	-	Heterogeneous nuclear ribonucleoprotein A3 OS=Mus musculus OX=10090 GN=Hnrnpa3 PE=1 SV=1	6.85464e+07	3.42732e+06
271_1	sp|P49312|ROA1_MOUSE	14.5939	NA	34175.3	EDSQRPGAHLTVK;GFAFVTFDDHDSVDK;IFVGGIKEDTEEHHLR;KIFVGGIK;RGFAFVTFDDHDSVDK;YHTVNGHNCEVR	1;1;1;0;1;1	5	9	0.1812	35986;35988;43479;47053;47050;47052;47049;10611;10613;46617;37774	-	Heterogeneous nuclear ribonucleoprotein A1 OS=Mus musculus OX=10090 GN=Hnrnpa1 PE=1 SV=2	1.39977e+07	736723
233_1	sp|Q80UP5|AN13A_MOUSE	4.76623	NA	67135.5	LTSPVINTSLDTK;SGFWGWR	1;1	2	2	0.034	34048;12051	-	Ankyrin repeat domain-containing protein 13A OS=Mus musculus OX=10090 GN=Ankrd13a PE=1 SV=2	1.49095e+06	51412
959_1	sp|P35564|CALX_MOUSE	25.0556	NA	67235.7	AEEDEILNR;EIEDPEDRKPEDWDERPK;GSLSGWILSK;IADPDAVKPDDWDEDAPSK;IPNPDFFEDLEPFK;KPEDWDERPK;VVDDWANDGWGLK;VVDDWANDGWGLKK	1;1;1;1;1;1;1;1	8	11	0.1421	20346;52631;18447;50367;50369;43680;30188;30190;37350;41242;41243	-	Calnexin OS=Mus musculus OX=10090 GN=Canx PE=1 SV=1	1.71095e+07	633687
277_1	sp|Q8C456|FRITZ_MOUSE	2.12955	NA	81678.9	LSALDLK	1	1	1	0.0097	6898	-	WD repeat-containing and planar cell polarity effector protein fritz homolog OS=Mus musculus OX=10090 GN=Wdpcp PE=1 SV=1	3.43492e+06	92835.7
768_1	sp|Q08189|TGM3_MOUSE	2.75849	NA	77260.9	VITNFNSAHDTDR	1	1	1	0.0188	37854	-	Protein-glutamine gamma-glutamyltransferase E OS=Mus musculus OX=10090 GN=Tgm3 PE=1 SV=2	4.36356e+06	99171.9
231_1	sp|O35955|PSB10_MOUSE	6.77757	NA	29045	ALSTPTEPVQR;LPFTALGSGQGAAVALLEDR	1;1	2	2	0.1136	25637;48864	-	Proteasome subunit beta type-10 OS=Mus musculus OX=10090 GN=Psmb10 PE=1 SV=1	1.6194e+06	124569
954_1	sp|Q9JMC3|DNJA4_MOUSE	2.12955	NA	44872.9	KIIEVHVEK	1	1	1	0.0227	20652	-	DnaJ homolog subfamily A member 4 OS=Mus musculus OX=10090 GN=Dnaja4 PE=1 SV=1	366508	14660.3
733_1	sp|P26043|RADI_MOUSE	4.94347	NA	68500.3	APDFVFYAPR;FVIKPIDK;GYSTWLK;IALLEEAK;IGFPWSEIR;LFFLQVK	0;0;1;1;0;0	2	2	0.084	24836;24837;14752;10292;11675;21120;12041	-	Radixin OS=Mus musculus OX=10090 GN=Rdx PE=1 SV=3	6.72774e+06	172506
733_3	sp|P26041|MOES_MOUSE	17.9043	NA	67724.9	AFSTWLK;ALTSELANAR;APDFVFYAPR;ESEAVEWQQK;FVIKPIDK;FYPEDVSEELIQDITQR;IGFPWSEIR;LFFLQVK;QEAEEAKEALLQASR;SGYLAGDK	1;1;0;1;0;1;0;0;1;1	6	7	0.175	10232;18347;24836;24837;27237;14752;50340;50338;21120;12041;42832;8562	-	Moesin OS=Mus musculus OX=10090 GN=Msn PE=1 SV=3	1.11084e+07	277709
733_2	sp|P26040|EZRI_MOUSE	12.1468	NA	69363.6	APDFVFYAPR;ELSEQIEK;EVWYFGLQYVDNK;FVIKPIDK;IALLEEAR;IGFPWSEIR;IQVWHAEHR;LFFLQVK;QLLTLSNELSQAR	0;1;1;0;1;0;1;0;1	5	5	0.1451	24836;24837;15443;42572;14752;12886;21120;24528;12041;37300	-	Ezrin OS=Mus musculus OX=10090 GN=Ezr PE=1 SV=3	8.25727e+06	211725
239_1	sp|P00405|COX2_MOUSE	2.45828	NA	25959	TDAIPGR	1	1	1	0.0308	5972	-	Cytochrome c oxidase subunit 2 OS=Mus musculus OX=10090 GN=Mtco2 PE=1 SV=1	597194	99532.4
731_1	sp|P70124|SPB5_MOUSE	2.75849	NA	42084.5	ILVVNAAYFVGK	1	1	1	0.032	29960	-	Serpin B5 OS=Mus musculus OX=10090 GN=Serpinb5 PE=1 SV=1	1.2069e+06	54858.9
237_1	sp|Q8BGE6|ATG4B_MOUSE	2.75849	NA	44346.7	LGLTDINEAYVETLK	1	1	1	0.0382	42978	-	Cysteine protease ATG4B OS=Mus musculus OX=10090 GN=Atg4b PE=1 SV=2	1.06347e+06	62556.9
737_1	sp|Q64012|RALY_MOUSE	2.75849	NA	33167.8	VFIGNLNTAVVK	1	1	1	0.0385	29169	-	RNA-binding protein Raly OS=Mus musculus OX=10090 GN=Raly PE=1 SV=3	0	0
273_1	sp|P70460|VASP_MOUSE	2.18002	NA	39641.9	QVWGLNFGSK	1	1	1	0.0267	22567	-	Vasodilator-stimulated phosphoprotein OS=Mus musculus OX=10090 GN=Vasp PE=1 SV=4	851739	50102.3
393_1	sp|Q91WK2|EIF3H_MOUSE	10.3836	NA	39807	ALLDSQFSYQHAIEESVVLIYDPIK;LFKPHQAPAR;QVQIDGLVVLK;SAVADKHELLSLASSNHLGK	1;1;1;1	4	4	0.1875	55866;24021;26288;50281	-	Eukaryotic translation initiation factor 3 subunit H OS=Mus musculus OX=10090 GN=Eif3h PE=1 SV=1	3.8933e+06	162221
500_1	sp|Q8CI15|SPHK1_MOUSE	4.90146	NA	42415.9	FTVGTFFR;IYQGQLAYLPVGTVASK	1;1	2	2	0.0654	15397;45742	-	Sphingosine kinase 1 OS=Mus musculus OX=10090 GN=Sphk1 PE=1 SV=1	0	0
1033_1	sp|Q402B2|WDR93_MOUSE	2.60837	NA	78859.8	QLQLSTPDSAVTESIETSSGPSVSSNSVQDLNISFK	1	1	1	0.0518	57189	-	WD repeat-containing protein 93 OS=Mus musculus OX=10090 GN=Wdr93 PE=2 SV=1	0	0
1031_1	sp|Q8VEM8|MPCP_MOUSE	8.45461	NA	39606.5	FGFYEVFK;GSTASQVLQR;IQTQPGYANTLR	1;1;1	3	3	0.084	17943;18391;32948	-	Phosphate carrier protein, mitochondrial OS=Mus musculus OX=10090 GN=Slc25a3 PE=1 SV=1	1.00341e+07	477813
502_1	sp|Q8K411|PREP_MOUSE	11.2288	NA	117297	EAYFSVGLQGIAEK;EDKNNLFSVQFR;LGCGILNYR;STHGLAILGPENSK	1;1;1;1	4	4	0.0473	38628;38148;19257;35461	-	Presequence protease, mitochondrial OS=Mus musculus OX=10090 GN=Pitrm1 PE=1 SV=1	6.67782e+06	105997
395_1	sp|Q99KF1|TMED9_MOUSE	2.16432	NA	27110.1	SFFEAK	1	1	1	0.0255	5939	sp|Q8R1V4|TMED4_MOUSE	Transmembrane emp24 domain-containing protein 9 OS=Mus musculus OX=10090 GN=Tmed9 PE=1 SV=2	613980	38373.8
278_1	sp|Q8BVY0|RL1D1_MOUSE	4.90146	NA	50390.3	HGVNTISQIIPFK;VPVSVNLLAK	1;1	2	2	0.0509	36608;18074	-	Ribosomal L1 domain-containing protein 1 OS=Mus musculus OX=10090 GN=Rsl1d1 PE=1 SV=1	876598	41742.8
956_1	sp|P46467|VPS4B_MOUSE	2.75849	NA	49388.5	LQNQLQGAIVIERPNVK	1	1	1	0.0383	47751	-	Vacuolar protein sorting-associated protein 4B OS=Mus musculus OX=10090 GN=Vps4b PE=1 SV=2	0	0
389_1	sp|Q9Z2I9|SUCB1_MOUSE	7.60025	NA	50082.1	EQAVTLAQK;INFDSNSAYR;LYNLFLK	1;1;1	3	3	0.0562	15981;25038;12718	-	Succinate--CoA ligase [ADP-forming] subunit beta, mitochondrial OS=Mus musculus OX=10090 GN=Sucla2 PE=1 SV=2	8.94549e+06	288564
633_1	sp|P63158|HMGB1_MOUSE	9.99267	NA	24878.2	FKDPNAPK;GEHPGLSIGDVAK;IKGEHPGLSIGDVAK;TYIPPKGETK	1;1;1;1	4	6	0.1535	12965;29357;38956;38955;38957;22471	-	High mobility group protein B1 OS=Mus musculus OX=10090 GN=Hmgb1 PE=1 SV=2	6.5034e+06	591218
1072_1	sp|Q9Z0E2|CHRD_MOUSE	2.84757	NA	101448	TVLCHMAGLQPGGHMAVGMCSGLGARGAHMLLQNELFLNVGTK	1	1	1	0.0454	57345	-	Chordin OS=Mus musculus OX=10090 GN=Chrd PE=1 SV=1	2.42207e+06	53823.7
574_1	sp|P23116|EIF3A_MOUSE	30.0687	NA	161838	AVEDIHGLFSLSK;EGLYQYK;FLWESYR;FSVLQYVVPEVK;LATLLGLQAPPTR;LLLTPWVK;LTSLVPFVDAFQLER;SGNALFHASTLHR;TLSFGSDLNYATR;VLLATLSIPITPER;VSTVFWK	1;1;1;1;1;1;1;1;1;1;1	11	12	0.0908	35164;35163;12265;16499;34846;32460;15193;44282;34946;36232;39002;10806	-	Eukaryotic translation initiation factor 3 subunit A OS=Mus musculus OX=10090 GN=Eif3a PE=1 SV=5	2.05306e+07	228118
805_1	sp|Q8BWZ3|NAA25_MOUSE	11.2988	NA	111637	IPEFIAFR;LALPADIR;LLLQQLEVAVETGKR;YQHGLEFGR	1;1;1;1	4	4	0.0412	16192;10883;43427;21193	-	N-alpha-acetyltransferase 25, NatB auxiliary subunit OS=Mus musculus OX=10090 GN=Naa25 PE=1 SV=1	2.51748e+06	46620
807_2	sp|P47754|CAZA2_MOUSE	8.20825	NA	32946.6	EGAAHAFAQYNLDQFTPVK;FTVTPSTTQVVGILK;KVDGQQTIIACIESHQFQAK;LLLNNDNLLR;TKIDWNK	1;1;1;0;0	3	3	0.2483	50655;40983;52797;25596;12442	-	F-actin-capping protein subunit alpha-2 OS=Mus musculus OX=10090 GN=Capza2 PE=1 SV=3	3.1851e+06	212340
807_1	sp|P47753|CAZA1_MOUSE	4.14482	NA	32919.3	EASDPQPEDVDGGLK;LLLNNDNLLR;TKIDWNK	1;0;0	1	1	0.1119	40172;25596;12442	-	F-actin-capping protein subunit alpha-1 OS=Mus musculus OX=10090 GN=Capza1 PE=1 SV=4	856568	50386.3
1070_1	sp|Q9CQI6|COTL1_MOUSE	2.40758	NA	15934	ELEEDFIR	1	1	1	0.0563	18559	-	Coactosin-like protein OS=Mus musculus OX=10090 GN=Cotl1 PE=1 SV=3	380215	38021.5
1039_1	sp|Q8BX09|RBBP5_MOUSE	2.84757	NA	59060.6	IVIWDFLTR	1	1	1	0.0167	23928	-	Retinoblastoma-binding protein 5 OS=Mus musculus OX=10090 GN=Rbbp5 PE=1 SV=2	200366	6909.18
1037_2	sp|Q99K48|NONO_MOUSE	5.45594	NA	54506.4	FACHSASLTVR;GIVEFSGKPAAR;TLAEIAK	1;1;0	2	3	0.0634	27959;27962;27188;6464	-	Non-POU domain-containing octamer-binding protein OS=Mus musculus OX=10090 GN=Nono PE=1 SV=3	2.95327e+06	128403
576_1	sp|Q8R081|HNRPL_MOUSE	23.028	NA	63923.2	FSTPEQAAK;IEYAKPTR;LKTENAGDQHGGGGGGGSGAAGGGGGENYDDPHK;NPNGPYPYTLK;SSSGLLEWDSK;TENAGDQHGGGGGGGSGAAGGGGGENYDDPHK;TPASPVVHIR	1;1;1;1;1;1;1	7	9	0.1416	15565;15540;56386;56387;28651;26108;55707;55708;19811	-	Heterogeneous nuclear ribonucleoprotein L OS=Mus musculus OX=10090 GN=Hnrnpl PE=1 SV=2	1.47386e+07	614108
391_1	sp|Q9Z1R2|BAG6_MOUSE	2.18002	NA	120962	LINLVGESLR	1	1	1	0.0087	21555	-	Large proline-rich protein BAG6 OS=Mus musculus OX=10090 GN=Bag6 PE=1 SV=1	1.53195e+06	43770.1
274_1	sp|P51410|RL9_MOUSE	13.3669	NA	21867.8	DFNHINVELSLLGK;FLDGIYVSEK;KFLDGIYVSEK;TILSNQTVDIPENVEITLK	1;1;1;1	4	5	0.2292	41163;41161;24314;30169;50943	-	60S ribosomal protein L9 OS=Mus musculus OX=10090 GN=Rpl9 PE=2 SV=2	5.29335e+06	481214
1035_1	sp|Q05D44|IF2P_MOUSE	8.09763	NA	137532	IEPIPGESPK;ILPQYIFNSR;LKEGDTIIVPGVEGPIVTQIR	1;1;1	3	3	0.0337	19313;28061;52191	-	Eukaryotic translation initiation factor 5B OS=Mus musculus OX=10090 GN=Eif5b PE=1 SV=2	2.68201e+06	47052.8
506_1	sp|Q8CCS6|PABP2_MOUSE	5.55286	NA	32276.8	GFAYIEFSDKESVR;TSLALDESLFR	1;1	2	2	0.0828	42264;28103	-	Polyadenylate-binding protein 2 OS=Mus musculus OX=10090 GN=Pabpn1 PE=1 SV=3	1.79876e+06	119918
637_1	sp|P70296|PEBP1_MOUSE	11.0481	NA	20817.3	GNDISSGTVLSDYVGSGPPSGTGLHR;LYEQLSGK;VDYAGVTVDELGK	1;1;1	3	3	0.2513	54333;13796;33119	-	Phosphatidylethanolamine-binding protein 1 OS=Mus musculus OX=10090 GN=Pebp1 PE=1 SV=3	6.06712e+06	674125
1212_1	sp|P08905|LYZ2_MOUSE	2.75849	NA	16678.2	GDQSTDYGIFQINSR	1	1	1	0.1014	43523	-	Lysozyme C-2 OS=Mus musculus OX=10090 GN=Lyz2 PE=1 SV=2	3.05894e+06	305894
1127_1	sp|P03921|NU5M_MOUSE	4.14482	NA	68428.8	ANPYSSFSTLLGFFPSIIHR	1	1	1	0.0329	52374	-	NADH-ubiquinone oxidoreductase chain 5 OS=Mus musculus OX=10090 GN=Mtnd5 PE=1 SV=3	0	0
1210_1	sp|Q99JX7|NXF1_MOUSE	2.8998	NA	70255.6	LNVVAFLNELPK	1	1	1	0.0194	32727	-	Nuclear RNA export factor 1 OS=Mus musculus OX=10090 GN=Nxf1 PE=1 SV=3	1.23732e+06	35352
635_1	sp|Q9D6R2|IDH3A_MOUSE	10.8299	NA	39613.1	APIQWEER;IAEFAFEYAR;LITEEASK;TPYTDVNIVTIR	1;1;1;1	4	4	0.1038	17605;26487;11842;34173	-	Isocitrate dehydrogenase [NAD] subunit alpha, mitochondrial OS=Mus musculus OX=10090 GN=Idh3a PE=1 SV=1	9.05765e+06	431317
599_1	sp|P57759|ERP29_MOUSE	8.1877	NA	28805.1	ESYPVFYLFR;QGQDGLLSVK;SLNILTAFR	1;1;1	3	3	0.1107	31153;18314;17889	-	Endoplasmic reticulum resident protein 29 OS=Mus musculus OX=10090 GN=Erp29 PE=1 SV=2	3.31809e+06	255237
1078_1	sp|P70290|EM55_MOUSE	2.25322	NA	52194.4	IAILDIEPQTLK	1	1	1	0.0258	32599	-	55 kDa erythrocyte membrane protein OS=Mus musculus OX=10090 GN=Mpp1 PE=1 SV=1	0	0
801_1	sp|Q9DCN2|NB5R3_MOUSE	4.76623	NA	34105.7	IGDTIEFR;STPAITLENPDIK	1;1	2	2	0.0698	14348;34484	-	NADH-cytochrome b5 reductase 3 OS=Mus musculus OX=10090 GN=Cyb5r3 PE=1 SV=3	3.13287e+06	184286
639_1	sp|Q6NVF9|CPSF6_MOUSE	2.40758	NA	59116.4	GFALVGVGSEASSK	1	1	1	0.0254	30634	-	Cleavage and polyadenylation specificity factor subunit 6 OS=Mus musculus OX=10090 GN=Cpsf6 PE=1 SV=1	6.26955e+06	298550
109_1	sp|Q3U0V1|FUBP2_MOUSE	9.26211	NA	76727.7	AWEEYYK;IGQQPQQPGAPPQQDYTK;IQNDAGVR;LASQGDSIGSQLGPIHPPPR;SVSLTGAPESVQK	0;1;0;1;1	3	3	0.0882	15996;48783;11114;49529;30348	-	Far upstream element-binding protein 2 OS=Mus musculus OX=10090 GN=Khsrp PE=1 SV=2	4.36573e+06	111942
109_2	sp|Q91WJ8|FUBP1_MOUSE	17.3415	NA	68497	AWEEYYK;CQHAAEIITDLLR;IAQITGPPDR;IGGNEGIDVPIPR;IQFKPDDGTTPDR;IQIAPDSGGLPER;IQNDAGVR;ITGDPYK	0;1;1;1;1;1;0;1	6	6	0.129	15996;39604;19380;31841;37856;32535;11114;7931	-	Far upstream element-binding protein 1 OS=Mus musculus OX=10090 GN=Fubp1 PE=1 SV=1	9.62406e+06	253265
803_1	sp|P47963|RL13_MOUSE	4.56903	NA	24290.5	GFSLEELR;STESLQANVQR	1;1	2	2	0.09	14346;27210	-	60S ribosomal protein L13 OS=Mus musculus OX=10090 GN=Rpl13 PE=1 SV=3	1.10695e+06	79067.6
1075_1	sp|Q91YR7|PRP6_MOUSE	2.73078	NA	106655	ESLEALLQR	1	1	1	0.0096	18960	-	Pre-mRNA-processing factor 6 OS=Mus musculus OX=10090 GN=Prpf6 PE=1 SV=1	928865	14981.7
547_1	sp|Q9WUP7|UCHL5_MOUSE	10.6841	NA	37593.1	GAQVEEIWSLEPESFEK;GLALSNSDVIR;LKPVHGLIFLFK;LYELDGLR	1;1;1;1	4	4	0.1459	48733;23067;35001;15576	-	Ubiquitin carboxyl-terminal hydrolase isozyme L5 OS=Mus musculus OX=10090 GN=Uchl5 PE=1 SV=2	4.05275e+06	202637
100_1	sp|Q80Y81|RNZ2_MOUSE	5.21677	NA	92660.4	LDNIFLTR;NVQENPAPAEK	1;1	2	2	0.0229	16150;25506	-	Zinc phosphodiesterase ELAC protein 2 OS=Mus musculus OX=10090 GN=Elac2 PE=1 SV=1	721850	13881.7
844_1	sp|O35344|IMA4_MOUSE	5.95099	NA	57736.8	DSQVVQVVLDGLK;SGILPILVK	1;1	2	2	0.0422	34529;13913	-	Importin subunit alpha-4 OS=Mus musculus OX=10090 GN=Kpna3 PE=1 SV=1	375081	19741.1
377_1	sp|P21995|EMB_MOUSE	2.84856	NA	37040.8	SLIAYVGDSTVLK	1	1	1	0.0394	33134	-	Embigin OS=Mus musculus OX=10090 GN=Emb PE=1 SV=2	663838	34938.9
549_1	sp|Q02257|PLAK_MOUSE	14.6222	NA	81748.8	EGLLAIFK;ISEDKNPDYR;LVQLLVK;SAIVHLINYQDDAELATR;TLVTQNSGVEALIHAILR	1;1;1;1;1	5	6	0.0819	11853;27372;27368;8643;49563;48025	-	Junction plakoglobin OS=Mus musculus OX=10090 GN=Jup PE=1 SV=3	1.89109e+06	42979.3
375_1	sp|P47962|RL5_MOUSE	4.88943	NA	34378.7	QFSQYIK;RFPGYDSESK	1;1	2	2	0.0572	12826;24986	-	60S ribosomal protein L5 OS=Mus musculus OX=10090 GN=Rpl5 PE=1 SV=3	6.49697e+06	382175
102_1	sp|Q9EQ61|PESC_MOUSE	2.73078	NA	67753	EALAFIIR	1	1	1	0.0137	13618	-	Pescadillo homolog OS=Mus musculus OX=10090 GN=Pes1 PE=1 SV=1	1.30796e+06	39635.2
846_1	sp|Q8BQM4|HEAT3_MOUSE	2.39963	NA	74257.7	LGPLLLDSSLAVR	1	1	1	0.0191	32601	-	HEAT repeat-containing protein 3 OS=Mus musculus OX=10090 GN=Heatr3 PE=1 SV=1	650509	18069.7
396_2	sp|P16858|G3P_MOUSE	18.9229	NA	35787.2	AENGKLVINGKPITIFQER;LISWYDNEYGYSNR;LTGMAFR;LVINGKPITIFQER;LVINGKPITIFQERDPTNIK;VIHDNFGIVEGLMTTVHAITATQK;YDNSLK	1;1;0;1;1;1;1	6	12	0.2282	50969;45203;7990;41833;41830;41832;41831;41807;52759;52760;52769;54697;6234	-	Glyceraldehyde-3-phosphate dehydrogenase OS=Mus musculus OX=10090 GN=Gapdh PE=1 SV=2	7.3826e+06	351552
396_1	sp|Q64467|G3PT_MOUSE	2.73078	NA	47626.2	AGIALNDNFVK;LTGMAFR	1;0	1	1	0.0409	23879;7990	-	Glyceraldehyde-3-phosphate dehydrogenase, testis-specific OS=Mus musculus OX=10090 GN=Gapdhs PE=1 SV=1	3.5866e+07	1.7933e+06
1216_2	sp|O35643|AP1B1_MOUSE	8.59269	NA	103869	DLDYYATLLK;EYATEVDVDFVR;KGEIFELK;LLSTDPVAAK;LSHANSAVVLSAVK;VNYVVQEAIVVIK	1;0;0;1;0;1	3	3	0.071	26394;36148;14931;17091;34354;37341	-	AP-1 complex subunit beta-1 OS=Mus musculus OX=10090 GN=Ap1b1 PE=1 SV=2	1.78033e+06	37090.2
1216_1	sp|Q9DBG3|AP2B1_MOUSE	4.14482	NA	104516	EYATEVDVDFVR;KGEIFELK;LAPPLVTLLSGEPEVQYVALR;LSHANSAVVLSAVK	0;0;1;0	1	1	0.0587	36148;14931;52470;34354	-	AP-2 complex subunit beta OS=Mus musculus OX=10090 GN=Ap2b1 PE=1 SV=1	0	0
104_1	sp|Q9CX56|PSMD8_MOUSE	4.94959	NA	39905	ILFFSTPK;VAEFHTELER	1;1	2	2	0.051	14447;27136	-	26S proteasome non-ATPase regulatory subunit 8 OS=Mus musculus OX=10090 GN=Psmd8 PE=1 SV=2	1.29011e+06	64505.4
840_1	sp|Q8K1J6|TRNT1_MOUSE	7.35828	NA	49864	EIGALLQQLR;LHEENFEVTTLR;NLGLFIVK	1;1;1	3	3	0.0691	22827;37811;12419	-	CCA tRNA nucleotidyltransferase 1, mitochondrial OS=Mus musculus OX=10090 GN=Trnt1 PE=1 SV=1	3.49307e+06	120451
398_1	sp|Q8CJG1|AGO1_MOUSE	2.73078	NA	97152.1	AVQVHQDTLR	1	1	1	0.0117	24108	sp|Q8CJG0|AGO2_MOUSE	Protein argonaute-1 OS=Mus musculus OX=10090 GN=Ago1 PE=1 SV=2	221640	4181.89
106_1	sp|Q9D0R2|SYTC_MOUSE	7.63127	NA	83302.8	AELNPWPEYINTR;TVYSVFGFSFK;WPFWLSPR	1;1;1	3	3	0.0443	41241;29421;20359	-	Threonine--tRNA ligase 1, cytoplasmic OS=Mus musculus OX=10090 GN=Tars1 PE=1 SV=2	1.22505e+06	26064.9
842_1	sp|Q3UQ44|IQGA2_MOUSE	14.3902	NA	180416	IVGNLLYYR;LGIAPQIQDLLGK;LWSASEDLLVR;TLDTLLLPTANIR;VLWLDEIQQAINEANVDENR	1;1;1;1;1	5	5	0.0419	21407;33139;29738;36114;53284	-	Ras GTPase-activating-like protein IQGAP2 OS=Mus musculus OX=10090 GN=Iqgap2 PE=1 SV=2	3.65135e+06	38034.9
1214_1	sp|P63154|CRNL1_MOUSE	5.69612	NA	83363.4	AIYELAISQPR;LVESDAEADTVR	1;1	2	2	0.0333	28540;30429	-	Crooked neck-like protein 1 OS=Mus musculus OX=10090 GN=Crnkl1 PE=1 SV=1	1.23554e+06	26859.6
631_1	sp|Q8VDJ3|VIGLN_MOUSE	10.5174	NA	141655	GNSLQEILER;KGAVITQIR;LGQALTEVYAK;VKELQAEQEDR	1;1;1;1	4	5	0.0323	23734;15907;25340;32193;32192	-	Vigilin OS=Mus musculus OX=10090 GN=Hdlbp PE=1 SV=1	4.01744e+06	50218
462_1	sp|Q61878|PRG2_MOUSE	11.0204	NA	24239.6	GINQGQVWIGGR;GTLASIHSFSVNFGIQSAVR;WVDGSSWNFAYWAAGQPCPGGGR	1;1;1	3	5	0.2466	29563;29612;50468;50467;54308	-	Bone marrow proteoglycan OS=Mus musculus OX=10090 GN=Prg2 PE=1 SV=1	2.3223e+07	1.78638e+06
906_1	sp|Q61210|ARHG1_MOUSE	7.80457	NA	102741	LRPLLSQLGGTLSPNLAAPER;QSFALEQLK;RQEVISELLVTEAAHVR	1;1;1	3	3	0.0511	51866;19174;48286	-	Rho guanine nucleotide exchange factor 1 OS=Mus musculus OX=10090 GN=Arhgef1 PE=1 SV=2	2.23727e+06	45658.5
141_1	sp|P12382|PFKAL_MOUSE	5.45594	NA	85305.4	EQWWLNLR;VTVLGHVQR	1;1	2	2	0.0218	23055;16879	-	ATP-dependent 6-phosphofructokinase, liver type OS=Mus musculus OX=10090 GN=Pfkl PE=1 SV=4	1.02071e+06	26860.9
143_1	sp|Q9QXE7|TBL1X_MOUSE	2.37078	NA	56766.7	GPIFALK	1	1	1	0.0133	6475	sp|Q8BHJ5|TBL1R_MOUSE	F-box-like/WD repeat-containing protein TBL1X OS=Mus musculus OX=10090 GN=Tbl1x PE=1 SV=2	140064	6366.53
19_1	sp|P12970|RL7A_MOUSE	8.28963	NA	29958	AGVNTVTTLVENK;AGVNTVTTLVENKK	1;1	2	3	0.0526	32252;37339;37337	-	60S ribosomal protein L7a OS=Mus musculus OX=10090 GN=Rpl7a PE=1 SV=2	3.86968e+06	241855
908_1	sp|Q61937|NPM_MOUSE	2.8998	NA	32539.8	VDNDENEHQLSLR	1	1	2	0.0445	40435;40434	-	Nucleophosmin OS=Mus musculus OX=10090 GN=Npm1 PE=1 SV=1	2.72163e+06	170102
373_1	sp|P68037|UB2L3_MOUSE	5.69711	NA	17850.2	IEINFPAEYPFKPPK;TDQVIQSLIALVNDPQPEHPLR	1;1	2	2	0.2403	45391;54019	-	Ubiquitin-conjugating enzyme E2 L3 OS=Mus musculus OX=10090 GN=Ube2l3 PE=1 SV=1	5.14823e+06	643528
460_1	sp|P24369|PPIB_MOUSE	19.9293	NA	23698.6	DKPLKDVIIVDSGK;DTNGSQFFITTVK;IEVEKPFAIAK;IEVEKPFAIAKE;TSWLDGK;TVDNFVALATGEK;VVFGLFGK	1;1;1;1;1;1;1	7	8	0.3102	39146;36731;27784;27786;33471;8423;33075;10811	-	Peptidyl-prolyl cis-trans isomerase B OS=Mus musculus OX=10090 GN=Ppib PE=1 SV=2	3.01947e+07	2.01298e+06
1071_1	sp|Q03265|ATPA_MOUSE	34.2894	NA	59715.6	APGIIPR;AVDSLVPIGR;EAYPGDVFYLHSR;EVAAFAQFGSDLDAATQQLLSR;FENAFLSHVISQHQSLLGNIR;GYLDKLEPSK;ILGADTSVDLEETGR;TGAIVDVPVGEELLGR;TSIAIDTIINQK;VVDALGNAIDGKGPIGSK	1;1;1;1;1;1;1;1;1;1	10	13	0.2604	5831;17542;40069;40068;53062;53063;53584;53582;23287;40605;41726;30991;43766	-	ATP synthase subunit alpha, mitochondrial OS=Mus musculus OX=10090 GN=Atp5f1a PE=1 SV=1	4.45823e+07	1.2384e+06
371_1	sp|P01869|IGH1M_MOUSE	2.84757	NA	43358.7	VNSAAFPAPIEK	1	1	1	0.0305	27709	sp|P01868|IGHG1_MOUSE	Ig gamma-1 chain C region, membrane-bound form OS=Mus musculus OX=10090 GN=Ighg1 PE=1 SV=2	1.60238e+06	106825
1077_1	sp|Q9JKR6|HYOU1_MOUSE	22.195	NA	111112	AEPPLNASAGDQEEK;LCQGLFFR;LGNTISSLFGGGTSSDAK;LYQPEYQEVSTEEQR;LYQPEYQEVSTEEQREEISGK;TPVTVTLK;VESVFETLVEDSPEEESTLTK	1;1;1;1;1;1;1	7	7	0.0911	40143;18093;43784;47354;54396;10501;53277	-	Hypoxia up-regulated protein 1 OS=Mus musculus OX=10090 GN=Hyou1 PE=1 SV=1	5.22744e+06	90128.4
900_1	sp|Q9CZ44|NSF1C_MOUSE	2.84856	NA	40685.4	LGAAPEEESAYVAGER	1	1	1	0.0432	42287	-	NSFL1 cofactor p47 OS=Mus musculus OX=10090 GN=Nsfl1c PE=1 SV=1	261691	11377.9
765_1	sp|Q8R323|RFC3_MOUSE	7.24824	NA	40499.9	ETANAIVSQQTPQR;TVAQSQQLETSSQR	1;1	2	2	0.0787	39716;40319	-	Replication factor C subunit 3 OS=Mus musculus OX=10090 GN=Rfc3 PE=1 SV=1	1.27255e+06	47131.5
13_1	sp|P54822|PUR8_MOUSE	19.1528	NA	54830.9	AFIITGQTYTR;GTTGTQASFLQLFEGDHQK;KVDIEVLSVLASLGASVHK;NAFDLLLPK;QEGGDNDLIER;VLSQQAAAVVK	1;1;1;1;1;1	6	7	0.1653	28973;50093;50092;48525;17720;27799;21553	-	Adenylosuccinate lyase OS=Mus musculus OX=10090 GN=Adsl PE=1 SV=2	1.82917e+07	609723
902_1	sp|Q8CD15|RIOX2_MOUSE	2.54996	NA	53483.4	VVYIYHSLK	1	1	1	0.0194	21921	-	Ribosomal oxygenase 2 OS=Mus musculus OX=10090 GN=Riox2 PE=1 SV=2	661102	24485.3
419_1	sp|Q9D0F3|LMAN1_MOUSE	2.84856	NA	57752.9	YVSSLTEEISR	1	1	1	0.0213	29513	-	Protein ERGIC-53 OS=Mus musculus OX=10090 GN=Lman1 PE=1 SV=1	912148	36485.9
11_1	sp|Q61035|HARS1_MOUSE	20.8525	NA	57396.1	DQGGELLSLR;GLAPEVADR;HGAEVIDTPVFELK;IGDYVQQHGGVSLVEQLLQDPK;KVPCVGLSIGVER;LVSELWDAGIK;TICSSVDKLDK;YDLTVPFAR	1;1;1;1;1;1;1;1	8	8	0.1945	20305;13381;40125;53642;35081;27149;28744;20007	-	Histidine--tRNA ligase, cytoplasmic OS=Mus musculus OX=10090 GN=Hars1 PE=1 SV=2	1.71449e+07	489855
904_1	sp|O55029|COPB2_MOUSE	18.3688	NA	102384	HSEVQQANLK;IWHSSTYR;QLAELAISK;SFGSAQEFAWAHDSSEYAIR;TYLPSQVSR;VFNYNTLER;VLPTIPK	1;1;1;1;1;1;1	7	7	0.0796	23475;18508;15324;52416;18579;23567;7104	-	Coatomer subunit beta' OS=Mus musculus OX=10090 GN=Copb2 PE=1 SV=2	4.35557e+06	88889.2
145_1	sp|Q6P1B1|XPP1_MOUSE	8.24509	NA	69547	GGVTEISAADK;IQVLPYK;QEALEWLIR	1;1;1	3	3	0.0433	18433;10578;23683	-	Xaa-Pro aminopeptidase 1 OS=Mus musculus OX=10090 GN=Xpnpep1 PE=1 SV=1	4.72593e+06	127728
767_1	sp|G5E870|TRIPC_MOUSE	2.73078	NA	223988	LFLQFVTGSPR	1	1	1	0.0054	28711	-	E3 ubiquitin-protein ligase TRIP12 OS=Mus musculus OX=10090 GN=Trip12 PE=1 SV=1	1.58109e+06	13748.6
17_1	sp|Q91YN5|UAP1_MOUSE	2.39963	NA	58571.6	FVFDIFQFAK;VAVLLLAGGQGTR	1;0	1	1	0.0441	28573;28255	-	UDP-N-acetylhexosamine pyrophosphorylase OS=Mus musculus OX=10090 GN=Uap1 PE=1 SV=1	0	0
17_2	sp|Q3TW96|UAP1L_MOUSE	5.10985	NA	56577.7	FVFDVFQFAK;GFLDVVTR;VAVLLLAGGQGTR	1;1;0	2	2	0.0611	27911;12540;28255	-	UDP-N-acetylhexosamine pyrophosphorylase-like protein 1 OS=Mus musculus OX=10090 GN=Uap1l1 PE=1 SV=1	1.20092e+06	36391.4
15_1	sp|Q8BZF8|PGM5_MOUSE	2.75849	NA	62180.7	NIFDFNAIK	1	1	1	0.0159	20006	-	Phosphoglucomutase-like protein 5 OS=Mus musculus OX=10090 GN=Pgm5 PE=1 SV=2	662549	20077.2
849_1	sp|Q9CRT8|XPOT_MOUSE	7.72187	NA	109663	ALAYFEQLK;DGPVGFADFVYK;LAQVSPELVLASVR	1;1;1	3	4	0.0363	20063;30883;37609;37608	-	Exportin-T OS=Mus musculus OX=10090 GN=Xpot PE=1 SV=3	1.75299e+06	41737.8
509_1	sp|Q61749|EI2BD_MOUSE	5.01978	NA	57588.2	IVLAAQAISR;VGTAQLALVAR	1;1	2	2	0.0401	18167;20841	-	Translation initiation factor eIF-2B subunit delta OS=Mus musculus OX=10090 GN=Eif2b4 PE=1 SV=2	639897	25595.9
147_1	sp|P53657|KPYR_MOUSE	34.9755	NA	62269.6	ASDVVAVR;EAAESFATSPLSYRPVAIALDTK;EPPEAVWADDVDR;GDLGIEIPAEK;GSQVLVTVDPK;IGPEGLVTEVEHGGFLGNR;LNFSHGSHEYHAESIANIR;RVQFGIESGK;SAQLLSR;STSIIATIGPASR;TGVLQGGPESEVEIVK;TVWVDYHNITQVVAVGGR;VQFGIESGK	1;1;1;0;1;1;1;1;1;1;1;1;1	12	13	0.2927	8792;53719;38199;22879;22973;48784;51610;21867;7331;29121;42116;49301;49296;14961	-	Pyruvate kinase PKLR OS=Mus musculus OX=10090 GN=Pklr PE=1 SV=1	3.21192e+07	892199
411_1	sp|P11352|GPX1_MOUSE	5.39124	NA	22316.2	NDIAWNFEK;YVRPGGGFEPNFTLFEK	1;1	2	2	0.1294	22606;48408	-	Glutathione peroxidase 1 OS=Mus musculus OX=10090 GN=Gpx1 PE=1 SV=2	1.68222e+06	129401
1151_1	sp|Q920E5|FPPS_MOUSE	9.72316	NA	40555.7	ALYEALDLQSAFFK;ELGHPEIGDAIAR;LKEVLEYNALGGK	1;1;1	3	4	0.1133	41527;33621;35847;35846	-	Farnesyl pyrophosphate synthase OS=Mus musculus OX=10090 GN=Fdps PE=1 SV=1	4.78165e+06	251666
1153_1	sp|Q9Z0H4|CELF2_MOUSE	2.75849	NA	54236.1	AALEAQNALHNIK	1	1	1	0.0256	34214	-	CUGBP Elav-like family member 2 OS=Mus musculus OX=10090 GN=Celf2 PE=1 SV=1	177434	8449.25
734_1	sp|P01878|IGHA_MOUSE	7.04462	NA	36852.3	NPEGAVFTWEPSTGK;WLHGNEELSPESYLVFEPLKEPGEGATTYLVTSVLR	1;1	2	2	0.1483	41619;57276	-	Ig alpha chain C region OS=Mus musculus OX=10090 PE=1 SV=1	3.95683e+06	359712
738_1	sp|P63001|RAC1_MOUSE	5.57835	NA	21436.2	TVFDEAIR;YLECSALTQR	1;1	2	2	0.0938	14344;27565	sp|P60764|RAC3_MOUSE;sp|Q05144|RAC2_MOUSE	Ras-related C3 botulinum toxin substrate 1 OS=Mus musculus OX=10090 GN=Rac1 PE=1 SV=1	4.13527e+06	459474
1159_1	sp|Q61655|DD19A_MOUSE	2.84856	NA	53898.8	TASWLAAELSK	1	1	1	0.023	24570	-	ATP-dependent RNA helicase DDX19A OS=Mus musculus OX=10090 GN=Ddx19a PE=1 SV=2	6.56102e+06	192971
18_1	sp|P28063|PSB8_MOUSE	5.25515	NA	30240.6	AIAYATHR;KGPGLYYVDDNGTR	1;1	2	2	0.0797	12367;40107	-	Proteasome subunit beta type-8 OS=Mus musculus OX=10090 GN=Psmb8 PE=1 SV=2	1.14734e+06	57366.8
673_1	sp|P62821|RAB1A_MOUSE	2.07885	NA	22663.4	TITSSYYR;VVDYTTAK	0;1	1	1	0.078	16086;12089	-	Ras-related protein Rab-1A OS=Mus musculus OX=10090 GN=Rab1A PE=1 SV=3	922679	51260
673_2	sp|Q9D1G1|RAB1B_MOUSE	2.45828	NA	22173.2	EFADSLGVPFLETSAK;TITSSYYR	1;0	1	1	0.1194	43759;16086	-	Ras-related protein Rab-1B OS=Mus musculus OX=10090 GN=Rab1b PE=1 SV=1	1.91359e+06	112564
1102_1	sp|P09671|SODM_MOUSE	6.99337	NA	24587.5	AIWNVINWENVTER;GDVTTQVALQPALK	1;1	2	2	0.1261	44470;36111	-	Superoxide dismutase [Mn], mitochondrial OS=Mus musculus OX=10090 GN=Sod2 PE=1 SV=3	3.38797e+06	260613
469_1	sp|Q99J99|THTM_MOUSE	2.84856	NA	33076.5	ALVSAQWVAEALK	1	1	1	0.0438	33929	-	3-mercaptopyruvate sulfurtransferase OS=Mus musculus OX=10090 GN=Mpst PE=1 SV=4	941094	55358.5
671_1	sp|P01631|KV2A7_MOUSE	2.75849	NA	12265.2	FSGSGSGTDFTLK	1	1	1	0.115	30374	-	Ig kappa chain V-II region 26-10 OS=Mus musculus OX=10090 PE=1 SV=1	2.46386e+06	410643
1100_1	sp|Q8BZQ7|ANC2_MOUSE	2.59665	NA	95246.8	GVLFFSTPR	1	1	1	0.0108	17436	-	Anaphase-promoting complex subunit 2 OS=Mus musculus OX=10090 GN=Anapc2 PE=1 SV=2	370397	8052.11
467_1	sp|Q99KP6|PRP19_MOUSE	12.0654	NA	55204.4	ATVLTTER;KVTSVVFHPSQELVFSASPDATIR;STEQILATLK;TVPEELVKPEELSK	1;1;1;1	4	6	0.1111	11844;54780;54779;21083;41138;41136	-	Pre-mRNA-processing factor 19 OS=Mus musculus OX=10090 GN=Prpf19 PE=1 SV=1	9.83411e+06	517585
1106_1	sp|Q9CZ30|OLA1_MOUSE	2.75849	NA	44701.3	LQELSAEER	1	1	1	0.0227	19699	-	Obg-like ATPase 1 OS=Mus musculus OX=10090 GN=Ola1 PE=1 SV=1	1.74876e+06	67259.9
313_1	sp|Q923G2|RPAB3_MOUSE	2.84856	NA	17132.4	IEGDETSTEAATR	1	1	1	0.0867	33676	-	DNA-directed RNA polymerases I, II, and III subunit RPABC3 OS=Mus musculus OX=10090 GN=Polr2h PE=1 SV=3	397098	39709.8
1123_2	sp|Q60973|RBBP7_MOUSE	6.99337	NA	47760.2	AIFTGHSAVVEDVAWHLLHESLFGSVADDQK;HPAKPDPSGECNPDLR;TPSSDVLVFDYTK;TVALWDLR	1;1;0;0	2	2	0.16	56866;45379;37248;15367	-	Histone-binding protein RBBP7 OS=Mus musculus OX=10090 GN=Rbbp7 PE=1 SV=1	1.23573e+06	77233.1
504_1	sp|P26039|TLN1_MOUSE	114.341	NA	269653	AAAFEDQENETVVVK;ADAEGESDLENSR;ADAEGESDLENSRK;AGFLDLK;AGFLDLKDFLPK;ALDGDFTEENR;AVAEQIPLLVQGVR;DDILNGSHPVSFDK;EAAFHPEVAPDVR;EGAETFADHR;EQGVEEHETLLLR;EVANSTANLVK;EVIQEWSLTNIKR;GLAGAVSELLR;GSQAQPDSPSAQLALIAASQSFLQPGGK;GVAALTSDPAVQAIVLDTASDVLDK;GVGAAATAVTQALNELLQHVK;ILAQATSDLVNAIK;KSTVLQQQYNR;LAQAAQSSVATITR;LGAASLGAEDPETQVVLINAVK;LLAALLEDEGGNGRPLLQAAK;LNEAAAGLNQAATELVQASR;NLGTALAELR;QAAASATQTIAAAQHAAS…	1;1;1;1;1;1;1;1;1;1;1;1;1;1;1;1;1;1;1;1;1;1;1;1;1;1;1;1;1;1;1;1;1;1;1;1	36	46	0.1987	42304;34187;38925;7009;33040;33041;28775;37990;39771;35974;22400;22401;40043;23115;41535;20222;55384;53942;53941;50472;50471;36711;33083;33081;35202;51763;51764;51248;49525;49527;18904;48520;48253;48519;38979;23836;52850;52853;27000;35872;8342;27705;38220;31808;51104;17015	-	Talin-1 OS=Mus musculus OX=10090 GN=Tln1 PE=1 SV=2	7.68954e+07	509241
315_1	sp|P06151|LDHA_MOUSE	20.4901	NA	36475.2	DQLIVNLLK;DQLIVNLLKEEQAPQNK;LGVHALSCHGWVLGEHGDSSVPVWSGVNVAGVSLK;SADTLWGIQK;SLNPELGTDADKEQWK;VIGSGCNLDSAR	1;1;1;1;1;1	6	8	0.2711	18819;48770;48769;57093;21787;46148;46149;27954	-	L-lactate dehydrogenase A chain OS=Mus musculus OX=10090 GN=Ldha PE=1 SV=3	2.29727e+07	998812
317_1	sp|Q922H4|GMPPA_MOUSE	2.84757	NA	46215.1	VAPSAVLGPNVSIGK	1	1	1	0.0357	34876	-	Mannose-1-phosphate guanyltransferase alpha OS=Mus musculus OX=10090 GN=Gmppa PE=1 SV=1	248889	14640.5
58_1	sp|P47955|RLA1_MOUSE	2.84757	NA	11467.7	AAGVSVEPFWPGLFAK	1	1	1	0.1404	42917	-	60S acidic ribosomal protein P1 OS=Mus musculus OX=10090 GN=Rplp1 PE=1 SV=1	2.0639e+06	515974
638_1	sp|Q62376|RU17_MOUSE	8.36455	NA	51960.9	EFEVYGPIKR;GYAFIEYEHER;VNYDTTESK	1;1;1	3	4	0.067	27449;35038;35039;18832	-	U1 small nuclear ribonucleoprotein 70 kDa OS=Mus musculus OX=10090 GN=Snrnp70 PE=1 SV=2	4.62256e+06	243292
416_1	sp|Q8BP47|SYNC_MOUSE	11.7901	NA	64238	EGIDPAPYYWYTDQR;NLMFLVLR;SPVASIVYELNPNFKPPK;VFGWVHR	1;1;1;1	4	4	0.0859	46943;16747;49091;12276	-	Asparagine--tRNA ligase, cytoplasmic OS=Mus musculus OX=10090 GN=NARS1 PE=1 SV=2	4.66886e+06	155629
56_1	sp|Q60766|IRGM1_MOUSE	2.31873	NA	46522	NILEKILR	1	1	1	0.0196	16434	-	Immunity-related GTPase family M protein 1 OS=Mus musculus OX=10090 GN=Irgm1 PE=1 SV=1	656370	31255.7
1219_1	sp|Q00547|HMMR_MOUSE	2.07425	NA	91729.2	YNDTAQSLR	1	1	1	0.0113	19360	-	Hyaluronan mediated motility receptor OS=Mus musculus OX=10090 GN=Hmmr PE=1 SV=4	1.43344e+06	22753
414_1	sp|Q9CT10|RANB3_MOUSE	4.14482	NA	52540.7	ITATDAEDQGVK	1	1	1	0.0244	27902	-	Ran-binding protein 3 OS=Mus musculus OX=10090 GN=Ranbp3 PE=1 SV=2	1.71854e+06	68741.5
412_1	sp|Q9CQ60|6PGL_MOUSE	2.75849	NA	27237.4	DLPAAAAPAGPASFAR	1	1	1	0.0623	37626	-	6-phosphogluconolactonase OS=Mus musculus OX=10090 GN=Pgls PE=1 SV=1	1.88165e+06	144742
561_1	sp|Q68FL6|SYMC_MOUSE	13.4248	NA	101366	ITQDIFQR;LENDQIENLR;LINAIELK;NNSELLNNLGNFINR;WFGISFDTFGR	1;1;1;1;1	5	5	0.0576	17330;27698;12849;44210;31668	-	Methionine--tRNA ligase, cytoplasmic OS=Mus musculus OX=10090 GN=Mars1 PE=1 SV=1	1.19846e+07	244584
326_1	sp|Q91WG5|AAKG2_MOUSE	2.75849	NA	62909.7	FDVINLAAEK	1	1	1	0.0177	21826	sp|O54950|AAKG1_MOUSE	5'-AMP-activated protein kinase subunit gamma-2 OS=Mus musculus OX=10090 GN=Prkag2 PE=1 SV=2	698588	21169.3
356_1	sp|Q9DAR7|DCPS_MOUSE	15.9569	NA	38964.3	IVFENPDPSDGFVLIPDLK;TDDPLLQLLQK;TLTFALR;TPFQVEHVAQLLTGSPELK;TTVVYPATEK	1;1;1;1;1	5	6	0.1953	50759;29528;8984;50498;50497;21309	-	m7GpppX diphosphatase OS=Mus musculus OX=10090 GN=Dcps PE=1 SV=1	8.49368e+06	404461
818_1	sp|Q8K2T8|PAF1_MOUSE	2.00774	NA	60481.4	AGVQSGTNALLVVK	1	1	1	0.0262	32725	-	RNA polymerase II-associated factor 1 homolog OS=Mus musculus OX=10090 GN=Paf1 PE=1 SV=1	0	0
328_1	sp|Q6ZQ08|CNOT1_MOUSE	10.5383	NA	266637	DAIAALGLLQK;LIALLVK;SPVTFLSDLR;VQEVIFGLALLNSSSPDLR	1;1;1;1	4	4	0.0198	21494;7150;22530;50002	-	CCR4-NOT transcription complex subunit 1 OS=Mus musculus OX=10090 GN=Cnot1 PE=1 SV=2	1.78377e+06	13513.4
569_1	sp|P32233|DRG1_MOUSE	10.8351	NA	40486.8	IGFVGFPSVGK;IIENELEGFGIR;IQLLDLPGIIEGAK;LNSKPPNIGFK	1;1;1;1	4	4	0.1308	21273;34084;37548;26415	-	Developmentally-regulated GTP-binding protein 1 OS=Mus musculus OX=10090 GN=Drg1 PE=1 SV=1	5.02581e+06	193300
1095_1	sp|Q61881|MCM7_MOUSE	20.8543	NA	81159.5	DVLDVYIEHR;FDLLWLIQDRPDRDNDLR;IAQPGDHVSVTGIFLPVLR;IQEHSDQVPVGNIPR;LAQHITYVHQHSR;RFELYFR;SLEQNVQLPAALLSR	1;1;1;1;1;1;1	7	9	0.1349	28423;52784;49396;49398;43229;43228;40953;17702;42044	-	DNA replication licensing factor MCM7 OS=Mus musculus OX=10090 GN=Mcm7 PE=1 SV=1	1.2615e+07	268404
51_1	sp|Q99LD4|CSN1_MOUSE	4.70334	NA	53408.1	AESTPEIAEQR;LFLELEPQVR	1;1	2	2	0.0446	27128;27726	-	COP9 signalosome complex subunit 1 OS=Mus musculus OX=10090 GN=Gps1 PE=1 SV=1	2.48105e+06	95425.1
534_1	sp|P54728|RD23B_MOUSE	6.92641	NA	43485.8	ILSDDTALK;QIIQQNPSLLPALLQQIGR	1;1	2	2	0.0673	15452;50984	-	UV excision repair protein RAD23 homolog B OS=Mus musculus OX=10090 GN=Rad23b PE=1 SV=2	2.55292e+06	182351
148_1	sp|Q78ZA7|NP1L4_MOUSE	2.84856	NA	42652.9	FYEEVHDLER;QVPNESFFNFFSPLK	0;1	1	1	0.0667	31823;45611	-	Nucleosome assembly protein 1-like 4 OS=Mus musculus OX=10090 GN=Nap1l4 PE=1 SV=1	1.59934e+06	88852.1
148_2	sp|P28656|NP1L1_MOUSE	9.89219	NA	45316.9	FYEEVHDLER;KYAVLYQPLFDK;LDGLVDTPTGYIESLPK;YAVLYQPLFDKR	0;1;1;1	3	4	0.1023	31823;37707;45918;45917;38675	-	Nucleosome assembly protein 1-like 1 OS=Mus musculus OX=10090 GN=Nap1l1 PE=1 SV=2	5.96917e+06	459167
1097_1	sp|Q7TMK9|HNRPQ_MOUSE	41.2004	NA	69589.6	AGPIWDLR;AIEALKEFNEDGALAVLQQFK;DSDLSHVQNK;DYAFIHFDER;GFCFLEYEDHK;LDEIYVAGLVAHSDLDER;LFVGSIPK;LKDYAFIHFDER;LYNNHEIR;NLANTVTEEILEK;TGYTLDVTTGQR;VAEKLDEIYVAGLVAHSDLDER;VTEGLTDVILYHQPDDK	1;1;1;1;1;1;1;1;1;1;1;1;1	13	20	0.2279	13388;53029;53028;22941;30806;36225;36226;49310;49305;10577;40075;40074;18940;18938;37324;30753;53756;53755;48159;48158	-	Heterogeneous nuclear ribonucleoprotein Q OS=Mus musculus OX=10090 GN=Syncrip PE=1 SV=2	3.08547e+07	791146
678_1	sp|P29758|OAT_MOUSE	24.8839	NA	48323.9	AFYNNVLGEYEEYITK;GLLNAIVIR;IAIAALEVLEEENLAENADK;IVFADGNFWGR;KTEQGPPSSEYIFER;LAPPLVIK;LAPPLVIKEDEIR;QYFDFLSAYGAVSQGHCHPK	1;1;1;1;1;1;1;1	8	9	0.2369	48326;15154;51294;29416;44981;10181;37988;37989;52857	-	Ornithine aminotransferase, mitochondrial OS=Mus musculus OX=10090 GN=Oat PE=1 SV=1	1.20256e+07	522852
536_1	sp|Q8JZQ9|EIF3B_MOUSE	46.0524	NA	91313.1	AKPAAQSEEETATSPAASPTPQSAER;DQYSVIFESGDR;ETIIAFAWEPNGSK;FAVLHGEAPR;GHPSAGAEEEGGSDGSAAEAEPR;GIALWGGDK;GTYLATFHQR;GYIFLEYASPAHAVDAVK;ISVSFYHVK;QQANTIFWSPQGQFVVLAGLR;SPSQEPSAPGK;TSIFWNDVKDPVSIEER;VDNAYWLWTFQGR;VNLFTDFDK;YVVTSVSWWSHK	1;1;1;1;1;1;1;1;1;1;1;1;1;1;1	15	18	0.2665	54767;35135;40313;20717;51424;12963;25374;48294;19921;19922;53232;20149;49657;49659;42438;20803;37503;37498	-	Eukaryotic translation initiation factor 3 subunit B OS=Mus musculus OX=10090 GN=Eif3b PE=1 SV=1	2.04893e+07	525367
676_1	sp|Q3UP87|ELNE_MOUSE	8.05549	NA	28629.7	SVQVVLGAHDLR;SVQVVLGAHDLRR;VNVCTLVPR	1;1;1	3	3	0.083	29956;36438;18897	-	Neutrophil elastase OS=Mus musculus OX=10090 GN=Elane PE=1 SV=1	5.3505e+06	535050
1099_1	sp|Q8C1A5|THOP1_MOUSE	10.4959	NA	77976.2	FYLDLYPR;LKPLGEQER;QANAGLFNLR;VGAQNFEDVSYESTLK	1;1;1;1	4	4	0.0626	20254;19464;21067;45321	-	Thimet oligopeptidase OS=Mus musculus OX=10090 GN=Thop1 PE=1 SV=1	4.26273e+06	94727.2
530_1	sp|P67984|RL22_MOUSE	5.00104	NA	14749.8	ESYELR;ITVTSEVPFSK	1;1	2	2	0.1328	8024;26086	-	60S ribosomal protein L22 OS=Mus musculus OX=10090 GN=Rpl22 PE=1 SV=2	1.01318e+06	168864
310_1	sp|P70288|HDAC2_MOUSE	2.75849	NA	55266.8	LGCFNLTVK;SIRPDNMSEYSK;VMTVSFHK	1;0;0	1	2	0.0594	18620;18619;36140;14268	-	Histone deacetylase 2 OS=Mus musculus OX=10090 GN=Hdac2 PE=1 SV=1	438290	16857.3
310_2	sp|O09106|HDAC1_MOUSE	5.37824	NA	55039.7	SIRPDNMSEYSK;VMTVSFHK;YHSDDYIK;YYAVNYPLR	0;0;1;1	2	2	0.0768	36140;14268;18084;23729	-	Histone deacetylase 1 OS=Mus musculus OX=10090 GN=Hdac1 PE=1 SV=1	2.3026e+06	85281.4
1091_1	sp|P49717|MCM4_MOUSE	22.897	NA	96675.6	GILLQLFGGTR;GILLQLFGGTRK;LASALAPSIYEHEDIKK;LVIWGTDVNVATCK;RLHGLDEEAEQK;SQLLQYVYNLVPR;THIDVIHYR;TSVLAAANPIESQWNPK	1;1;1;1;1;1;1;1	8	8	0.109	24506;30360;47130;40607;35485;41019;23477;46061	-	DNA replication licensing factor MCM4 OS=Mus musculus OX=10090 GN=Mcm4 PE=1 SV=1	1.54211e+07	328108
53_1	sp|Q9EPU4|CPSF1_MOUSE	5.16607	NA	160716	HGFLILSR;YIVQVSPLGIR	1;1	2	2	0.0132	14037;27787	-	Cleavage and polyadenylation specificity factor subunit 1 OS=Mus musculus OX=10090 GN=Cpsf1 PE=1 SV=1	2.79871e+06	33719.4
368_1	sp|P62320|SMD3_MOUSE	2.84856	NA	13907.3	VAQLEQVYIR	1	1	1	0.0794	26605	-	Small nuclear ribonucleoprotein Sm D3 OS=Mus musculus OX=10090 GN=Snrpd3 PE=1 SV=1	1.2796e+06	142178
1093_1	sp|Q9D0F9|PGM1_MOUSE	7.46192	NA	61379.6	IFQISK;LSGTGSAGATIR;VDLGVLGK	1;1;1	3	3	0.0463	6154;20457;8229	-	Phosphoglucomutase-1 OS=Mus musculus OX=10090 GN=Pgm1 PE=1 SV=4	3.96736e+06	107226
312_1	sp|O09167|RL21_MOUSE	2.84757	NA	18550.1	VYNVTQHAVGIIVNK	1	1	2	0.0938	42430;42429	-	60S ribosomal protein L21 OS=Mus musculus OX=10090 GN=Rpl21 PE=1 SV=3	1.23821e+06	137579
945_1	sp|Q921M7|CYRIB_MOUSE	8.157	NA	36752.7	AWGAVVPLVGK;DQPPNSVEGLLNALR;GLLGALTSTPYSPTQHLER	1;1;1	3	3	0.1389	20733;41672;49745	-	CYFIP-related Rac1 interactor B OS=Mus musculus OX=10090 GN=Cyrib PE=1 SV=1	6.5487e+06	284726
1152_1	sp|Q60932|VDAC1_MOUSE	21.0003	NA	32331.4	GYGFGLIK;KLETAVNLAWTAGNSNTR;LTFDSSFSPNTGK;LTFDSSFSPNTGKK;VNNSSLIGLGYTQTLKPGIK;WNTDNTLGTEITVEDQLAR;WTEYGLTFTEK	1;1;1;1;1;1;1	7	8	0.3041	10302;48216;34548;39223;50609;50608;51530;33483	-	Voltage-dependent anion-selective channel protein 1 OS=Mus musculus OX=10090 GN=Vdac1 PE=1 SV=3	1.39861e+07	777006
947_1	sp|P11835|ITB2_MOUSE	5.74836	NA	84970	LTDNSNQFQTEVGK;SAVGELSDDSSNVVQLIK	1;1	2	2	0.0415	40693;46734	-	Integrin beta-2 OS=Mus musculus OX=10090 GN=Itgb2 PE=1 SV=2	2.06065e+06	41212.9
1183_1	sp|Q9R1P0|PSA4_MOUSE	9.89888	NA	29452.2	HYGFQLYQSDPSGNYGGWK;QAYTQFGGK;TTIFSPEGR;VEIATLTR	1;1;1;1	4	4	0.1724	51868;16449;16808;12379	-	Proteasome subunit alpha type-4 OS=Mus musculus OX=10090 GN=Psma4 PE=1 SV=1	9.51849e+06	679892
1154_1	sp|P14148|RL7_MOUSE	9.05253	NA	31399.7	EANNFLWPFK;IVEPYIAWGYPNLK;TTHFVEGGDAGNREDQINR	1;1;1	3	4	0.1593	28742;42626;50765;50766	-	60S ribosomal protein L7 OS=Mus musculus OX=10090 GN=Rpl7 PE=1 SV=2	3.38406e+06	188003
1156_1	sp|P86048|RL10L_MOUSE	4.75795	NA	24541.9	GAFGKPQGTVAR;VHIGQVIMSIR	1;1	2	3	0.1075	25158;28156;28155	sp|Q6ZWV3|RL10_MOUSE	60S ribosomal protein L10-like OS=Mus musculus OX=10090 GN=Rpl10l PE=2 SV=1	1.20891e+06	92993.2
147_2	sp|P52480|KPYM_MOUSE	43.8902	NA	57808	CDENILWLDYK;EAEAAIYHLQLFEELR;EAEAAIYHLQLFEELRR;EATESFASDPILYRPVAVALDTK;FGVEQDVDMVFASFIR;GADFLVTEVENGGSLGSK;GDLGIEIPAEK;GSGTAEVELKK;GVNLPGAAVDLPAVSEKDIQDLK;KGDVVIVLTGWRPGSGFTNTMR;KGVNLPGAAVDLPAVSEK;LAPITSDPTEAAAVGAVEASFK;LNFSHGTHEYHAETIK;NTGIICTIGPASR	1;1;1;1;1;1;0;1;1;1;1;1;1;1	13	19	0.3842	37133;47946;47947;50428;50425;54093;54092;46979;45207;45220;45221;22879;21797;53161;53557;44919;51173;47106;47105;32856	-	Pyruvate kinase PKM OS=Mus musculus OX=10090 GN=Pkm PE=1 SV=4	3.78614e+07	1.05171e+06
716_1	sp|Q9CZM2|RL15_MOUSE	9.3931	NA	24131.1	FFEVILIDPFHK;QGYVIYR;VLNSYWVGEDSTYK	1;1;1	3	3	0.1618	38406;12165;42571	-	60S ribosomal protein L15 OS=Mus musculus OX=10090 GN=Rpl15 PE=1 SV=4	6.67534e+06	476810
245_1	sp|D3Z7P3|GLSK_MOUSE	5.06026	NA	73916.2	VADYIPQLAK;YAIAVNDLGTEYVHR	1;1	2	2	0.0371	21753;44005	-	Glutaminase kidney isoform, mitochondrial OS=Mus musculus OX=10090 GN=Gls PE=1 SV=1	1.29333e+06	31544.7
243_1	sp|Q8BTS4|NUP54_MOUSE	5.30585	NA	55697.5	TLPDDQTEVVIYVVER;VQLDTIQGELNAPTQFK	1;1	2	2	0.0647	46991;47418	-	Nuclear pore complex protein Nup54 OS=Mus musculus OX=10090 GN=Nup54 PE=1 SV=1	1.30723e+07	466869
1189_1	sp|P42225|STAT1_MOUSE	2.84856	NA	87142.1	LLGPNAGPDGLIPWTR	1	1	1	0.0214	42948	-	Signal transducer and activator of transcription 1 OS=Mus musculus OX=10090 GN=Stat1 PE=1 SV=1	1.26607e+06	29443.5
321_1	sp|P22907|HEM3_MOUSE	2.54996	NA	39319.7	SAVGTSSLR	1	1	1	0.0249	11295	-	Porphobilinogen deaminase OS=Mus musculus OX=10090 GN=Hmbs PE=1 SV=2	3.17708e+06	151290
949_1	sp|P42125|ECI1_MOUSE	2.75849	NA	32229.8	EADIQNFTSFISK	1	1	1	0.045	38245	-	Enoyl-CoA delta isomerase 1, mitochondrial OS=Mus musculus OX=10090 GN=Eci1 PE=1 SV=2	1.50632e+06	83684.6
323_1	sp|P28352|APEX1_MOUSE	11.6091	NA	35468.1	AAADDGEEPKSEPETK;EAAGEGPVLYEDPPDQK;QRWDEAFR;VSYGIGEEEHDQEGR	1;1;1;1	4	4	0.1767	42858;45853;21249;43595	-	DNA-(apurinic or apyrimidinic site) endonuclease OS=Mus musculus OX=10090 GN=Apex1 PE=1 SV=2	65483.8	3637.99
325_1	sp|P80316|TCPE_MOUSE	19.8372	NA	59585.9	ESNPALGIDCLHK;IAILTCPFEPPKPK;IAIQHLDK;MLVIEK;TSLGPNGLDK;VLVDINNPEPLIQTAK;WVGGPEIELIAIATGGR	1;1;1;1;1;1;1	7	8	0.1553	36591;41420;13807;6083;16563;16600;44902;44361	-	T-complex protein 1 subunit epsilon OS=Mus musculus OX=10090 GN=Cct5 PE=1 SV=1	2.28093e+07	633591
942_1	sp|P17918|PCNA_MOUSE	8.45856	NA	28766.4	AEDNADTLALVFEAPNQEK;SEGFDTYR;YLNFFTK	1;1;1	3	5	0.1303	50238;50236;15379;13600;13636	-	Proliferating cell nuclear antigen OS=Mus musculus OX=10090 GN=Pcna PE=1 SV=2	1.37311e+07	762838
755_1	sp|Q9WUA2|SYFB_MOUSE	14.9887	NA	65655.3	AQGASDVVLYK;IKAPVYK;LFEISDVVVK;TPGFEIIHGLLDR;TTLLPGLLK;VRPFAVAAVLR	1;1;1;1;1;1	6	6	0.1036	23337;8865;23261;37119;14563;25662	-	Phenylalanine--tRNA ligase beta subunit OS=Mus musculus OX=10090 GN=Farsb PE=1 SV=2	1.18475e+07	288963
1184_1	sp|Q99LI9|CLP1_MOUSE	2.27527	NA	47707.3	NFLLIMDIR	1	1	1	0.0212	22536	-	Polyribonucleotide 5'-hydroxyl-kinase Clp1 OS=Mus musculus OX=10090 GN=Clp1 PE=1 SV=1	449070	22453.5
1019_1	sp|Q61598|GDIB_MOUSE	31.7031	NA	50504.7	AYDATTHFETTCDDIKDIYK;DWNVDLIPK;EIRPALELLEPIEQK;FDLGQDVIDFTGHSLALYR;FLVYVANFDEKDPR;NTNDANSCQIIIPQNQVNR;QLICDPSYVK;TDDYLDQPCCETINR;VICILSHPIK;YIAIVSTTVETK	1;1;1;1;1;1;1;1;1;1	10	11	0.3213	53553;20866;45192;45190;51418;43819;51803;26748;47373;24721;31366	-	Rab GDP dissociation inhibitor beta OS=Mus musculus OX=10090 GN=Gdi2 PE=1 SV=1	1.18915e+07	424695
1105_1	sp|P61087|UBE2K_MOUSE	2.31873	NA	22392.6	NAVIVALSSK	1	1	1	0.05	16588	-	Ubiquitin-conjugating enzyme E2 K OS=Mus musculus OX=10090 GN=Ube2k PE=1 SV=3	359653	25689.5
72_1	sp|P01901|HA1B_MOUSE	2.04149	NA	41275.6	AYLEGTCVEWLR;FDSDAENPR;WASVVVPLGK	1;0;0	1	1	0.084	38137;18553;18814	sp|P14426|HA13_MOUSE;sp|P04223|HA1K_MOUSE	H-2 class I histocompatibility antigen, K-B alpha chain OS=Mus musculus OX=10090 GN=H2-K1 PE=1 SV=1	3.97037e+07	2.08967e+06
757_1	sp|Q9JIM1|S29A1_MOUSE	5.3896	NA	50159.1	ALADPTVALPAR;WLPVLVASR	1;1	2	2	0.0457	25442;18113	-	Equilibrative nucleoside transporter 1 OS=Mus musculus OX=10090 GN=Slc29a1 PE=1 SV=3	2.38476e+06	140280
727_1	sp|P50096|IMDH1_MOUSE	2.29417	NA	55243.4	GKLPIVNDQDELVAIIAR	1	1	1	0.035	48506	-	Inosine-5'-monophosphate dehydrogenase 1 OS=Mus musculus OX=10090 GN=Impdh1 PE=1 SV=2	1.13752e+06	51705.4
247_1	sp|Q9JHU4|DYHC1_MOUSE	50.7939	NA	531710	ADLAAVEAK;ALGEYLER;AWTQVLLGQAEDK;DLFQVAFNR;EIVLSAGSTPK;EWTDGLFTHVLR;EYQTQLIQR;GWDDLFNK;LAETVFNFQEK;LLLIQAFRPDR;LNTQEIFDDWAR;LSLSNAISTVLPLTQLR;NTISLLVAGLK;QALVAIFTHLR;QLQNISQAAASGGAK;QNLFTTWSHHLQQANIQFR;QYASYEFVQR;VPQIEVETHK;VTFVNFTVTR	1;1;1;1;1;1;1;1;1;1;1;1;1;1;1;1;1;1;1	19	21	0.0465	11707;14345;36782;21343;20986;37322;24657;16244;31398;32086;38490;46069;22261;28891;28890;36209;36208;53285;29797;24711;24896	-	Cytoplasmic dynein 1 heavy chain 1 OS=Mus musculus OX=10090 GN=Dync1h1 PE=1 SV=2	2.81206e+07	99366.1
608_2	sp|P60843|IF4A1_MOUSE	39.1805	NA	46124.6	ATQALVLAPTR;DQIYDIFQK;EELTLEGIR;ELAQQIQK;GFKDQIYDIFQK;GIDVQQVSLVINYDLPTNR;GIYAYGFEKPSAIQQR;GVAINMVTEEDKR;GYDVIAQAQSGTGK;KEELTLEGIR;KVDWLTEK;LQMEAPHIIVGTPGR;QFYINVER;QFYINVEREEWK;VLITTDLLAR	1;1;1;1;1;1;0;1;1;1;0;1;1;1;1	13	14	0.3645	22828;24252;19006;14644;38312;51159;46107;46106;36881;36882;34284;25119;17263;41967;19412;42076;21616	-	Eukaryotic initiation factor 4A-I OS=Mus musculus OX=10090 GN=Eif4a1 PE=1 SV=1	1.19586e+08	5.19938e+06
759_1	sp|Q9DCD2|SYF1_MOUSE	2.54996	NA	99924.3	TTGAFWQTWK	1	1	1	0.0117	26878	-	Pre-mRNA-splicing factor SYF1 OS=Mus musculus OX=10090 GN=Xab2 PE=1 SV=1	139917	2498.52
1109_1	sp|Q8BHN3|GANAB_MOUSE	43.9888	NA	106844	ALLDTLQLGPDALTVHLIHEVTK;DDNSVELTVAEGPYK;FGAVWTGDNTAEWDHLK;FSFSGSTLVSSSADPK;GHLETPIWIER;HHGPQTLYLPVTLSSIPVFQR;KPGVSVASDWSIHLR;LSFQHDPETSVLILR;LVAIVDPHIK;NPEPELLVR;QYASLTGTQALPPLFSLGYHQSR;REPWLLASQYQDAIR;VLLVLELQGLQK;VPQESKDPAEGNGAQPEATPGDGDKPEETQEK	1;1;1;1;1;1;1;1;1;1;1;1;1;1	14	15	0.2479	54114;41996;48230;41544;32443;53429;53427;42358;44715;21140;19318;54359;46445;32556;56802	-	Neutral alpha-glucosidase AB OS=Mus musculus OX=10090 GN=Ganab PE=1 SV=1	1.37955e+07	270500
381_1	sp|Q9JHI5|IVD_MOUSE	4.78665	NA	46295.9	AFNADFR;AQEIDQTNDFK	1;1	2	2	0.0425	9668;30612	-	Isovaleryl-CoA dehydrogenase, mitochondrial OS=Mus musculus OX=10090 GN=Ivd PE=1 SV=1	1.86526e+06	77719.2
387_1	sp|Q6ZQI3|MLEC_MOUSE	6.6031	NA	32321.8	LYIEFVK;STPEDQILYQTER	1;1	2	2	0.0687	12752;40667	-	Malectin OS=Mus musculus OX=10090 GN=Mlec PE=1 SV=2	3.10454e+06	172474
751_1	sp|Q64521|GPDM_MOUSE	5.69514	NA	80902.5	DWSPTLYIR;VIFFLPWEK	1;1	2	2	0.0248	23327;24669	-	Glycerol-3-phosphate dehydrogenase, mitochondrial OS=Mus musculus OX=10090 GN=Gpd2 PE=1 SV=2	755254	15734.4
1186_1	sp|Q09014|NCF1_MOUSE	4.86535	NA	44638.9	LLDGWWVVR;LSQDTYR	1;1	2	2	0.041	23020;11480	-	Neutrophil cytosol factor 1 OS=Mus musculus OX=10090 GN=Ncf1 PE=1 SV=3	567216	21008
946_1	sp|Q7TT37|ELP1_MOUSE	5.51698	NA	149489	IVTVVPQDTK;VFLENVETFVK	1;1	2	2	0.0158	20888;31359	-	Elongator complex protein 1 OS=Mus musculus OX=10090 GN=Elp1 PE=1 SV=2	1.20776e+06	20823.5
753_1	sp|Q6ZWQ0|SYNE2_MOUSE	2.17322	NA	782238	IAGSLPR	1	1	1	0.001	5565	-	Nesprin-2 OS=Mus musculus OX=10090 GN=Syne2 PE=1 SV=2	3.46468e+06	7838.63
248_1	sp|Q9ESX5|DKC1_MOUSE	10.6268	NA	57365.3	ALETLTGALFQRPPLIAAVK;KWGLGPK;LHNAIEGGTQLSR;TGFINLDKPSNPSSHEVVAWIR	1;1;1;1	4	7	0.1218	50685;50684;7652;34347;34346;53921;53920	-	H/ACA ribonucleoprotein complex subunit DKC1 OS=Mus musculus OX=10090 GN=Dkc1 PE=1 SV=4	7.93465e+06	240444
940_1	sp|Q9WTM5|RUVB2_MOUSE	24.2575	NA	51080.5	AAGVVLEMIR;DKVQAGDVITIDK;EVVHTVSLHEIDVINSR;GLGLDDALEPR;GTSYQSPHGIPIDLLDR;IGLETSLR;LLIVSTSPYSEK;VQAGDVITIDK;VYSLFLDESR	1;1;1;1;1;1;1;1;1	9	9	0.2117	18969;34619;48238;23572;46867;11775;31843;23746;27045	-	RuvB-like 2 OS=Mus musculus OX=10090 GN=Ruvbl2 PE=1 SV=3	2.85528e+07	1.01974e+06
207_1	sp|P48962|ADT1_MOUSE	5.24819	NA	32883.1	DEGANAFFK;DFLAGGIAAAVSK;LLLQVQHASK;VKLLLQVQHASK;YFPTQALNFAFK	1;1;0;0;0	2	2	0.1544	16400;26630;22636;22637;33053;36315	-	ADP/ATP translocase 1 OS=Mus musculus OX=10090 GN=Slc25a4 PE=1 SV=4	1.90847e+06	86748.6
207_2	sp|P51881|ADT2_MOUSE	11.034	NA	32910.2	AAYFGIYDTAK;DFLAGGVAAAISK;EQGVLSFWR;LLLQVQHASK;QIFLGGVDKR;VKLLLQVQHASK;YFPTQALNFAFK	1;1;1;0;1;0;0	4	5	0.2248	26620;26629;21902;22636;22637;22441;21651;33053;36315	-	ADP/ATP translocase 2 OS=Mus musculus OX=10090 GN=Slc25a5 PE=1 SV=3	3.1947e+07	1.52128e+06
560_1	sp|Q9R233|TPSN_MOUSE	2.03553	NA	49705.1	GHLLLAATPGLAGR	1	1	1	0.0301	32297	-	Tapasin OS=Mus musculus OX=10090 GN=Tapbp PE=1 SV=2	492995	25947.1
179_1	sp|Q8CG47|SMC4_MOUSE	11.103	NA	146803	ELEANVLTTAPDR;NAQFIIISLR;RVEILNEHR;VIQENEHALQK	1;1;1;1	4	4	0.0334	35638;24507;24063;30639	-	Structural maintenance of chromosomes protein 4 OS=Mus musculus OX=10090 GN=Smc4 PE=1 SV=1	3.5785e+06	43640.2
815_1	sp|Q5SUR0|PUR4_MOUSE	43.4972	NA	144538	AFHITQGLLK;AVVVEEPVGELR;DDVAQEPWLVPGSNDLLLEVGPR;ELSDPEGAIIYTSR;GSIDILAEGRPALEK;IGVGGGAASSVQVQGDNTSDLDFGAVQR;IVLVDDRECLVGK;KPPVLQPLALPPELSVR;LNFSTPASTNIVSVCQAAGLR;NPSTVEVFDLAQSNSEHSR;SLGLQLPDGQR;TGQGDAPLTPPTPVDLDLDWVLGK;VGGPVYR;YLTNKVDR	1;1;1;1;1;1;1;1;1;1;1;1;1;1	14	16	0.166	22196;30082;54268;39985;40459;40458;55175;38773;46598;46597;51899;50791;24894;54160;6523;16863	-	Phosphoribosylformylglycinamidine synthase OS=Mus musculus OX=10090 GN=Pfas PE=1 SV=1	1.51862e+07	266425
566_1	sp|P62754|RS6_MOUSE	5.29943	NA	28663	DIPGLTDTTVPR;LIEVDDER	1;1	2	2	0.0803	29564;16001	-	40S ribosomal protein S6 OS=Mus musculus OX=10090 GN=Rps6 PE=1 SV=1	1.59693e+07	1.22841e+06
564_1	sp|Q3UEB3|PUF60_MOUSE	16.0942	NA	60210.8	GYGFIEYEK;KVVAEVYDQER;LGLPPLTPEQQEALQK;QAFAPFGPIK;SVFEAFGK;VGRPSNIGQAQPIIDQLAEEAR	1;1;1;1;1;1	6	6	0.1348	21150;31790;44858;19763;11565;53238	-	Poly(U)-binding-splicing factor PUF60 OS=Mus musculus OX=10090 GN=Puf60 PE=1 SV=2	4.2584e+06	152086
240_1	sp|Q99P88|NU155_MOUSE	8.4269	NA	155019	ISLQAIQQLVR;LLEVYDQLFK;LYGEFADPFK	1;1;1	3	3	0.0223	28894;28841;25046	-	Nuclear pore complex protein Nup155 OS=Mus musculus OX=10090 GN=Nup155 PE=1 SV=1	2.01036e+06	31910.5
205_1	sp|Q9EST5|AN32B_MOUSE	7.44637	NA	31060.1	DISTLEPLKR;LAEELPSLTHLNLSGNNLK;SLDLFGCEVTNR	1;1;1	3	3	0.1507	24371;50064;34928	-	Acidic leucine-rich nuclear phosphoprotein 32 family member B OS=Mus musculus OX=10090 GN=Anp32b PE=1 SV=1	4.24088e+06	353407
383_1	sp|P70122|SBDS_MOUSE	4.56288	NA	28762.3	DIATIVADK;RPYTVILIER	1;1	2	2	0.076	14165;28495	-	Ribosome maturation protein SBDS OS=Mus musculus OX=10090 GN=Sbds PE=1 SV=4	4.7589e+06	264383
603_1	sp|P16045|LEG1_MOUSE	2.75849	NA	14856.2	SFVLNLGK	1	1	1	0.0593	11308	-	Galectin-1 OS=Mus musculus OX=10090 GN=Lgals1 PE=1 SV=3	1.53769e+06	170855
850_1	sp|Q4VA53|PDS5B_MOUSE	5.51698	NA	164315	IAPVHIDTESISALIK;VAEAALQIFK	1;1	2	2	0.018	43671;20428	-	Sister chromatid cohesion protein PDS5 homolog B OS=Mus musculus OX=10090 GN=Pds5b PE=1 SV=1	5.31757e+06	61832.2
539_1	sp|Q6P4T2|U520_MOUSE	40.8066	NA	244392	EEGWWVVIGDAK;ESIEEPSAK;GLIEIISNAAEYENIPIR;GNIIISTPEK;INVLLQAFISQLK;IVALSSSLSNAK;LELSVHLQPITR;LTAIDILTTCAADIQR;NQVLVFVHSR;TNLLLQAHLSR;VELTITPDFQWDEK;VFSLSSEFK;VVLLTGETSTDLK;YAQAGFEGFK	1;1;1;1;1;1;1;1;1;1;1;1;1;1	14	14	0.0791	34027;16036;49326;19557;37795;25208;34757;45135;25643;28766;44000;18254;33544;21726	-	U5 small nuclear ribonucleoprotein 200 kDa helicase OS=Mus musculus OX=10090 GN=Snrnp200 PE=1 SV=1	1.88419e+07	154442
99_1	sp|P97770|THUM3_MOUSE	2.4898	NA	56395.4	SVDNLFVVVQEFK	1	1	1	0.0257	39081	-	THUMP domain-containing protein 3 OS=Mus musculus OX=10090 GN=Thumpd3 PE=1 SV=1	1.90031e+06	67868.4
813_1	sp|Q62318|TIF1B_MOUSE	29.0027	NA	88790.5	ADVQSIIGLQR;FASWALESDNNTALLLSK;FQWDLNAWTK;KLIYFQLHR;LDLDLTSDSQPPVFK;LIYFQLHR;LSPPYSSPQEFAQDVGR;SGEGEVSGLLR;VFPGSTTEDYNLIVIER	1;1;1;1;1;1;1;1;1	9	10	0.1295	25718;48765;30619;26560;26561;42892;20426;47011;21061;48330	-	Transcription intermediary factor 1-beta OS=Mus musculus OX=10090 GN=Trim28 PE=1 SV=3	1.18628e+07	359478
388_2	sp|P10649|GSTM1_MOUSE	16.0206	NA	25953.1	ITQSNAILR;LGLDFPNLPYLIDGSHK;LYSEFLGK;PMILGYWNVR;VTYVDFLAYDILDQYR;YIATPIFSK	0;1;1;1;1;1	5	6	0.3165	17145;47370;47369;14583;27971;48978;18067	-	Glutathione S-transferase Mu 1 OS=Mus musculus OX=10090 GN=Gstm1 PE=1 SV=2	1.03731e+07	576286
388_1	sp|P48774|GSTM5_MOUSE	2.45828	NA	26617.2	ITQSNAILR;QFSLFLGK	0;1	1	1	0.0759	17145;13897	-	Glutathione S-transferase Mu 5 OS=Mus musculus OX=10090 GN=Gstm5 PE=1 SV=1	333383	19610.8
203_1	sp|Q00612|G6PD1_MOUSE	20.6414	NA	59224.8	EKPQPIPYVYGSR;GGYFDEFGIIR;IFGPIWNR;IFTPLLHK;IIVEKPFGR;LFYLALPPTVYEAVTK;VQPNEAVYTK;WDGVPFILR	1;1;1;1;1;1;1;1	8	9	0.1631	39400;29097;16616;15152;18977;18978;46038;23240;21031	-	Glucose-6-phosphate 1-dehydrogenase X OS=Mus musculus OX=10090 GN=G6pdx PE=1 SV=3	1.99645e+07	570415
811_1	sp|Q8C2Q3|RBM14_MOUSE	2.7816	NA	69406	KGPALAIQSGDK	1	1	1	0.0179	24958	-	RNA-binding protein 14 OS=Mus musculus OX=10090 GN=Rbm14 PE=1 SV=1	1.11909e+06	44763.5
601_1	sp|P00397|COX1_MOUSE	2.84757	NA	56871.9	VFSWLATLHGGNIK	1	1	2	0.0272	39727;39726	-	Cytochrome c oxidase subunit 1 OS=Mus musculus OX=10090 GN=Mtco1 PE=1 SV=2	538068	107614
817_1	sp|Q9JII6|AK1A1_MOUSE	2.59665	NA	36563.9	GLEVTAYSPLGSSDR	1	1	2	0.0462	40011;40013	-	Aldo-keto reductase family 1 member A1 OS=Mus musculus OX=10090 GN=Akr1a1 PE=1 SV=3	1.91179e+06	83121.3
201_1	sp|Q80UM3|NAA15_MOUSE	10.1313	NA	100897	AIELATTLDGSLTNR;DLSLLQIQMR;LPLNFLSGEK;WDKDNLQILR	1;1;1;1	4	4	0.052	40586;26508;21756;30253	-	N-alpha-acetyltransferase 15, NatA auxiliary subunit OS=Mus musculus OX=10090 GN=Naa15 PE=1 SV=1	2.04196e+06	32934.8
1200_1	sp|P35486|ODPA_MOUSE	7.80926	NA	43203.6	AILAELTGR;GDFIPGLR;TREEIQEVR	1;1;1	3	3	0.0667	14082;11163;23773	-	Pyruvate dehydrogenase E1 component subunit alpha, somatic form, mitochondrial OS=Mus musculus OX=10090 GN=Pdha1 PE=1 SV=1	2.34936e+06	93974.5
856_1	sp|P08003|PDIA4_MOUSE	48.286	NA	71937.5	AATQFWR;DLGLSESGEDVNAAILDESGKK;DNDPPIAVAK;EFVTAFK;EVSQPDWTPPPEVTLSLTK;FDVSGYPTIK;FHHTFSPEIAK;FIDEHATK;GQAVDYDGSR;GRPFDYNGPR;IASTLKDNDPPIAVAK;KLAPEYEK;LAPEYEK;QLEPIYTSLGK;RFDVSGYPTLK;VDATEQTDLAK;VEGFPTIYFAPSGDK;VEGFPTIYFAPSGDKK	1;1;1;1;1;1;1;1;1;1;1;1;1;1;1;1;1;1	18	19	0.2774	11369;52297;18062;9718;50905;22136;30852;14769;19352;24642;42405;15535;10109;27982;29486;25232;41784;44729;44728	-	Protein disulfide-isomerase A4 OS=Mus musculus OX=10090 GN=Pdia4 PE=1 SV=3	4.33639e+07	1.00846e+06
1029_1	sp|Q8BFR5|EFTU_MOUSE	18.1936	NA	49477	AEAGDNLGALVR;DLDKPFLLPVESVYSIPGR;EHLLLAK;LLDAVDTYIPVPTR;TTLTAAITK;VEAQVYILSK	1;1;1;1;1;1	6	7	0.1571	25006;51186;51185;9055;40543;13107;23300	-	Elongation factor Tu, mitochondrial OS=Mus musculus OX=10090 GN=Tufm PE=1 SV=1	9.51679e+06	306993
176_1	sp|Q3UM45|PP1R7_MOUSE	9.44425	NA	41266.5	IEGLQSLVNLR;LFLVNNK;LQNLDALTNLTVLSVQSNR	1;1;1	3	3	0.1025	27635;10044;50564	-	Protein phosphatase 1 regulatory subunit 7 OS=Mus musculus OX=10090 GN=Ppp1r7 PE=1 SV=2	2.72629e+06	129823
1063_1	sp|Q9QXS1|PLEC_MOUSE	15.0703	NA	533861	AIVQLKPR;AKLEQLFQDEVAK;AQLEPVASPAK;LFNAIIHR;SWSLVTFR;WQAVLAQTDVR	1;1;1;1;1;1	6	6	0.0126	13281;38881;21400;15800;16292;29659	-	Plectin OS=Mus musculus OX=10090 GN=Plec PE=1 SV=3	6.65622e+06	19462.6
935_1	sp|P27048|RSMB_MOUSE	2.59665	NA	23640.2	RVLGLVLLR	1	1	1	0.039	18049	sp|P63163|RSMN_MOUSE	Small nuclear ribonucleoprotein-associated protein B OS=Mus musculus OX=10090 GN=Snrpb PE=1 SV=1	0	0
132_1	sp|P31938|MP2K1_MOUSE	2.07425	NA	43446.4	VSIAVIK	1	1	1	0.0178	6011	-	Dual specificity mitogen-activated protein kinase kinase 1 OS=Mus musculus OX=10090 GN=Map2k1 PE=1 SV=2	0	0
937_1	sp|P97310|MCM2_MOUSE	34.3526	NA	102013	AIFTTGQGASAVGLTAYVQR;CTVIAAANPIGGR;DNNDLLLFILK;ESLVVNYEDLAAR;EWTLEAGALVLADR;FDVLCVVR;GLALALFGGEPK;IFASIAPSIYGHEDIKR;ISHLPLVEELR;QINIHNLSAFYDSDLFK;QLHLNQLIR	1;1;1;1;1;1;1;1;1;1;1	11	13	0.1604	49252;30198;31028;37501;39755;16811;24423;47696;30518;49498;49497;22546;22543	-	DNA replication licensing factor MCM2 OS=Mus musculus OX=10090 GN=Mcm2 PE=1 SV=3	1.52284e+07	324009
170_1	sp|P23492|PNPH_MOUSE	5.69612	NA	32256.1	LVFGLLNGR;VFGFSLITNK	1;1	2	3	0.0657	16031;16059;22104	-	Purine nucleoside phosphorylase OS=Mus musculus OX=10090 GN=Pnp PE=1 SV=2	9.2913e+06	489016
854_1	sp|P14211|CALR_MOUSE	57.2043	NA	47964.9	AKIDDPTDSKPEDWDKPEHIPDPDAK;DPDAAKPEDWDER;EQFLDGDAWTNR;FEPFSNK;FVLSSGK;FYALSAK;FYGDLEKDK;GQTLVVQFTVK;HEQNIDCGGGYVK;HKSDFGK;IDDPTDSKPEDWDKPEHIPDPDAK;IDNSQVESGSLEDDWDFLPPK;IDNSQVESGSLEDDWDFLPPKK;IKDPDAAKPEDWDER;KPEDWDEEMDGEWEPPVIQNPEYK;KVHVIFNYK;SGTIFDNFLITNDEAYAEEFGNETWGVTK;VHVIFNYK	1;1;1;1;1;1;1;1;1;1;1;1;1;1;1;1;1;1	18	30	0.476	56112;56111;56109;39734;36492;36493;10862;6210;8157;21574;26637;37422;37421;8845;55416;55414;53431;54264;54266;54265;54263;54267;54262;45290;45288;45287;56157;23221;56712;17305	-	Calreticulin OS=Mus musculus OX=10090 GN=Calr PE=1 SV=1	1.41229e+08	5.23072e+06
533_1	sp|P11438|LAMP1_MOUSE	2.75849	NA	43837.3	ALQATVGNSYK	1	1	1	0.0271	23385	-	Lysosome-associated membrane glycoprotein 1 OS=Mus musculus OX=10090 GN=Lamp1 PE=1 SV=2	3.25847e+06	181026
363_1	sp|Q99KH8|STK24_MOUSE	2.38681	NA	47923.6	VLFLIPK	1	1	1	0.0162	9294	sp|Q99JT2|STK26_MOUSE;sp|Q9Z2W1|STK25_MOUSE	Serine/threonine-protein kinase 24 OS=Mus musculus OX=10090 GN=Stk24 PE=1 SV=1	0	0
134_1	sp|Q9WVG6|CARM1_MOUSE	2.75849	NA	65811.5	QPVVDTFDIR	1	1	1	0.0164	25193	-	Histone-arginine methyltransferase CARM1 OS=Mus musculus OX=10090 GN=Carm1 PE=1 SV=2	925457	35594.5
607_1	sp|Q6ZWN5|RS9_MOUSE	14.7814	NA	22577.6	ELLTLDEKDPR;KQVVNIPSFIVR;LDYILGLK;LQTQVFK;MKLDYILGLK;QVVNIPSFIVR	1;1;1;1;1;1	6	7	0.2062	31522;34535;34534;13707;10694;25395;29035	-	40S ribosomal protein S9 OS=Mus musculus OX=10090 GN=Rps9 PE=1 SV=3	8.95489e+06	639635
1208_1	sp|Q64213|SF01_MOUSE	5.13041	NA	70358.1	FQRPGDPQSAQDK;ILRPWQSSETR	1;1	2	2	0.0368	37315;33416	-	Splicing factor 1 OS=Mus musculus OX=10090 GN=Sf1 PE=1 SV=6	2.77356e+06	154087
852_1	sp|P15702|LEUK_MOUSE	4.14482	NA	40014.1	VPDEEATTTSGAGGNK	1	1	1	0.0405	39385	-	Leukosialin OS=Mus musculus OX=10090 GN=Spn PE=1 SV=1	933288	84844.3
605_1	sp|P62317|SMD2_MOUSE	2.73078	NA	13518.2	GDSVIVVLR	1	1	1	0.0763	14661	-	Small nuclear ribonucleoprotein Sm D2 OS=Mus musculus OX=10090 GN=Snrpd2 PE=1 SV=1	1.21649e+06	135166
384_1	sp|Q9ER72|SYCC_MOUSE	5.01171	NA	94800	LSETTDPDKR;LVPEAVGDQK	1;1	2	2	0.0241	23862;18801	-	Cysteine--tRNA ligase, cytoplasmic OS=Mus musculus OX=10090 GN=Cars1 PE=1 SV=2	1.15912e+06	22727.8
172_1	sp|Q9D0T1|NH2L1_MOUSE	2.6571	NA	14164.6	QQIQSIQQSIER	1	1	1	0.0938	36747	-	NHP2-like protein 1 OS=Mus musculus OX=10090 GN=Snu13 PE=1 SV=4	1.28016e+06	142240
92_1	sp|P70158|ASM3A_MOUSE	2.39963	NA	49825.9	VASNPGLR	1	1	1	0.018	8667	-	Acid sphingomyelinase-like phosphodiesterase 3a OS=Mus musculus OX=10090 GN=Smpdl3a PE=1 SV=2	477765	22750.7
1021_1	sp|Q9DCW4|ETFB_MOUSE	4.13694	NA	27606	VDLLFLGK;VETTEDLVAK	1;1	2	2	0.0706	12451;21118	-	Electron transfer flavoprotein subunit beta OS=Mus musculus OX=10090 GN=Etfb PE=1 SV=3	1.77232e+06	126594
859_1	sp|O35744|CHIL3_MOUSE	32.8301	NA	44430.1	AFEEESVEKDIPR;DGYTGENSPLYK;DKHLFSVLVK;HLFSVLVK;KAFEEESVEK;LIVGFPAYGHTFILSDPSK;LLLTSTGAGIIDVIK;QIFIQSVIR;QYNFDGLNLDWQYPGSR;TGIGAPTISTGPPGK;TLLAIGGWK	1;1;1;1;1;1;1;1;1;1;1	11	12	0.3015	39898;32146;25026;14044;25465;50056;50057;38707;21086;50202;32589;14708	-	Chitinase-like protein 3 OS=Mus musculus OX=10090 GN=Chil3 PE=1 SV=2	3.3862e+07	1.78221e+06
365_1	sp|P46935|NEDD4_MOUSE	21.7096	NA	102642	EGFFELIPQDLIK;EWFFLISK;LLDGFFIRPFYK;LQNVAITGPAVPYSR;TGGSEIVVTNK;VFFINHNIK;WNEEILFR	1;1;1;1;1;1;1	7	7	0.0857	39922;19462;38777;40841;21122;22382;21204	-	E3 ubiquitin-protein ligase NEDD4 OS=Mus musculus OX=10090 GN=Nedd4 PE=1 SV=3	7.74869e+06	168450
1253_1	sp|Q61543|GSLG1_MOUSE	2.31873	NA	133646	QITQNTDYR	1	1	1	0.0077	22693	-	Golgi apparatus protein 1 OS=Mus musculus OX=10090 GN=Glg1 PE=1 SV=1	710475	10448.2
90_2	sp|P58774|TPM2_MOUSE	4.9317	NA	32816.6	ATDAEADVASLNR;IQLVEEELDR;KLVILEGELER;LDKENAIDR	0;0;1;1	2	2	0.1514	31669;27703;30177;19651	-	Tropomyosin beta chain OS=Mus musculus OX=10090 GN=Tpm2 PE=1 SV=1	2.05577e+06	89381.1
90_3	sp|P58771|TPM1_MOUSE	8.68177	NA	32660.7	ATDAEADVASLNR;IQLVEEELDR;KLVIIESDLER;LVIIESDLER;SIDDLEDELYAQK	0;0;1;1;1	3	4	0.1655	31669;27703;30925;30924;25069;39546	-	Tropomyosin alpha-1 chain OS=Mus musculus OX=10090 GN=Tpm1 PE=1 SV=1	1.21099e+07	526518
90_1	sp|P21107|TPM3_MOUSE	7.71602	NA	32973.8	AADAEAEVASLNR;IQLVEEELDR;KLVIIEGDLER;LVIIEGDLER	1;0;1;1	3	3	0.1193	30967;27703;29585;23636	-	Tropomyosin alpha-3 chain OS=Mus musculus OX=10090 GN=Tpm3 PE=1 SV=3	6.85289e+06	285537
1251_1	sp|P32067|LA_MOUSE	21.9611	NA	47727	DTNLLILFK;ICHQIEYYFGDFNLPR;ITDDQQESLNK;KFVEIPGQK;LTTDFNVIVQALSK;SPSRPLPEVTDEYKNDVK;YKDTNLLILFK	1;1;1;1;1;1;1	7	8	0.1904	19815;50183;29799;18364;39929;50221;33224;33225	-	Lupus La protein homolog OS=Mus musculus OX=10090 GN=Ssb PE=1 SV=1	1.56759e+07	522529
1061_1	sp|Q9R0P3|ESTD_MOUSE	14.5294	NA	31299.3	AFSGYLGPDESK;FAVYLPPQAESGK;LQEGYDHSYYFIATFIADHIR;SGYQQAASEHGLVVIAPDTSPR;VFEHSSVELK	1;1;1;1;1	5	5	0.2766	28955;34790;54485;52636;24491	-	S-formylglutathione hydrolase OS=Mus musculus OX=10090 GN=Esd PE=1 SV=1	1.01273e+07	632957
367_1	sp|O88738|BIRC6_MOUSE	5.2472	NA	531833	LTPLEALLQTR;SIASAIVNELKK	1;1	2	2	0.0047	28250;29086	-	Baculoviral IAP repeat-containing protein 6 OS=Mus musculus OX=10090 GN=Birc6 PE=1 SV=2	1.69772e+06	8201.54
931_1	sp|P20108|PRDX3_MOUSE	10.9255	NA	28109.4	DYGVLLESAGIALR;ELSLDDFK;GLFIIDPNGVVK;HLSVNDLPVGR	1;1;1;1	4	4	0.1751	37460;15049;29033;26043	-	Thioredoxin-dependent peroxide reductase, mitochondrial OS=Mus musculus OX=10090 GN=Prdx3 PE=1 SV=1	5.31358e+06	354239
96_1	sp|Q8VHX6|FLNC_MOUSE	2.84856	NA	290937	IQQNTFTR;LIALLEVLSQK;LLGWIQNK;VGEQSQAGDPGLVSAYGPGLEGGTTGVSSEFIVNTQNAGSGALSVTIDGPSKVQLDCR	0;0;0;1	1	1	0.0312	16809;26986;15273;57547	-	Filamin-C OS=Mus musculus OX=10090 GN=Flnc PE=1 SV=3	0	0
96_2	sp|Q80X90|FLNB_MOUSE	8.89043	NA	277651	AAGSGELGVTVK;AGGPGLER;IQQNTFTR;LIALLEVLSQK;LKPGAPLKPK;LLGWIQNK;VLFASQEIPASPFR	1;0;0;0;1;0;1	3	3	0.0273	20367;6752;16809;26986;18498;15273;40301	-	Filamin-B OS=Mus musculus OX=10090 GN=Flnb PE=1 SV=3	1.06365e+07	72852.7
96_3	sp|Q8BTM8|FLNA_MOUSE	117.029	NA	281046	AEISFEDR;AEVGVPAEFGIWTR;AFGPGLQGGNAGSPAR;AGGPGLER;ALTQTGGPHVK;ASGPGLNTTGVPASLPVEFTIDAK;AWGPGLEGGIVGK;DAGEGGLSLAIEGPSK;DAGEGLLAVQITDPEGKPK;EATTEFSVDAR;EGSYSISVLYGEEEVPR;ETGEHLVHVK;GKLDVQFSGLAK;GLVEPVDVVDNADGTQTVNYVPSR;IQQNTFTR;LDVQFSGLAK;LIALLEVLSQK;LKPGAPLRPK;LLGWIQNK;LVSNHSLHETSSVFVDSLTK;LYSVSYLLK;NGHVGISFVPK;SPFEVK;SPFEVYVDK;SPFSVGVSPSLDLSK;TFSVWYVPEVTGTHK;TGVELGKPTHFTVNAK;VAQPSITDNK;VAQPSITDNK…	1;1;1;0;1;1;1;1;1;1;1;1;1;1;0;1;0;1;0;1;1;1;1;1;1;1;1;1;1;1;1;1;1;1;1;1;1;1;1;1;1	37	45	0.207	15038;39330;36688;6752;21315;53104;27582;38277;48069;48068;26867;47617;23245;23247;28632;54405;54404;16809;19846;26986;19821;15273;51825;20217;20218;23541;5423;20094;38912;44621;44620;43473;19603;45616;45926;30816;55907;55908;38376;24150;53733;53732;53735;42381;29533;35041;34542;53066;6613	-	Filamin-A OS=Mus musculus OX=10090 GN=Flna PE=1 SV=5	7.91616e+07	553578
1027_1	sp|P59999|ARPC4_MOUSE	2.75849	NA	19654.3	VLIEGSINSVR	1	1	1	0.0655	25071	-	Actin-related protein 2/3 complex subunit 4 OS=Mus musculus OX=10090 GN=Arpc4 PE=1 SV=3	5.12871e+06	394516
174_1	sp|P62827|RAN_MOUSE	13.3168	NA	24407.6	HLTGEFEK;HLTGEFEKK;SNYNFEKPFLWLAR;YVATLGVEVHPLVFHTNR	1;1;1;1	4	7	0.1898	14771;20363;45294;45295;49898;49897;49896	-	GTP-binding nuclear protein Ran OS=Mus musculus OX=10090 GN=Ran PE=1 SV=3	1.63173e+07	1.48339e+06
94_1	sp|P28271|ACOC_MOUSE	5.60606	NA	98063.5	GPFLLGIK;TSLSPGSGVVTYYLR	1;1	2	2	0.0259	9907;41183	-	Cytoplasmic aconitate hydratase OS=Mus musculus OX=10090 GN=Aco1 PE=1 SV=3	2.38784e+06	47756.8
361_1	sp|Q01768|NDKB_MOUSE	4.84221	NA	17351.9	DRPFFPGLVK;EIHLWFKPEELIDYK;GLVGEIIKR;TFIAIKPDGVQR	1;1;0;0	2	3	0.3026	24540;48446;48445;15851;32218;32217	-	Nucleoside diphosphate kinase B OS=Mus musculus OX=10090 GN=Nme2 PE=1 SV=1	6.48902e+06	540751
361_2	sp|P15532|NDKA_MOUSE	5.60704	NA	17196.9	EISLWFQPEELVEYK;FLQASEDLLK;GLVGEIIKR;TFIAIKPDGVQR	1;1;0;0	2	2	0.3026	47546;23954;15851;32218;32217	-	Nucleoside diphosphate kinase A OS=Mus musculus OX=10090 GN=Nme1 PE=1 SV=1	2.29961e+07	1.91634e+06
1257_1	sp|P28867|KPCD_MOUSE	2.75849	NA	77496.8	LLAEALNQVTQR	1	1	1	0.0178	32687	-	Protein kinase C delta type OS=Mus musculus OX=10090 GN=Prkcd PE=1 SV=3	873594	20799.9
130_1	sp|P68372|TBB4B_MOUSE	2.8998	NA	49799	EVDEQMLNVQNK;FPGQLNADLR;GHYTEGAELVDSVLDVVR;INVYYNEATGGK;ISEQFTAMFR;LAVNMVPFPR;LHFFMPGFAPLTSR;NSSYFVEWIPNNVK;SGPFGQIFRPDNFVFGQSGAGNNWAK;TAVCDIPPR;YLTVAAVFR	0;0;0;1;0;0;0;0;0;0;0	1	1	0.3236	36912;22334;22330;48420;48421;31509;27087;27803;23022;41638;43407;55565;55563;17608;18069	-	Tubulin beta-4B chain OS=Mus musculus OX=10090 GN=Tubb4b PE=1 SV=1	1.5649e+06	74519.1
130_2	sp|P99024|TBB5_MOUSE	14.2929	NA	49639	ALTVPELTQQVFDAK;EIVHIQAGQCGNQIGAK;EVDEQMLNVQNK;FPGQLNADLR;GHYTEGAELVDSVLDVVR;ISEQFTAMFR;ISVYYNEATGGK;LAVNMVPFPR;LHFFMPGFAPLTSR;MAVTFIGNSTAIQELFK;NSSYFVEWIPNNVK;SGPFGQIFRPDNFVFGQSGAGNNWAK;TAVCDIPPR;YLTVAAVFR	1;1;0;0;0;0;1;0;0;1;0;0;0;0	4	5	0.4347	42565;46001;46000;36912;22334;22330;48420;48421;27087;27803;30276;23022;41638;46880;43407;55565;55563;17608;18069	-	Tubulin beta-5 chain OS=Mus musculus OX=10090 GN=Tubb5 PE=1 SV=1	2.45519e+07	1.16914e+06
933_1	sp|Q9QY81|PO210_MOUSE	20.9322	NA	203973	ALDPTAGQLHGLGK;DGAAILSYR;ELYLEDSPLELK;ITLAAYLPLK;RLHSAQTSIQEATASK;SGSPAVLAFVK;TGAYQYTIK;VVDKVEIGK	1;1;1;1;1;1;1;1	8	8	0.0477	33630;15011;36387;21044;44134;19771;18304;15953	-	Nuclear pore membrane glycoprotein 210 OS=Mus musculus OX=10090 GN=Nup210 PE=1 SV=2	9.3584e+06	124779
139_1	sp|P59108|CPNE2_MOUSE	5.50466	NA	60996.7	DIVQFVPFR;FALFDQDK;VITLSLAGR	0;1;1	2	2	0.0474	21869;15774;13498	-	Copine-2 OS=Mus musculus OX=10090 GN=Cpne2 PE=1 SV=1	707543	30762.7
974_1	sp|Q9JLC8|SACS_MOUSE	2.01907	NA	520353	LGGIVLK	1	1	1	0.0015	5240	-	Sacsin OS=Mus musculus OX=10090 GN=Sacs PE=1 SV=2	1.55118e+06	5539.94
139_3	sp|Q8BT60|CPNE3_MOUSE	6.74146	NA	59546.9	DIVQFVPFR;FGIYDIDNK;GSITISAEEIKDNR;SDPYLEFHK	0;0;1;1	2	2	0.0769	21869;20146;39361;22557	-	Copine-3 OS=Mus musculus OX=10090 GN=Cpne3 PE=1 SV=2	1.43204e+06	55078.6
139_2	sp|Q8C166|CPNE1_MOUSE	7.65925	NA	58849.4	DIVQFVPYR;FGIYDIDNK;SDPFLEFFR;TLQIEYHFETVQK	1;0;1;1	3	3	0.0746	22619;20146;23669;41981	-	Copine-1 OS=Mus musculus OX=10090 GN=Cpne1 PE=1 SV=1	3.85752e+06	154301
427_1	sp|Q61024|ASNS_MOUSE	18.0794	NA	64241.5	APSPEKAEEESER;ASVGMYLISK;DTYGVRPLFK;ELYLFDVLR;ILFDNAIK;LFPGFDLETVK;TTAAHGLELR	1;1;1;1;1;1;1	7	8	0.1266	36764;19420;25480;24158;13659;28755;19418;19419	-	Asparagine synthetase [glutamine-hydrolyzing] OS=Mus musculus OX=10090 GN=Asns PE=1 SV=3	1.03419e+07	295483
717_1	sp|Q8K2V6|IPO11_MOUSE	2.7816	NA	112344	LTVDDFEFR	1	1	1	0.0092	22860	-	Importin-11 OS=Mus musculus OX=10090 GN=Ipo11 PE=1 SV=1	696363	16580.1
425_1	sp|P56480|ATPB_MOUSE	34.3336	NA	56265.5	AHGGYSVFAGVGER;FLSQPFQVAEVFTGHMGK;IMNVIGEPIDER;IPVGPETLGR;KGSITSVQAIYVPADDLTDPAPATTFAHLDATTVLSR;TVLIMELINNVAK;VALTGLTVAEYFR;VLDSGAPIK;VLDSGAPIKIPVGPETLGR;VVDLLAPYAK	1;1;1;1;1;1;1;1;1;1	10	13	0.2571	34772;34776;49710;34596;18042;57226;57225;36757;36075;12226;47734;47733;20387	-	ATP synthase subunit beta, mitochondrial OS=Mus musculus OX=10090 GN=Atp5f1b PE=1 SV=2	6.20724e+07	2.06908e+06
711_1	sp|P63005|LIS1_MOUSE	8.45363	NA	46640.1	EEFTSGGPLGQK;TAPYVVTGSVDQTVK;VWDYETGDFER	1;1;1	3	3	0.0927	27999;40358;35176	-	Platelet-activating factor acetylhydrolase IB subunit alpha OS=Mus musculus OX=10090 GN=Pafah1b1 PE=1 SV=2	3.15668e+06	116914
976_1	sp|P61979|HNRPK_MOUSE	18.2352	NA	50944.4	GSYGDLGGPIITTQVTIPK;IILDLISESPIK;ILSISADIETIGEILKK;LLIHQSLAGGIIGVK;RPAEDMEEEQAFKR;TDYNASVSVPDSSGPER	1;1;1;1;1;1	6	8	0.203	47698;32022;46387;46388;38889;38890;44634;45215	-	Heterogeneous nuclear ribonucleoprotein K OS=Mus musculus OX=10090 GN=Hnrnpk PE=1 SV=1	2.28472e+06	84619.2
713_1	sp|P52432|RPAC1_MOUSE	2.84757	NA	39081.9	LGLIPILADPR	1	1	1	0.0318	24629	-	DNA-directed RNA polymerases I and III subunit RPAC1 OS=Mus musculus OX=10090 GN=Polr1c PE=1 SV=3	0	0
970_1	sp|Q5U458|DJC11_MOUSE	2.52571	NA	63193.8	AGFFGTIVEYGAER	1	1	1	0.025	38794	-	DnaJ homolog subfamily C member 11 OS=Mus musculus OX=10090 GN=Dnajc11 PE=1 SV=2	905043	31208.4
972_1	sp|P24668|MPRD_MOUSE	4.14482	NA	31152.4	SFESTVGQGSDTYSYIFR	1	1	1	0.0647	49769	-	Cation-dependent mannose-6-phosphate receptor OS=Mus musculus OX=10090 GN=M6pr PE=1 SV=1	367853	20436.3
1129_1	sp|Q61191|HCFC1_MOUSE	13.594	NA	210306	ENQWFDVGVIK;GPFSEISAFK;KQELQPGTAYK;LGHSFSLVGNK;SLHSATTIGNK	1;1;1;1;1	5	5	0.0264	31745;20054;28620;23742;22231	-	Host cell factor 1 OS=Mus musculus OX=10090 GN=Hcfc1 PE=1 SV=2	7.93975e+07	1.2806e+06
728_1	sp|P35550|FBRL_MOUSE	12.9803	NA	34285.7	DHAVVVGVYRPPPK;DLINLAK;IVALNAHTFLR;LAAAILGGVDQIHIKPGAK;VSISEGDDKIEYR	1;1;1;1;1	5	6	0.1957	39410;7693;28244;46926;38591;38592	-	rRNA 2'-O-methyltransferase fibrillarin OS=Mus musculus OX=10090 GN=Fbl PE=1 SV=2	4.78182e+06	199242
180_1	sp|P61750|ARF4_MOUSE	2.12955	NA	20383.6	HYFQNTQGLIFVVDSNDRER;ILMVGLDAAGK;LGEIVTTIPTIGFNVETVEYK;LGLQSLR	0;0;0;1	1	1	0.3278	53723;20320;52944;7695	-	ADP-ribosylation factor 4 OS=Mus musculus OX=10090 GN=Arf4 PE=1 SV=2	801479	66789.9
180_3	sp|P84084|ARF5_MOUSE	2.60837	NA	20516.6	DAVLLVFANK;HYFQNTQGLIFVVDSNDRER;ILMVGLDAAGK;LGEIVTTIPTIGFNVETVEYK;VQESADELQK	0;0;0;0;1	1	1	0.4	20429;53723;20320;52944;23139	-	ADP-ribosylation factor 5 OS=Mus musculus OX=10090 GN=Arf5 PE=1 SV=2	1.51781e+06	116755
180_2	sp|P84078|ARF1_MOUSE	4.14482	NA	20683.7	DAVLLVFANK;HYFQNTQGLIFVVDSNDRER;ILMVGLDAAGK;LGEIVTTIPTIGFNVETVEYK;NISFTVWDVGGQDK	0;0;0;0;1	1	1	0.4199	20429;53723;20320;52944;40365	sp|P61205|ARF3_MOUSE	ADP-ribosylation factor 1 OS=Mus musculus OX=10090 GN=Arf1 PE=1 SV=2	2.45076e+06	204230
182_1	sp|Q8C0V0|TLK1_MOUSE	5.16729	NA	86570	ITDFGLSK;YLLLHLLGR	1;1	2	2	0.0222	11411;20787	sp|O55047|TLK2_MOUSE	Serine/threonine-protein kinase tousled-like 1 OS=Mus musculus OX=10090 GN=Tlk1 PE=1 SV=2	1.89396e+06	48563
423_1	sp|P32921|SYWC_MOUSE	5.54009	NA	54323.1	ASEDFVDPWTVR;TLIDVLQPLIAEHQAR	1;1	2	2	0.0582	35369;45907	-	Tryptophan--tRNA ligase, cytoplasmic OS=Mus musculus OX=10090 GN=Wars1 PE=1 SV=2	1.71877e+06	52084
1049_1	sp|Q9JIK9|RT34_MOUSE	2.46916	NA	25810.7	AWGILTFK	1	1	1	0.0367	13743	-	28S ribosomal protein S34, mitochondrial OS=Mus musculus OX=10090 GN=Mrps34 PE=1 SV=1	48485.9	3232.39
184_1	sp|Q9DBD5|PELP1_MOUSE	9.57115	NA	117995	GSSDGGLQSGKPSAPK;LASFFLSR;LLLALLLAPSPR;LLPQVLNAWSTGR	1;1;1;1	4	4	0.0436	37285;13938;29251;36638	-	Proline-, glutamic acid- and leucine-rich protein 1 OS=Mus musculus OX=10090 GN=Pelp1 PE=1 SV=2	1.88706e+06	57183.6
137_1	sp|Q5XG71|UTP20_MOUSE	2.75849	NA	317542	ELSPLFLR	1	1	1	0.0029	15414	-	Small subunit processome component 20 homolog OS=Mus musculus OX=10090 GN=Utp20 PE=1 SV=2	3.18733e+06	20563.4
1125_1	sp|Q9QUM9|PSA6_MOUSE	20.5391	NA	27354.8	AINQGGLTSVAVR;ILTEAEIDAHLVALAERD;LLDSSTVTHLFK;LYQVEYAFK;QTESTSFLEK;YEAANWK	1;1;1;1;1;1	6	8	0.2805	29624;48755;48753;32904;32905;23819;24245;11433	-	Proteasome subunit alpha type-6 OS=Mus musculus OX=10090 GN=Psma6 PE=1 SV=1	2.23585e+07	1.71989e+06
421_1	sp|P26516|PSMD7_MOUSE	16.3755	NA	36517.2	DTTVGTLSQR;IVGWYHTGPK;SVVALHNLINNK;VVGVLLGSWQK;VVVHPLVLLSVVDHFNR	1;1;1;1;1	5	5	0.1869	19837;23680;31224;25028;48163	-	26S proteasome non-ATPase regulatory subunit 7 OS=Mus musculus OX=10090 GN=Psmd7 PE=1 SV=2	1.07356e+07	715706
54_12	sp|P50446|K2C6A_MOUSE	14.5695	NA	59298.6	AEAESWYQTK;AQYEDIAQR;FASFIDKVR;GRLDSELR;LALDVEIATYR;LALDVEIATYRK;QCANLQAAIADAEQR;SEIDHVK;SLDLDSIIAEVK;SRAEAESWYQTK;TAAENEFVTLK;TAAENEFVTLKK;YEDEINKR	0;1;0;0;0;0;1;1;0;0;1;1;0	5	7	0.1881	26292;20570;20068;14159;28674;28672;34177;42530;42528;9167;30354;30351;36646;36647;26751;32445;32447;19293;19295;19294	-	Keratin, type II cytoskeletal 6A OS=Mus musculus OX=10090 GN=Krt6a PE=1 SV=3	3.07185e+07	877671
722_1	sp|Q8BHG1|NRDC_MOUSE	12.5601	NA	132808	GSILSYLR;LAHEIEALK;LLILEYSR;SDLVSWFK;TVFQFDVQR	1;1;1;1;1	5	5	0.0362	12631;17440;16787;15701;22762	-	Nardilysin OS=Mus musculus OX=10090 GN=Nrdc PE=1 SV=1	5.104e+06	92800.1
979_1	sp|Q9DCD0|6PGD_MOUSE	38.3912	NA	53213.1	AGQAVDDFIEK;AIFQAIAAK;CLSSLKEER;DYFGAHTYELLTKPGEFIHTNWTGHGGSVSSSSYNA;IISYAQGFMLLR;LVPLLDTGDIIIDGGNSEYR;LVPLLDTGDIIIDGGNSEYRDTTR;NPELQNLLLDDFFK;SAVDNCQDSWR;SFLEDIR;VDDFLANEAK;VVGAQSLK;VVQLEGSK	1;1;1;1;1;1;1;1;1;1;1;1;1	13	13	0.3292	25321;13616;21895;57244;34992;51348;54881;43641;31847;11373;21889;8280;10531	-	6-phosphogluconate dehydrogenase, decarboxylating OS=Mus musculus OX=10090 GN=Pgd PE=1 SV=3	6.74959e+07	2.32744e+06
1088_1	sp|P35980|RL18_MOUSE	4.14482	NA	21631.2	ILTFDQLALESPK	1	1	1	0.0691	37376	-	60S ribosomal protein L18 OS=Mus musculus OX=10090 GN=Rpl18 PE=1 SV=3	2.14246e+06	238051
1164_1	sp|P17225|PTBP1_MOUSE	19.989	NA	56443	GQPIYIQFSNHK;IAIPGLAGAGNSVLLVSNLNPER;KLPSDVTEGEVISLGLPFGK;LSLDGQNIYNACCTLR;NNQFQALLQYADPVSAQHAK;VTPQSLFILFGVYGDVQR	1;1;1;1;1;1	6	9	0.2068	35753;35752;52566;50398;50397;47331;52262;49722;49723	-	Polypyrimidine tract-binding protein 1 OS=Mus musculus OX=10090 GN=Ptbp1 PE=1 SV=2	4.68783e+06	213083
1166_1	sp|Q9CQU3|RER1_MOUSE	2.59665	NA	22972.9	LGQIYQSWLDK	1	1	1	0.0561	32437	-	Protein RER1 OS=Mus musculus OX=10090 GN=Rer1 PE=1 SV=1	3.67495e+06	408328
1114_1	sp|Q9D0M1|KPRA_MOUSE	2.84856	NA	39406.7	GQDIFIIQTIPR	1	1	1	0.0337	34570	-	Phosphoribosyl pyrophosphate synthase-associated protein 1 OS=Mus musculus OX=10090 GN=Prpsap1 PE=1 SV=1	1.27305e+06	53043.6
938_1	sp|Q80UW8|RPAB1_MOUSE	8.14973	NA	24554.7	AQFGDKPSEGRPR;EEVTELLAR;IIRPSETAGR	1;1;1	3	3	0.1524	36241;19005;20885	-	DNA-directed RNA polymerases I, II, and III subunit RPABC1 OS=Mus musculus OX=10090 GN=Polr2e PE=1 SV=1	5.86711e+06	451316
1168_1	sp|Q7TMR0|PCP_MOUSE	8.61901	NA	54991.3	DSQHLNFLTSEQALADFAELIR;IVTNDFR;YYGESLPFGQDSFK	1;1;1	3	3	0.0876	54246;10730;42017	-	Lysosomal Pro-X carboxypeptidase OS=Mus musculus OX=10090 GN=Prcp PE=1 SV=2	4.87137e+06	243568
1116_1	sp|P14824|ANXA6_MOUSE	34.4533	NA	75837.4	AINEAYKEDYHK;DAFVAIVQSVK;DLIEDLKYELTGK;GFGSDKESILELITSR;GIGTDEATIIDIVTHR;LVFDEYLK;SLEDALSSDTSGHFR;TLIEILATR;TTGKPIEASIR;VFQEFIK;WGTDEAQFIYILGNR	1;1;1;1;1;1;1;1;1;1;1	11	11	0.1976	37558;24575;39493;44652;43763;17535;41640;17685;24417;12711;45253	-	Annexin A6 OS=Mus musculus OX=10090 GN=Anxa6 PE=1 SV=3	1.27194e+07	259580
5_1	sp|Q9JIF0|ANM1_MOUSE	26.8357	NA	42407.9	ANKLDHVVTIIK;ATLYVTAIEDR;DKWLAPDGLIFPDR;DVAIKEPLVDVVDPK;GKVEEVELPVEK;KVIGIECSSISDYAVK;TGFSTSPESPYTHWK;VIGIECSSISDYAVK;WLAPDGLIFPDR	1;1;1;1;1;1;1;1;1	9	12	0.2561	32459;28102;42134;42133;42015;32680;45016;45019;44083;44082;42083;34526	-	Protein arginine N-methyltransferase 1 OS=Mus musculus OX=10090 GN=Prmt1 PE=1 SV=1	2.82359e+07	1.41179e+06
1110_1	sp|Q99J77|SIAS_MOUSE	5.20736	NA	39998.4	GYPPEDIFNLAGK;VGSGDTNNFPYLEK	1;1	2	2	0.0752	35340;39627	-	Sialic acid synthase OS=Mus musculus OX=10090 GN=Nans PE=1 SV=1	3.54995e+06	197220
307_1	sp|Q6NS46|RRP5_MOUSE	4.92182	NA	207649	FQVGQAIEATVVDPDVPR;GTVLAIKPFGILVK	1;1	2	2	0.0172	48131;36679	-	Protein RRP5 homolog OS=Mus musculus OX=10090 GN=Pdcd11 PE=1 SV=2	294693	2703.6
1087_1	sp|Q9DB20|ATPO_MOUSE	7.91224	NA	23348.7	SFLSPNQILK;VSLAVLNPYIK;YATALYSAASK	1;1;1	3	3	0.1502	23172;26518;23099	-	ATP synthase subunit O, mitochondrial OS=Mus musculus OX=10090 GN=Atp5po PE=1 SV=1	2.2748e+06	162486
526_1	sp|Q9Z0W3|NU160_MOUSE	5.60704	NA	158130	DLLILQQLLTR;TAPLLLSYYLIK	1;1	2	2	0.0164	31421;34320	-	Nuclear pore complex protein Nup160 OS=Mus musculus OX=10090 GN=Nup160 PE=1 SV=2	1.00298e+06	15920.3
1160_1	sp|Q00PI9|HNRL2_MOUSE	10.2343	NA	84887.8	AYYEFR;FPTLWSGAR;KVVVVVPNEEDWK;NGEDLGVAFR	1;1;1;1	4	4	0.051	10061;17871;39651;19832	-	Heterogeneous nuclear ribonucleoprotein U-like protein 2 OS=Mus musculus OX=10090 GN=Hnrnpul2 PE=1 SV=2	3.60555e+06	87940.3
305_1	sp|P53784|SOX3_MOUSE	2.75849	NA	37764.8	LDTYTHVNGWANGAYSLVQEQLGYAQPPSMSSPPPPPALPQMHR	1	1	1	0.1173	57399	-	Transcription factor SOX-3 OS=Mus musculus OX=10090 GN=Sox3 PE=1 SV=2	47851.6	3680.9
594_1	sp|P14685|PSMD3_MOUSE	29.6011	NA	60680.3	AIQLEYSEAR;APQHTAVGFK;AVHGFFTSNNATR;ELDTVTLEDIKEHVR;FNQVLDQFGEK;HDADGQATLLNLLLR;ISLADIAQK;SVFPEQANNNEWAR;VYEFLDK;VYEFLDKLDVVR	1;1;1;1;1;1;1;1;1;1	10	12	0.2057	24702;18799;18800;35375;45531;31350;42315;14701;42587;12821;38112;38116	-	26S proteasome non-ATPase regulatory subunit 3 OS=Mus musculus OX=10090 GN=Psmd3 PE=1 SV=3	1.71646e+07	440118
1162_1	sp|P84091|AP2M1_MOUSE	9.09608	NA	49623	EEQSQITSQVTGQIGWR;SNIWLAAVTK;TSFFHVK	1;1;1	3	3	0.0782	48234;21038;10765	-	AP-2 complex subunit mu OS=Mus musculus OX=10090 GN=Ap2m1 PE=1 SV=1	2.17512e+06	75004.1
1205_1	sp|P20060|HEXB_MOUSE	2.46916	NA	61077.1	ILEIISSLKK	1	1	1	0.0187	23038	-	Beta-hexosaminidase subunit beta OS=Mus musculus OX=10090 GN=Hexb PE=1 SV=2	0	0
1207_1	sp|P28293|CATG_MOUSE	11.0056	NA	29077.1	GTNVLQEVQLR;LQPGDLCTVAGWGR;NDIMLLQLR;SGSVKPVALPQASK	1;1;1;1	4	4	0.1839	28347;39254;21656;33263	-	Cathepsin G OS=Mus musculus OX=10090 GN=Ctsg PE=1 SV=2	1.60379e+07	1.23368e+06
559_1	sp|P16460|ASSY_MOUSE	4.70991	NA	46555	KVFIEDVSK;VQVSVFK	1;1	2	2	0.0388	19225;8443	-	Argininosuccinate synthase OS=Mus musculus OX=10090 GN=Ass1 PE=1 SV=1	2.15452e+06	86180.6
608_1	sp|Q91VC3|IF4A3_MOUSE	18.2009	NA	46810.2	ETQALILAPTR;GIYAYGFEKPSAIQQR;GLDVPQVSLIINYDLPNNR;GRDVIAQSQSGTGK;KGVAINFVK;KVDWLTEK;LDYGQHVVAGTPGR;VLISTDVWAR	1;0;1;1;1;0;1;1	6	7	0.2457	26322;46107;46106;51109;34675;15469;17263;37170;37171;23789	-	Eukaryotic initiation factor 4A-III OS=Mus musculus OX=10090 GN=Eif4a3 PE=1 SV=3	7.80709e+06	312283
428_2	sp|P52912|TIA1_MOUSE	2.4898	NA	42772.6	GYGFVSFFNK;VNWATTPSSQK	1;0	1	1	0.0544	24039;26578	-	Nucleolysin TIA-1 OS=Mus musculus OX=10090 GN=Tia1 PE=1 SV=1	19887.3	1046.7
428_1	sp|P70318|TIAR_MOUSE	3.10342	NA	43361.1	FEDVVNQSSPK;VNWATTPSSQK	1;0	1	1	0.0561	27998;26578	-	Nucleolysin TIAR OS=Mus musculus OX=10090 GN=Tial1 PE=1 SV=1	3.5531e+06	169195
557_1	sp|P48025|KSYK_MOUSE	6.50362	NA	71330.8	DESEQTVLIGSK;QTWNLQGQALEQAIISQKPQLEK	1;1	2	2	0.0556	30482;54967	-	Tyrosine-protein kinase SYK OS=Mus musculus OX=10090 GN=Syk PE=1 SV=2	1.698e+06	43538.4
1220_1	sp|O70435|PSA3_MOUSE	5.7996	NA	28387.1	AVENSSTAIGIR;IIYIVHDEVKDK	1;1	2	3	0.0941	26541;37265;37264	-	Proteasome subunit alpha type-3 OS=Mus musculus OX=10090 GN=Psma3 PE=1 SV=3	4.04274e+06	288767
352_2	sp|Q61656|DDX5_MOUSE	33.687	NA	69246.8	DWVLNEFK;ELAQQVQQVAAEYCR;FVINYDYPNSSEDYIHR;LIDFLECGK;NFYQEHPDLAR;QVSDLISVLR;RTAQEVDTYR;STCIYGGAPK;TAQEVDTYR;TAQEVDTYRR;TGTAYTFFTPNNIK;TLSYLLPAIVHINHQPFLER	1;1;1;1;1;1;1;0;1;1;1;1	11	13	0.2036	18567;45441;50995;20625;34071;21485;22300;27474;18693;20043;27475;40575;53237;53236	-	Probable ATP-dependent RNA helicase DDX5 OS=Mus musculus OX=10090 GN=Ddx5 PE=1 SV=2	1.705e+07	487144
352_1	sp|Q501J6|DDX17_MOUSE	8.54764	NA	72354	LIDFLESGK;LTPYEVDELRR;STCIYGGAPK;VLEEANQAINPK	1;1;0;1	3	4	0.0646	17366;34131;18693;31409;31405	-	Probable ATP-dependent RNA helicase DDX17 OS=Mus musculus OX=10090 GN=Ddx17 PE=1 SV=1	6.20141e+06	177183
623_1	sp|Q99M31|HSP7E_MOUSE	2.75849	NA	54615.9	SALGEAAGAAGFNVLR	1	1	1	0.0314	38379	-	Heat shock 70 kDa protein 14 OS=Mus musculus OX=10090 GN=Hspa14 PE=1 SV=2	933384	29168.2
551_1	sp|P62852|RS25_MOUSE	7.4099	NA	13733.7	AALQELLSK;DKLNNLVLFDK;LITPAVVSER	1;1;1	3	3	0.24	15326;31069;20179	-	40S ribosomal protein S25 OS=Mus musculus OX=10090 GN=Rps25 PE=1 SV=1	5.17111e+06	861852
358_1	sp|Q80X41|VRK1_MOUSE	8.45461	NA	49709.3	ASNLLLSHK;LLEYTEKPLYQNLR;VEPSDNGPLFTELK	1;1;1	3	3	0.0841	15756;45210;39808	-	Serine/threonine-protein kinase VRK1 OS=Mus musculus OX=10090 GN=Vrk1 PE=1 SV=2	1.71143e+07	611225
1254_1	sp|Q9CZ42|NNRD_MOUSE	2.40758	NA	36694.1	LSQALGNITVVQK	1	1	1	0.0379	33349	-	ATP-dependent (S)-NAD(P)H-hydrate dehydratase OS=Mus musculus OX=10090 GN=Naxd PE=1 SV=1	174829	9712.7
596_1	sp|Q9DCS3|MECR_MOUSE	2.27527	NA	40317.3	GFWLSQWK	1	1	1	0.0214	18613	-	Enoyl-[acyl-carrier-protein] reductase, mitochondrial OS=Mus musculus OX=10090 GN=Mecr PE=1 SV=2	0	0
748_1	sp|Q9CWT6|DDX28_MOUSE	2.26129	NA	59478.2	LLALAVR	1	1	1	0.013	6740	-	Probable ATP-dependent RNA helicase DDX28 OS=Mus musculus OX=10090 GN=Ddx28 PE=2 SV=2	222104	7164.66
1085_1	sp|E9Q3L2|PI4KA_MOUSE	2.39963	NA	236889	FGLFSVETK	1	1	1	0.0043	17571	-	Phosphatidylinositol 4-kinase alpha OS=Mus musculus OX=10090 GN=Pi4ka PE=1 SV=2	235556	1930.79
341_1	sp|Q99MR6|SRRT_MOUSE	14.0693	NA	100390	AGPALGEGER;EICWNLQNIR;ILEQEEEEEQAGK;ISHGEVLEWQK;LTPLLSVR	1;1;1;1;1	5	5	0.0594	14577;32234;39318;31403;12196	-	Serrate RNA effector molecule homolog OS=Mus musculus OX=10090 GN=Srrt PE=1 SV=1	6.7584e+06	137927
45_1	sp|Q9ERK4|XPO2_MOUSE	22.0854	NA	110384	AADEEAFEDNSEEYIR;DAAIYLVTSLASK;DLEGSDIDTR;IIIPEIQK;ILFSSLILISK;IPGLLGVFQK;SNELWTEIK;YDEEFQR	1;1;1;1;1;1;1;1	8	8	0.0865	47164;32497;21842;14481;27272;19576;21819;15913	-	Exportin-2 OS=Mus musculus OX=10090 GN=Cse1l PE=1 SV=1	4.26349e+06	76133.7
488_1	sp|Q922B2|SYDC_MOUSE	33.4765	NA	57111.2	AYIDSFR;EIVDAAEDYAK;IGSCTQQDVELHVQK;IHDPQLLTER;IISAASEGGANVFTVSYFK;IYVISLAEPR;LPLQLDDAIRPEVEGEEDGR;LQSGICHLFR;NNAYLAQSPQLYK;QQQFNVQALVAVGDHASK;TSTSQAIFR;VTMLFLGLHNVR	1;1;1;1;1;1;1;1;1;1;1;1	12	14	0.3074	10998;26776;44425;26711;48463;23847;52337;27142;27144;38564;48107;48106;16939;34531	-	Aspartate--tRNA ligase, cytoplasmic OS=Mus musculus OX=10090 GN=Dars1 PE=1 SV=2	2.09154e+07	550405
1258_1	sp|P58044|IDI1_MOUSE	2.40758	NA	26272.4	IIADTFLFK	1	1	1	0.0396	19386	-	Isopentenyl-diphosphate Delta-isomerase 1 OS=Mus musculus OX=10090 GN=Idi1 PE=1 SV=1	216427	15459.1
524_1	sp|Q60737|CSK21_MOUSE	6.54445	NA	45104.8	GGPNIITLADIVK;GGPNIITLADIVKDPVSR	1;1	2	3	0.046	30727;46797;46796	-	Casein kinase II subunit alpha OS=Mus musculus OX=10090 GN=Csnk2a1 PE=1 SV=2	495442	23592.5
522_1	sp|Q3TRM8|HXK3_MOUSE	21.5614	NA	100037	AAQLCAAALAAVLSR;EQQTLQVAVATGGR;FDTSVDQASINPGK;GLQGEASSLR;HILLHLTNLGVLFR;STLISWTK;VAEGSVQIINQVYSIPECR;VHTILQDLGLSPR	1;1;1;1;1;1;1;1	8	9	0.1161	37755;36744;37495;17214;42225;13740;51372;36403;36404	-	Hexokinase-3 OS=Mus musculus OX=10090 GN=Hk3 PE=1 SV=2	8.6167e+06	179515
598_1	sp|Q9R1C7|PR40A_MOUSE	2.84757	NA	108412	LAFNSLLEK	1	1	1	0.0094	17883	-	Pre-mRNA-processing factor 40 homolog A OS=Mus musculus OX=10090 GN=Prpf40a PE=1 SV=1	2.01996e+06	49267.4
1089_1	sp|P03958|ADA_MOUSE	2.17322	NA	39966.2	TVHAGEVGSPEVVR	1	1	1	0.0398	35942	-	Adenosine deaminase OS=Mus musculus OX=10090 GN=Ada PE=1 SV=3	1.64029e+06	82014.6
992_1	sp|P41245|MMP9_MOUSE	2.07425	NA	80484.2	VFFFSGR	1	1	1	0.0096	10520	-	Matrix metalloproteinase-9 OS=Mus musculus OX=10090 GN=Mmp9 PE=1 SV=2	0	0
990_1	sp|P43346|DCK_MOUSE	2.63276	NA	30348.1	LKDAEKPVLFFER	1	1	1	0.05	40999	-	Deoxycytidine kinase OS=Mus musculus OX=10090 GN=Dck PE=1 SV=1	693209	43325.6
49_1	sp|Q922D8|C1TC_MOUSE	50.5408	NA	101136	AAEEIGIK;AYTEEDLDLVEK;EHGAFDAVK;EIGLLTEEVELYGETK;GVPTGFVLPIR;IFHELTQTDK;IYGADDIELLPEAQNK;KITIGQSPTEK;LDIDPETITWQR;QPSQGPTFGIK;STTTIGLVQALGAHLR;TDPTTLTDDEINR;TDTDAELDLVSR;THLSLSHNPEQK;TPVPSDIAISR;YSGLQPHVVVLVATVR;YVVVTGITPTPLGEGK	1;1;1;1;1;1;1;1;1;1;1;1;1;1;1;1;1	17	18	0.2267	9322;35478;15347;46002;23596;27175;45360;25827;37780;23777;42027;37886;31738;34121;23582;44349;44350;41885	-	C-1-tetrahydrofolate synthase, cytoplasmic OS=Mus musculus OX=10090 GN=Mthfd1 PE=1 SV=4	8.65462e+07	1.60271e+06
592_1	sp|P14869|RLA0_MOUSE	26.2792	NA	34194.8	AFLADPSAFAAAAPAAAATTAAPAAAAAPAK;AGAIAPCEVTVPAQNTGLGPEK;AVVLMGK;GHLENNPALEK;GNVGFVFTK;GTIEILSDVQLIK;IIQLLDDYPK;VLALSVETEYTFPLTEK	1;1;1;1;1;1;1;1	8	8	0.3785	55146;51589;5702;26703;15134;35656;26550;48108	-	60S acidic ribosomal protein P0 OS=Mus musculus OX=10090 GN=Rplp0 PE=1 SV=3	2.75882e+07	1.53268e+06
1083_1	sp|P43247|MSH2_MOUSE	13.3858	NA	104085	DIYQDLNR;ENEWYLAFK;GDFYTAHGEDALLAAR;LDSSAQFGYYFR;TLQSVVLSK	1;1;1;1;1	5	5	0.0578	17941;25687;43657;36583;15418	-	DNA mismatch repair protein Msh2 OS=Mus musculus OX=10090 GN=Msh2 PE=1 SV=1	1.98613e+06	38943.7
302_1	sp|P13634|CAH1_MOUSE	30.4225	NA	28313.2	ADGLAILGVLMK;DSISLSPEQLAQLR;EIVNVGHSFHVIFDDSSNQSVLK;GLLSSAEGEPAVPVLSNHRPPQPLK;LTQFHFHWGNSNDHGSEHTVDGTR;LYPIANGNNQSPIDIK;TSEANHDSSLKPLSISYNPATAK;VGPANPSLQK;YSGELHLVHWNSAK	1;1;1;1;1;1;1;1;1	9	20	0.6169	25785;26515;40196;54552;54554;54553;54693;54688;55497;55499;55496;44773;44774;44772;53692;53684;53693;16945;42080;42079	-	Carbonic anhydrase 1 OS=Mus musculus OX=10090 GN=Ca1 PE=1 SV=4	6.22487e+07	4.78836e+06
1081_1	sp|Q60875|ARHG2_MOUSE	2.73078	NA	111905	FLNQLLER	1	1	1	0.0081	17806	-	Rho guanine nucleotide exchange factor 2 OS=Mus musculus OX=10090 GN=Arhgef2 PE=1 SV=4	871273	14052.8
590_1	sp|P97429|ANXA4_MOUSE	5.69514	NA	35893.1	AASGFNATEDAQTLR;INQTYQQQYGR	1;1	2	2	0.0815	40005;34460	-	Annexin A4 OS=Mus musculus OX=10090 GN=Anxa4 PE=1 SV=4	480909	21859.5
1195_1	sp|Q9CW46|RAVR1_MOUSE	2.8998	NA	79332.8	ADGQALGDSHLR	1	1	1	0.016	27519	-	Ribonucleoprotein PTB-binding 1 OS=Mus musculus OX=10090 GN=Raver1 PE=1 SV=2	827004	26677.5
187_1	sp|P26369|U2AF2_MOUSE	12.7398	NA	53483.2	ELLTSFGPLK;LFIGGLPNYLNDDQVK;LFIGGLPNYLNDDQVKELLTSFGPLK;LGGLTQAPGNPVLAVQINQDK	1;1;1;1	4	4	0.0989	21130;45705;55899;51015	-	Splicing factor U2AF 65 kDa subunit OS=Mus musculus OX=10090 GN=U2af2 PE=1 SV=3	3.56096e+06	187419
1120_1	sp|P52293|IMA1_MOUSE	14.8722	NA	57892.2	ASLNLIEK;EKQPPIDNIIR;GINSNNLESQLQATQAAR;LLGATELPIVTPALR;QDQIQQVVNHGLVPFLVGVLSK	1;1;1;1;1	5	5	0.1399	11721;31266;47678;40347;53624	-	Importin subunit alpha-1 OS=Mus musculus OX=10090 GN=Kpna2 PE=1 SV=2	6.33197e+06	226142
485_1	sp|Q6PDQ2|CHD4_MOUSE	12.7375	NA	217614	ENEFSFEDNAIR;GPFLVSAPLSTIINWER;LLEQALVIEEQLR;TVQTAVFLYSLYK	1;1;1;1	4	4	0.0287	37195;47389;40096;39374	-	Chromodomain-helicase-DNA-binding protein 4 OS=Mus musculus OX=10090 GN=Chd4 PE=1 SV=1	3.76782e+06	38843.5
42_1	sp|P61164|ACTZ_MOUSE	8.20271	NA	42586.9	APELLFRPDLIGEESEGIHEVLVFAIQK;AQYYLPDGSTIEIGPSR;LYSTWIGGSILASLDTFKK	1;1;1	3	4	0.1702	56508;46835;46834;50571	-	Alpha-centractin OS=Mus musculus OX=10090 GN=Actr1a PE=1 SV=1	1.72566e+06	75028.5
189_1	sp|Q9QYC0|ADDA_MOUSE	12.6738	NA	80596.3	LADLFGWSQLIYNHITTR;SPGTPAGEGSGSPPK;TLASAGGPDNLVLLDPGK;VNLQGDIVDR	1;1;1;1	4	4	0.083	51215;31391;44348;22230	-	Alpha-adducin OS=Mus musculus OX=10090 GN=Add1 PE=1 SV=2	4.16055e+06	126077
1197_1	sp|Q9JMA1|UBP14_MOUSE	12.39	NA	55965.9	AQLFALTGVQPAR;ETDSSSAPAVTPSK;LPAYLTIQMVR;YLFTGLK	1;1;1;1	4	4	0.0913	33384;33557;30458;9729	-	Ubiquitin carboxyl-terminal hydrolase 14 OS=Mus musculus OX=10090 GN=Usp14 PE=1 SV=3	6.33096e+06	211032
218_1	sp|E9Q555|RN213_MOUSE	10.6551	NA	584411	AVFTEITTFSR;FGTLLSAVITK;LGSIPLR;SLSPFDDVVDQTPVIR	1;1;1;1	4	4	0.0087	29015;23306;6736;45337	-	E3 ubiquitin-protein ligase RNF213 OS=Mus musculus OX=10090 GN=Rnf213 PE=1 SV=2	1.47502e+06	4773.52
487_1	sp|Q9CY27|TECR_MOUSE	8.10789	NA	36066.8	LLETLFVHR;LPVGTTATLYFR;SLKDEDVLQK	1;1;1	3	3	0.1006	22199;31922;24493	-	Very-long-chain enoyl-CoA reductase OS=Mus musculus OX=10090 GN=Tecr PE=1 SV=1	4.79023e+06	281778
1122_1	sp|P57784|RU2A_MOUSE	2.73078	NA	28340.1	SLTYLSILR	1	1	1	0.0353	19280	-	U2 small nuclear ribonucleoprotein A' OS=Mus musculus OX=10090 GN=Snrpa1 PE=1 SV=2	531858	37989.9
996_1	sp|Q810A7|DDX42_MOUSE	2.59665	NA	101902	QTLLFSATFR	1	1	1	0.0108	24895	-	ATP-dependent RNA helicase DDX42 OS=Mus musculus OX=10090 GN=Ddx42 PE=1 SV=3	232205	4553.04
708_1	sp|Q70KF4|CMYA5_MOUSE	2.45828	NA	412787	ITSLKENK	1	1	1	0.0021	13614	-	Cardiomyopathy-associated protein 5 OS=Mus musculus OX=10090 GN=Cmya5 PE=1 SV=2	3.38837e+06	16941.9
481_1	sp|Q9QZN4|FBX6_MOUSE	2.56814	NA	34470.4	VTNSSIIISHR	1	1	1	0.0373	26962	-	F-box only protein 6 OS=Mus musculus OX=10090 GN=Fbxo6 PE=1 SV=1	375724	17891.6
483_1	sp|Q8BH61|F13A_MOUSE	10.8004	NA	83154.7	DYLNVTAVHLFK;ESFEETLDPFSSK;GVNLKDYLNVTAVHLFK;VEYVIGR	1;1;1;1	4	4	0.0505	35320;38740;47934;9513	-	Coagulation factor XIII A chain OS=Mus musculus OX=10090 GN=F13a1 PE=1 SV=3	4.77122e+06	128952
308_1	sp|P41216|ACSL1_MOUSE	10.2458	NA	77901.4	AILDDLLK;IGFFQGDIR;LAQGEYIAPEK;VLQPTIFPVVPR	1;1;1;1	4	5	0.0572	12295;18664;26585;26588;33141	-	Long-chain-fatty-acid--CoA ligase 1 OS=Mus musculus OX=10090 GN=Acsl1 PE=1 SV=2	3.92397e+06	100614
706_1	sp|P59328|WDHD1_MOUSE	2.75849	NA	124176	LFTIGGVQK	1	1	1	0.0081	14888	-	WD repeat and HMG-box DNA-binding protein 1 OS=Mus musculus OX=10090 GN=Wdhd1 PE=1 SV=2	4.01897e+06	65884.8
994_1	sp|P56959|FUS_MOUSE	12.216	NA	52641.5	AAIDWFDGK;AAIDWFDGKEFSGNPIK;EFSGNPIK;LKGEATVSFDDPPSAK	1;1;1;1	4	7	0.0637	17389;47287;47286;47285;11880;42593;42590	-	RNA-binding protein FUS OS=Mus musculus OX=10090 GN=Fus PE=1 SV=1	9.33372e+06	549042
355_1	sp|Q9DBR1|XRN2_MOUSE	6.99337	NA	108618	NSPGCQVASNPR;TGGYLTESGYVNLQR	1;1	2	2	0.0284	29640;42501	-	5'-3' exoribonuclease 2 OS=Mus musculus OX=10090 GN=Xrn2 PE=1 SV=1	1.91551e+06	36141.8
440_1	sp|Q62448|IF4G2_MOUSE	10.2194	NA	102041	GLSFLFPLLK;LEVDIPLVK;LQDEFENR;LQDREWLTELFQQSK	1;1;1;1	4	4	0.0464	22550;17507;18554;47756	-	Eukaryotic translation initiation factor 4 gamma 2 OS=Mus musculus OX=10090 GN=Eif4g2 PE=1 SV=2	2.02158e+06	36099.7
40_1	sp|Q9JJA4|WDR12_MOUSE	17.3262	NA	47316.6	APLYDLAAHEDK;DVAWVK;FCSGSWDK;GHAGSVDAIAVDSSGAK;VWDVESGGLK;YAVDDVPFSIPAAAEVADLSNIINK	1;1;1;1;1;1	6	7	0.1844	32109;5687;15912;39671;20412;54876;54875	-	Ribosome biogenesis protein WDR12 OS=Mus musculus OX=10090 GN=Wdr12 PE=1 SV=1	6.17193e+06	268345
357_1	sp|Q9Z0N1|IF2G_MOUSE	12.9874	NA	51033.2	AGGEGGVTLGQPHLSR;HILILQNK;IVSLFAEHNDLQYAAPGGLIGVGTK;LTPLSHEVISR;VGQEIEVRPGIVSK	1;1;1;1;1	5	6	0.1568	39451;15595;54546;28113;38611;38612	-	Eukaryotic translation initiation factor 2 subunit 3, X-linked OS=Mus musculus OX=10090 GN=Eif2s3x PE=1 SV=2	6.96699e+06	290291
826_1	sp|Q9D0R4|DDX56_MOUSE	2.44943	NA	61173.7	ALLFVNTLER	1	1	1	0.0183	24542	-	Probable ATP-dependent RNA helicase DDX56 OS=Mus musculus OX=10090 GN=Ddx56 PE=2 SV=1	1.42682e+06	47560.6
1199_1	sp|Q922Q8|LRC59_MOUSE	5.62917	NA	34855.8	LVNLQHLDLLNNR;LVTLPVSFAQLK	1;1	2	2	0.0814	40303;30956	-	Leucine-rich repeat-containing protein 59 OS=Mus musculus OX=10090 GN=Lrrc59 PE=1 SV=1	1.06618e+06	59232.5
351_1	sp|P35991|BTK_MOUSE	7.58837	NA	76388.5	ELGTGQFGVVK;LKYPVSK;LSYYEYDFER	1;1;1	3	3	0.0425	22533;9488;33865	-	Tyrosine-protein kinase BTK OS=Mus musculus OX=10090 GN=Btk PE=1 SV=4	2.13455e+06	47434.3
442_1	sp|P11440|CDK1_MOUSE	5.37427	NA	34085	DLKPQNLLIDDK;DLKPQNLLIDDKGTIK	1;1	2	2	0.0539	34991;45799	-	Cyclin-dependent kinase 1 OS=Mus musculus OX=10090 GN=Cdk1 PE=1 SV=3	2.50763e+06	119411
1113_1	sp|Q8BFZ9|ERLN2_MOUSE	2.63276	NA	37848.5	VAQVAEITYGQK	1	1	1	0.0353	30548	-	Erlin-2 OS=Mus musculus OX=10090 GN=Erlin2 PE=1 SV=1	1.21438e+06	50599
1192_1	sp|Q9WU78|PDC6I_MOUSE	19.6119	NA	95964.2	IYGGLTSK;LANQAADYFGDAFK;LLDEEEATDNDLR;SLLSNLDEIKK;STSVVEQGGIQTVDQLIK;TPSNDLYKPLR	1;1;1;1;1;1	6	6	0.0863	9610;39279;39348;28494;47423;30395	-	Programmed cell death 6-interacting protein OS=Mus musculus OX=10090 GN=Pdcd6ip PE=1 SV=3	3.79764e+06	73031.6
747_1	sp|Q8BJS4|SUN2_MOUSE	11.137	NA	81555.4	DTVAHIQEELATLR;EGIVGVTEEQVHR;IVQASQESEAR;LEAQLASLR	1;1;1;1	4	4	0.0643	41082;36562;26533;16530	-	SUN domain-containing protein 2 OS=Mus musculus OX=10090 GN=Sun2 PE=1 SV=3	6.83994e+06	175383
745_1	sp|Q8VEE4|RFA1_MOUSE	17.3906	NA	68993.6	ADYFSTVAAVVFLR;ATAFNEQVDKFFPLIEVNK;FFPLIEVNK;FIVNTLK;GWFDSEGQALDGVSISDHR;VVTTTLWGEDADKFDGSR	1;1;1;1;1;1	6	7	0.1236	40245;51942;21226;9485;50252;49029;49026	-	Replication protein A 70 kDa DNA-binding subunit OS=Mus musculus OX=10090 GN=Rpa1 PE=1 SV=1	2.68302e+06	86549
448_1	sp|Q921N6|DDX27_MOUSE	7.10229	NA	85885.1	AAPDILIATPGR;ELGIQVHSVTK;VLVLVPTR	1;1;1	3	3	0.0408	25441;26218;12109	-	Probable ATP-dependent RNA helicase DDX27 OS=Mus musculus OX=10090 GN=Ddx27 PE=1 SV=3	5.35224e+06	111505
1119_1	sp|P52825|CPT2_MOUSE	2.12955	NA	73933.6	HLLVLR	1	1	1	0.0091	6614	-	Carnitine O-palmitoyltransferase 2, mitochondrial OS=Mus musculus OX=10090 GN=Cpt2 PE=1 SV=2	123333	2936.5
749_1	sp|Q9DCE5|PK1IP_MOUSE	6.69477	NA	42089.4	ISSVTFLSDSVLAVAGDEEVVR;LGTASVSGTITNGKR	1;1	2	2	0.0969	52723;36928	-	p21-activated protein kinase-interacting protein 1 OS=Mus musculus OX=10090 GN=Pak1ip1 PE=1 SV=2	2.62813e+06	114267
259_1	sp|Q6TEK5|VKORL_MOUSE	2.6571	NA	19765.6	GFGLLGSIFGK	1	1	1	0.0625	20686	-	Vitamin K epoxide reductase complex subunit 1-like protein 1 OS=Mus musculus OX=10090 GN=Vkorc1l1 PE=1 SV=1	0	0
250_1	sp|Q9CYI4|LUC7L_MOUSE	2.84856	NA	43907.4	VHELNEEIGK	1	1	1	0.027	24147	sp|Q7TNC4|LC7L2_MOUSE	Putative RNA-binding protein Luc7-like 1 OS=Mus musculus OX=10090 GN=Luc7l PE=1 SV=2	2.26947e+06	113473
471_1	sp|P07724|ALBU_MOUSE	18.913	NA	68647.7	APQVSTPTLVEAAR;KQTALAELVK;LGEYGFQNAILVR;LPCVEDYLSAILNR;QTALAELVK;SLHTLFGDK;YNDLGEQHFK	1;1;1;1;1;1;1	7	7	0.1151	36079;20949;37537;42618;15325;17216;28079	-	Albumin OS=Mus musculus OX=10090 GN=Alb PE=1 SV=3	7.41878e+07	1.76638e+06
252_1	sp|Q8BHC9|FUT11_MOUSE	2.39963	NA	55497.4	ALLFYGTDFR	1	1	1	0.0204	25858	-	Alpha-(1,3)-fucosyltransferase 11 OS=Mus musculus OX=10090 GN=Fut11 PE=1 SV=1	388581	13877.9
978_1	sp|Q8BJ64|CHDH_MOUSE	5.21677	NA	66372.4	AEVQTLVSR;VLLLEAGPK	1;1	2	2	0.0302	16619;13904	-	Choline dehydrogenase, mitochondrial OS=Mus musculus OX=10090 GN=Chdh PE=1 SV=1	1.58366e+06	41675.3
743_1	sp|Q99K85|SERC_MOUSE	25.7959	NA	40446.7	ASLYNAVTTEDVEK;AVELNMISLK;FGVIFAGAQK;IIGNTENLVR;LPHSVLLEIQK;NVGSAGVTVVIVR;QVVNFGPGPAK;SADYVVTGAWSAK;VIFVQGGGSGQFSAVPLNLIGLK	1;1;1;1;1;1;1;1;1	9	10	0.3108	39591;21752;18003;22242;29249;29248;28991;21533;32621;52801	-	Phosphoserine aminotransferase OS=Mus musculus OX=10090 GN=Psat1 PE=1 SV=1	8.98019e+06	332600
254_1	sp|Q61646|HPT_MOUSE	2.25322	NA	38727.5	VGYVSGWGR	1	1	1	0.0259	15656	-	Haptoglobin OS=Mus musculus OX=10090 GN=Hp PE=1 SV=1	1.04603e+06	52301.3
1196_1	sp|Q9CX34|SGT1_MOUSE	2.75849	NA	38135	LEGQGDEPTPK	1	1	1	0.0327	24304	-	Protein SGT1 homolog OS=Mus musculus OX=10090 GN=Sugt1 PE=1 SV=3	461005	19208.5
473_1	sp|Q9CPY7|AMPL_MOUSE	13.2768	NA	56105.7	GITFDSGGISIK;GLVLGIYAK;SAGACTAAAFLR;TIQVDNTDAEGR;TLIEFLLR	1;1;1;1;1	5	5	0.1021	25430;13665;25468;31037;16706	-	Cytosol aminopeptidase OS=Mus musculus OX=10090 GN=Lap3 PE=1 SV=3	5.66876e+06	177149
256_1	sp|Q9JLV6|PNKP_MOUSE	10.4398	NA	57187.5	ILYPEIPK;KLQELAAEGYK;LGVPFQVLVATHAGLNR;VAAFDLDGTLITTR	1;1;1;1	4	4	0.0958	15328;28013;45432;37973	-	Bifunctional polynucleotide phosphatase/kinase OS=Mus musculus OX=10090 GN=Pnkp PE=1 SV=2	4.92952e+06	176054
475_1	sp|P26638|SYSC_MOUSE	10.5625	NA	58351.7	DEWLRPEDLPIK;LLIDEAIQK;VLDLDLFR;YLIATSEQPIAALHR	1;1;1;1	4	5	0.0859	38606;38605;18211;16110;43067	-	Serine--tRNA ligase, cytoplasmic OS=Mus musculus OX=10090 GN=Sars1 PE=1 SV=3	4.53706e+06	156450
1190_1	sp|P62281|RS11_MOUSE	2.59665	NA	18419	EAIEGTYIDKK	1	1	1	0.0696	28799	-	40S ribosomal protein S11 OS=Mus musculus OX=10090 GN=Rps11 PE=1 SV=3	749223	74922.3
885_1	sp|Q9Z1D1|EIF3G_MOUSE	11.163	NA	35615.9	ELAEQLGLSTGEK;GFAFISFHR;LPGELEPVQAAQSK;VTNLSEDTR	1;1;1;1	4	4	0.1406	33498;20004;37056;17864	-	Eukaryotic translation initiation factor 3 subunit G OS=Mus musculus OX=10090 GN=Eif3g PE=1 SV=2	5.38137e+07	2.69068e+06
552_1	sp|Q61074|PPM1G_MOUSE	5.8342	NA	58691.5	ALQDAFLAIDAK;NTVELQAESGKR	1;1	2	2	0.0443	29196;31639	-	Protein phosphatase 1G OS=Mus musculus OX=10090 GN=Ppm1g PE=1 SV=3	4.50304e+06	195785
823_1	sp|P80318|TCPG_MOUSE	26.4762	NA	60591.4	AMTGVEQWPYR;AVAQALEVIPR;ELGIWEPLAVK;ISTPVDVNNR;IVLLDSSLEYK;IVSRPEELREDDVGTGAGLLEIK;KGESQTDIEITR;TAVETAVLLLR;TLIQNCGASTIR;WSSLACNIALDAVK	1;1;1;1;1;1;1;1;1;1	10	11	0.2312	32562;24117;28239;21587;29364;54103;54102;33569;25034;31712;39869	-	T-complex protein 1 subunit gamma OS=Mus musculus OX=10090 GN=Cct3 PE=1 SV=1	5.42291e+07	1.42708e+06
211_1	sp|P42208|SEPT2_MOUSE	5.11627	NA	41499.3	ASIPFSVVGSNQLIEAK;VNIVPVIAK	1;1	2	2	0.072	44823;14450	-	Septin-2 OS=Mus musculus OX=10090 GN=Septin2 PE=1 SV=2	1.84485e+06	87850
821_1	sp|P18760|COF1_MOUSE	26.0866	NA	18547.7	EILVGDVGQTVDDPYTTFVK;HELQANCYEEVK;HELQANCYEEVKDR;KEDLVFIFWAPENAPLK;LGGSAVISLEGKPL;NIILEEGK;NIILEEGKEILVGDVGQTVDDPYTTFVK;YALYDATYETK	1;1;1;1;1;1;1;1	8	9	0.506	51774;38893;45401;49361;49360;32015;12926;56404;31851	-	Cofilin-1 OS=Mus musculus OX=10090 GN=Cfl1 PE=1 SV=3	3.47016e+07	2.8918e+06
213_1	sp|Q8BMS1|ECHA_MOUSE	21.107	NA	82617.5	AGLEQGSDAGYLAESQK;DGPGFYTTR;FGGGSVELLK;FVDLYGAQK;GFYIYQEGSK;LPAKPEVSSDEDVQYR;TVLGVPEVLLGILPGAGGTQR	1;1;1;1;1;1;1	7	8	0.1206	44055;17043;16783;18095;25272;46183;49814;49815	-	Trifunctional enzyme subunit alpha, mitochondrial OS=Mus musculus OX=10090 GN=Hadha PE=1 SV=1	1.24523e+07	311308
289_1	sp|Q9QZ73|DCNL1_MOUSE	2.41675	NA	30078	FLDLWNK	1	1	1	0.027	13733	-	DCN1-like protein 1 OS=Mus musculus OX=10090 GN=Dcun1d1 PE=2 SV=1	143091	11007
887_1	sp|P27612|PLAP_MOUSE	11.0481	NA	87165.6	LPYNVSDDPWLVAYNFLQK;TGDLGDINAEQLPGR;VFTESEER	1;1;1	3	3	0.0529	52623;40151;16323	-	Phospholipase A-2-activating protein OS=Mus musculus OX=10090 GN=Plaa PE=1 SV=4	8.62625e+06	172525
550_1	sp|Q9R0P5|DEST_MOUSE	5.33835	NA	18509.5	AVIFCLSADKK;YALYDASFETK	1;1	2	2	0.1333	28109;30571	-	Destrin OS=Mus musculus OX=10090 GN=Dstn PE=1 SV=3	2.05057e+06	157736
889_1	sp|Q61081|CDC37_MOUSE	5.043	NA	44564.9	EGEEAGPGDPLLEAVPK;YELEAFKER	1;1	2	2	0.0686	43681;24942	-	Hsp90 co-chaperone Cdc37 OS=Mus musculus OX=10090 GN=Cdc37 PE=1 SV=1	4.43108e+06	221554
862_1	sp|P11983|TCPA_MOUSE	32.1189	NA	60410.7	AFHNEAQVNPERK;EQLAIAEFAR;FATEAAITILR;ICDDELILIK;LGVQVVITDPEKLDQIR;LLEVEHPAAK;SLHDALCVVK;SLLVIPNTLAVNAAQDSTDLVAK;TSASIILR;WIGLDLVHGKPR;YINENLIINTDELGR	1;1;1;1;1;1;1;1;1;1;1	11	13	0.25	39596;23207;26003;27182;47799;47800;21224;21223;22874;53186;10575;34141;45166	-	T-complex protein 1 subunit alpha OS=Mus musculus OX=10090 GN=Tcp1 PE=1 SV=3	2.4504e+07	700114
1278_1	sp|P26443|DHE3_MOUSE	13.3562	NA	61298.2	GASIVEDKLVEDLK;IIAEGANGPTTPEADKIFLER;TAAYVNAIEK;YNLGLDLR;YSTDVSVDEVK	1;1;1;1;1	5	6	0.1147	38776;38774;52248;19919;14921;27596	-	Glutamate dehydrogenase 1, mitochondrial OS=Mus musculus OX=10090 GN=Glud1 PE=1 SV=1	9.33766e+06	266790
860_1	sp|P39654|LOX15_MOUSE	2.59665	NA	75396.1	SLDDFNYVFK	1	1	1	0.0151	27896	-	Polyunsaturated fatty acid lipoxygenase ALOX15 OS=Mus musculus OX=10090 GN=Alox15 PE=1 SV=4	195353	5279.81
1016_1	sp|E9PVA8|GCN1_MOUSE	12.5547	NA	292834	KLDAGNQLALIEELHK;LLTWVIGTGSPR;LTSADALRPSVVSITGPLIR;SGLSLLR;VLVAVLLSR	1;1;1;1;1	5	5	0.024	45431;30222;50117;6473;15197	-	eIF-2-alpha kinase activator GCN1 OS=Mus musculus OX=10090 GN=Gcn1 PE=1 SV=1	5.74523e+06	33209.4
30_1	sp|Q99KB8|GLO2_MOUSE	2.7816	NA	34062.5	HVEPGNAAIQEK	1	1	1	0.0388	29896	-	Hydroxyacylglutathione hydrolase, mitochondrial OS=Mus musculus OX=10090 GN=Hagh PE=1 SV=2	1.31642e+06	77436.3
829_1	sp|P54775|PRS6B_MOUSE	2.75849	NA	47378.6	AVAHHTTAAFIR	1	1	1	0.0287	30002	-	26S proteasome regulatory subunit 6B OS=Mus musculus OX=10090 GN=Psmc4 PE=1 SV=2	1.09795e+06	49906.8
529_1	sp|P17563|SBP1_MOUSE	28.5598	NA	52480.4	EEIVYLPCIYR;FLHDPSATQGFVGCALSSNIQR;IFVWDWQR;IYVVDVGSEPR;LAGQIFLGGSIVR;LILPGLISSR;LYATTSLYSAWDK;NTGTEAPDYLATVDVDPK;QFYPDLIR;VIQVPSK	1;1;1;1;1;1;1;1;1;1	10	10	0.2564	36625;53544;23277;27252;31615;19440;38854;47483;18617;7178	-	Methanethiol oxidase OS=Mus musculus OX=10090 GN=Selenbp1 PE=1 SV=2	8.79164e+07	2.83601e+06
881_1	sp|O35350|CAN1_MOUSE	17.4973	NA	82054.3	APSDLYQIILK;AQSEHFINLR;KLHELIITR;NWNTTFYEGTWR;NYPATFWVNPQFK;VLSEEEIDDNFK	1;1;1;1;1;1	6	6	0.094	28544;26392;21979;40570;41426;35969	-	Calpain-1 catalytic subunit OS=Mus musculus OX=10090 GN=Capn1 PE=1 SV=1	4.79235e+06	106497
611_1	sp|O08739|AMPD3_MOUSE	2.17322	NA	88595.6	IYDIFR	1	1	1	0.0078	9129	-	AMP deaminase 3 OS=Mus musculus OX=10090 GN=Ampd3 PE=1 SV=2	11592.3	305.061
1274_1	sp|Q3TDN0|DISP1_MOUSE	2.43463	NA	170019	DSFFCDVPSDGYSRVVFASAGGETLWNLPAIK	1	1	1	0.021	57008	-	Protein dispatched homolog 1 OS=Mus musculus OX=10090 GN=Disp1 PE=1 SV=2	6.49603e+06	101501
827_1	sp|Q9CSH3|RRP44_MOUSE	2.59665	NA	108769	ELSNGNLEVGVHIADVSHFIRPGNALDQESAR	1	1	1	0.0334	56961	-	Exosome complex exonuclease RRP44 OS=Mus musculus OX=10090 GN=Dis3 PE=1 SV=4	0	0
215_1	sp|Q8BH69|SPS1_MOUSE	5.36353	NA	42878.7	DKVIPLIIQGFK;VIPLIIQGFK	1;1	2	2	0.0306	33350;22207	-	Selenide, water dikinase 1 OS=Mus musculus OX=10090 GN=Sephs1 PE=1 SV=1	891698	59446.5
1276_1	sp|Q9DAW6|PRP4_MOUSE	2.7816	NA	58333.3	LWIANYSLPR	1	1	1	0.0192	27226	-	U4/U6 small nuclear ribonucleoprotein Prp4 OS=Mus musculus OX=10090 GN=Prpf4 PE=1 SV=1	611485	21085.7
883_1	sp|Q8R480|NUP85_MOUSE	5.35514	NA	74727.7	DAAFATLVSDR;VPSCPFIYIIR	1;1	2	2	0.0335	24042;33092	-	Nuclear pore complex protein Nup85 OS=Mus musculus OX=10090 GN=Nup85 PE=1 SV=1	2.48409e+06	77627.7
613_1	sp|Q3U821|WDR75_MOUSE	2.75849	NA	93976.9	EEVQWGVFVPR	1	1	1	0.0133	32237	-	WD repeat-containing protein 75 OS=Mus musculus OX=10090 GN=Wdr75 PE=1 SV=1	1.97732e+06	44939
825_1	sp|Q3UIA2|RHG17_MOUSE	2.4898	NA	92144.8	LVLDWDSVR	1	1	1	0.0106	21027	-	Rho GTPase-activating protein 17 OS=Mus musculus OX=10090 GN=Arhgap17 PE=1 SV=1	420606	10515.1
217_1	sp|Q99KI0|ACON_MOUSE	30.169	NA	85410	DGYAQILR;FKLEAPDADELPR;GHLDNISNNLLIGAINIENGK;IVYGHLDDPANQEIER;LTGSLSGWTSPK;NAVTQEFGPVPDTAR;NTIVTSYNR;QGLLPLTFADPSDYNK;TDIANLAEEFK;VDVSPTSQR	1;1;1;1;1;1;1;1;1;1	10	14	0.1667	13729;38283;38278;38281;52030;52047;46863;46861;27253;41222;19367;45198;28042;16005	-	Aconitate hydratase, mitochondrial OS=Mus musculus OX=10090 GN=Aco2 PE=1 SV=1	4.1463e+07	1.01129e+06
38_1	sp|Q9Z2U0|PSA7_MOUSE	15.1536	NA	27837.6	AITVFSPDGHLFQVEYAQEAVK;AITVFSPDGHLFQVEYAQEAVKK;ALLEVVQSGGK;GKDIVVLGVEK;LYQTDPSGTYHAWK	1;1;1;1;1	5	6	0.2379	53800;54595;20981;23644;42691;42692	-	Proteasome subunit alpha type-7 OS=Mus musculus OX=10090 GN=Psma7 PE=1 SV=1	1.88442e+07	1.17776e+06
521_1	sp|O70133|DHX9_MOUSE	37.8591	NA	149381	AAECNIVVTQPR;AAMEALVVEVSK;ELDALDANDELTPLGR;FSDHVALLSVFQAWDDAR;GISHVIVDEIHER;KFEAEILEAISSNSVVIIR;QLYHLGVIEAYSGLTK;TPLHEIALSIK;VQSDGQIVFIDDWIR;YGDGPRPPK;YPSPFFVFGEK;YTQVGPDHNR	1;1;1;1;1;1;1;1;1;1;1;1	12	14	0.1174	32743;27867;44431;50270;50271;38378;50818;45430;26718;26717;45413;15923;31004;25044	-	ATP-dependent RNA helicase A OS=Mus musculus OX=10090 GN=Dhx9 PE=1 SV=2	1.1523e+07	153641
120_2	sp|P54071|IDHP_MOUSE	36.8674	NA	50873.9	ATDFVVDR;DIFQEIFDK;DLAGCIHGLSNVK;DQTNDQVTIDSALATQK;FKDIFQEIFDK;GKLDGNQDLIR;GRPTSTNPIASIFAWTR;LILPHVDVQLK;LNEHFLNTTDFLDTIK;LVPGWTKPITIGR;NILGGTVFR;TIEAEAAHGTVTR;YFDLGLPNR	1;1;1;1;1;1;1;1;1;1;0;1;1	12	14	0.3274	13189;23517;33836;46482;35678;27054;46966;29171;29172;47755;36007;36008;15502;32662;20627	-	Isocitrate dehydrogenase [NADP], mitochondrial OS=Mus musculus OX=10090 GN=Idh2 PE=1 SV=3	1.8416e+07	594064
120_1	sp|O88844|IDHC_MOUSE	15.4509	NA	46644.5	ATDFVVPGPGK;GWPLYLSTK;LVTGWVKPIIIGR;NILGGTVFR;SIEDFAHSSFQMALSK;TVEAEAAHGTVTR;VEITYTPK	1;1;1;0;1;1;1	6	7	0.1908	20307;19220;36540;36541;15502;45540;32056;14354	-	Isocitrate dehydrogenase [NADP] cytoplasmic OS=Mus musculus OX=10090 GN=Idh1 PE=1 SV=2	1.92457e+07	641524
166_1	sp|Q7TT45|RRAGD_MOUSE	2.2687	NA	51199.6	AFLFDVVSK	1	1	1	0.02	17498	sp|Q99K70|RRAGC_MOUSE	Ras-related GTP-binding protein D OS=Mus musculus OX=10090 GN=Rragd PE=1 SV=2	382395	16625.9
1053_1	sp|Q91VR5|DDX1_MOUSE	5.20501	NA	82447.8	DLGLAFEIPAHIK;FGFGFGGTGK	1;1	2	2	0.0311	35470;15386	-	ATP-dependent RNA helicase DDX1 OS=Mus musculus OX=10090 GN=Ddx1 PE=1 SV=1	1.36769e+06	29732.4
1010_1	sp|Q9DC61|MPPA_MOUSE	2.68673	NA	58241.6	LYLNVLNR	1	1	1	0.0153	16703	-	Mitochondrial-processing peptidase subunit alpha OS=Mus musculus OX=10090 GN=Pmpca PE=1 SV=1	897720	28053.8
126_1	sp|P10518|HEM2_MOUSE	5.69612	NA	36000.3	DAAQSSPAFGDR;LAEVALAYAK	1;1	2	2	0.0667	26687;18495	-	Delta-aminolevulinic acid dehydratase OS=Mus musculus OX=10090 GN=Alad PE=1 SV=1	2.46774e+06	164516
925_1	sp|P29351|PTN6_MOUSE	27.7404	NA	67517.2	DGTIIHLK;DLSGPDAETLLK;DSNIPGSDYINANYVK;FATLTELVEYYTQQQGILQDR;IQNSGDFYDLYGGEK;KLEIIQSQK;TLQISPLDNGDLVR;VDDQVTHIR;VNAADIENR;VYGLYSVTNSR	1;1;1;1;1;1;1;1;1;1	10	11	0.2084	12100;28429;45058;54234;54233;43626;20278;39650;20055;16559;28422	-	Tyrosine-protein phosphatase non-receptor type 6 OS=Mus musculus OX=10090 GN=Ptpn6 PE=1 SV=2	1.2831e+07	320776
164_1	sp|Q8CI75|DI3L2_MOUSE	2.52571	NA	97712.9	ILEEWFGR	1	1	1	0.0092	18520	-	DIS3-like exonuclease 2 OS=Mus musculus OX=10090 GN=Dis3l2 PE=1 SV=1	2.43137e+06	44206.7
868_1	sp|P13864|DNMT1_MOUSE	22.7798	NA	183074	AIILAAAPGEK;ALIHLAGVSLGQR;FFGNILDR;FYFLEAYNSK;FYRPENTHR;LPLFPEPLHVFAPR;LVYQIFDTFFSEQIEK;VLEQIEEVDGR	1;1;1;1;1;1;1;1	8	9	0.0568	18724;31761;31760;15703;29413;26621;41929;49192;29648	-	DNA (cytosine-5)-methyltransferase 1 OS=Mus musculus OX=10090 GN=Dnmt1 PE=1 SV=5	5.70561e+06	58820.7
1012_1	sp|Q99JB2|STML2_MOUSE	5.02078	NA	38361.2	APVPGAQNSSQSR;ILEPGLNVLIPVLDR	1;1	2	2	0.0793	30146;42585	-	Stomatin-like protein 2, mitochondrial OS=Mus musculus OX=10090 GN=Stoml2 PE=1 SV=1	312248	15612.4
619_1	sp|Q9Z2G6|SE1L1_MOUSE	2.44943	NA	88284.6	LGVVYFLQYIR	1	1	1	0.0139	33340	-	Protein sel-1 homolog 1 OS=Mus musculus OX=10090 GN=Sel1l PE=1 SV=2	0	0
162_1	sp|Q9QUR6|PPCE_MOUSE	16.6421	NA	80699.9	GGGEYGETWHK;GIDAADYQTIQIFYPSK;NILQLHDLTTGALLK;QHFEWLLK;VFLDPNTLSDDGTVALR;YFYFYNTGLQNQR	1;1;1;1;1;1	6	7	0.1141	26649;47910;42319;42318;20106;46211;43851	-	Prolyl endopeptidase OS=Mus musculus OX=10090 GN=Prep PE=1 SV=1	5.17065e+06	110014
160_1	sp|Q91VU7|PUS7_MOUSE	8.45461	NA	74745.7	AITVQEIAVLK;IPLFNTDVDNLEGKPPPVFASEGK;NIVSAFGIIPR	1;1;1	3	3	0.0697	24973;54624;25078	-	Pseudouridylate synthase 7 homolog OS=Mus musculus OX=10090 GN=Pus7 PE=2 SV=2	2.46543e+06	63216.1
1014_1	sp|Q9D8U8|SNX5_MOUSE	2.39963	NA	46768.1	LSSHPVLSK	1	1	1	0.0223	15106	-	Sorting nexin-5 OS=Mus musculus OX=10090 GN=Snx5 PE=1 SV=1	2.59912e+06	108297
865_1	sp|O08756|HCD2_MOUSE	4.14482	NA	27401.6	VVTIAPGLFATPLLTTLPEK	1	1	1	0.0766	50335	-	3-hydroxyacyl-CoA dehydrogenase type-2 OS=Mus musculus OX=10090 GN=Hsd17b10 PE=1 SV=4	0	0
1055_1	sp|Q9CXY6|ILF2_MOUSE	10.1571	NA	43035.2	ILITTVPPNLR;KLDPELHLDIK;QPLALNVAYR;VLQSALAAIR	1;1;1;1	4	4	0.1077	27418;31182;23071;18166	-	Interleukin enhancer-binding factor 2 OS=Mus musculus OX=10090 GN=Ilf2 PE=1 SV=1	6.33777e+06	301798
1235_1	sp|Q61823|PDCD4_MOUSE	6.99239	NA	51670	IYNEIPDINLDVPHSYSVLER;SGVPVLAVSLALEGK	1;1	2	2	0.0768	54044;36085	-	Programmed cell death protein 4 OS=Mus musculus OX=10090 GN=Pdcd4 PE=1 SV=1	1.09338e+06	42053.1
960_1	sp|P62270|RS18_MOUSE	5.30844	NA	17707.9	AGELTEDEVER;IAFAITAIK	1;1	2	2	0.1316	27885;14248	-	40S ribosomal protein S18 OS=Mus musculus OX=10090 GN=Rps18 PE=1 SV=3	2.30435e+06	192030
923_1	sp|P58389|PTPA_MOUSE	8.50586	NA	36686.7	LVALLDTLDR;VDDQVAIVFK;WIDETPPVDQPSR	1;1;1	3	3	0.1022	22252;22476;39588	-	Serine/threonine-protein phosphatase 2A activator OS=Mus musculus OX=10090 GN=Ptpa PE=1 SV=1	4.05152e+06	192929
1057_1	sp|Q9WUM4|COR1C_MOUSE	13.2016	NA	53087	KPTDTASVQNEAK;QLALWNPK;VGIVAWHPTAR;VTWDSSFCAVNPR;YFEITDESPYVHYLNTFSSK	1;1;1;1;1	5	5	0.1371	34034;15178;26047;39544;53738	-	Coronin-1C OS=Mus musculus OX=10090 GN=Coro1c PE=1 SV=2	6.55413e+06	273089
642_1	sp|P70670|NACAM_MOUSE	13.4349	NA	220364	DIELVMSQANVSR;NILFVITKPDVYK;QVTGVTR;SPASDTYIVFGEAK	1;1;1;1	4	5	0.0215	36885;39965;39966;6920;37688	sp|Q60817|NACA_MOUSE	Nascent polypeptide-associated complex subunit alpha, muscle-specific form OS=Mus musculus OX=10090 GN=Naca PE=1 SV=2	8.61049e+06	84416.6
1245_1	sp|P12367|KAP2_MOUSE	2.59665	NA	45360.5	AATIIATSEGSLWGLDR	1	1	1	0.0424	44840	-	cAMP-dependent protein kinase type II-alpha regulatory subunit OS=Mus musculus OX=10090 GN=Prkar2a PE=1 SV=2	1.22051e+06	58119.7
999_1	sp|O08582|GTPB1_MOUSE	2.84856	NA	72255	LVLVSPTSEQYDSLLR	1	1	1	0.024	45943	-	GTP-binding protein 1 OS=Mus musculus OX=10090 GN=Gtpbp1 PE=1 SV=2	154297	5143.22
1051_1	sp|P63037|DNJA1_MOUSE	8.40928	NA	44839.5	ITFHGEGDQEPGLEPGDIIIVLDQK;KILEVHIDK;TIVITSHPGQIVK	1;1;1	3	3	0.1184	55257;20657;34227	-	DnaJ homolog subfamily A member 1 OS=Mus musculus OX=10090 GN=Dnaja1 PE=1 SV=1	1.04845e+06	47656.7
1237_1	sp|P08249|MDHM_MOUSE	25.4614	NA	35588.8	AGAGSATLSMAYAGAR;ANTFVAELK;IFGVTTLDIVR;ITPFEEK;LTLYDIAHTPGVAADLSHIETR;VAVLGASGGIGQPLSLLLK;VDFPQDQLATLTGR;VNVPVIGGHAGK	1;1;1;1;1;1;1;1	8	12	0.3254	37201;16189;27270;10679;53455;53453;45457;40277;40279;40315;40281;23220	-	Malate dehydrogenase, mitochondrial OS=Mus musculus OX=10090 GN=Mdh2 PE=1 SV=3	3.19744e+07	1.33227e+06
1247_1	sp|P70398|USP9X_MOUSE	7.91661	NA	290526	LAQQISDEASR;LIGQLNLK;YSHVQEVQER	1;1;1	3	4	0.0113	26535;12193;29137;29134	-	Probable ubiquitin carboxyl-terminal hydrolase FAF-X OS=Mus musculus OX=10090 GN=Usp9x PE=1 SV=2	2.05265e+06	15550.4
640_1	sp|Q78JE5|FBX22_MOUSE	2.84757	NA	44174.7	IQSATVLLTEDVNDAK	1	1	1	0.0398	43918	-	F-box only protein 22 OS=Mus musculus OX=10090 GN=Fbxo22 PE=1 SV=2	1.02134e+06	44406.1
122_1	sp|Q9CQN1|TRAP1_MOUSE	19.9688	NA	80158.5	EGIVTTAEQDIKEDIAK;ELGSSVALYSR;ELLQESALIR;TDAPLNIR;YESSALPAGQLTSLPDYASR;YIAQAYDKPR	1;1;1;1;1;1	6	8	0.1076	46719;46717;24795;24369;12222;50925;26839;26836	-	Heat shock protein 75 kDa, mitochondrial OS=Mus musculus OX=10090 GN=Trap1 PE=1 SV=1	9.49669e+06	189934
927_1	sp|Q6ZWX6|IF2A_MOUSE	16.3549	NA	36085.4	HVAEVLEYTKDEQLESLFQR;NECVVVIR;RPGYGAYDAFK;TAWVFDDKYK;VSPEEAIK;VVTDTDETELAR	1;1;1;1;1;1	6	7	0.219	53700;16010;27744;29048;11071;32348;32349	-	Eukaryotic translation initiation factor 2 subunit 1 OS=Mus musculus OX=10090 GN=Eif2s1 PE=1 SV=3	9.76344e+06	443793
168_1	sp|P62835|RAP1A_MOUSE	6.99239	NA	20973.7	INVNEIFYDLVR;LVVLGSGGVGK	1;1	2	2	0.125	38075;15904	sp|Q99JI6|RAP1B_MOUSE	Ras-related protein Rap-1A OS=Mus musculus OX=10090 GN=Rap1a PE=1 SV=1	3.30172e+06	330172
1239_1	sp|Q9Z1Q9|SYVC_MOUSE	36.6113	NA	140127	ALNPLEDWLR;AVLGEVALYSGAR;DPGVITYDLPTPPGEK;DVVEPLLRPQWYVR;FGLCAYTSQGR;GFVPSATSKPEGHESLVDR;ITPAHDQNDYEVGQR;KAVLAALK;KVDEAIALFQK;LGSSLDWDR;LVNWSCTLNSAISDIEVDKK;SVTQQPGSEVIAPQK;VPLEVQEADEAK	1;1;1;1;1;1;1;1;1;1;1;1;1	13	14	0.137	26949;30511;43466;43464;45044;28454;49283;44451;8687;28590;18467;52713;40454;31478	-	Valine--tRNA ligase OS=Mus musculus OX=10090 GN=Vars1 PE=1 SV=1	2.0148e+07	305272
646_1	sp|Q6DFW4|NOP58_MOUSE	6.80191	NA	60304.7	EAHEPLAVADAK;LIAHAGSLLNLAK	1;1	2	3	0.0466	28046;31187;31188	-	Nucleolar protein 58 OS=Mus musculus OX=10090 GN=Nop58 PE=1 SV=1	3.29692e+06	122108
1241_1	sp|Q9EPL8|IPO7_MOUSE	10.7236	NA	119410	AFAVGVQQVLLK;ETENDDLTNVIQK;EYNEFAEVFLK;WALHILAR	1;1;1;1	4	4	0.0424	29087;38851;34022;15632	-	Importin-7 OS=Mus musculus OX=10090 GN=Ipo7 PE=1 SV=2	3.80727e+06	84605.9
966_1	sp|P14733|LMNB1_MOUSE	33.0327	NA	66744.8	ALYETELADAR;DAALATALGDKK;IESLSSQLSNLQK;KESDLSGAQIK;KQLADETLLK;LAVYIDK;LSSEMNTSTVNSAR;LYKEELEQTYHAK;NQNSWGTGEDVK;QLADETLLK;SLETENSALQLQVTER	1;1;1;1;1;1;1;1;1;1;1	11	11	0.2024	28096;24465;36327;24535;23756;8982;38647;42351;31730;17715;45914	-	Lamin-B1 OS=Mus musculus OX=10090 GN=Lmnb1 PE=1 SV=3	5.2569e+07	1.34792e+06
703_1	sp|Q9DBL7|COASY_MOUSE	2.84757	NA	61984.6	LLPELLQPYAER	1	1	1	0.0213	36137	-	Bifunctional coenzyme A synthase OS=Mus musculus OX=10090 GN=Coasy PE=1 SV=2	3.20419e+06	168642
129_1	sp|Q921I1|TRFE_MOUSE	2.6571	NA	76673.7	DLLFRDDTK	1	1	1	0.0129	21952	-	Serotransferrin OS=Mus musculus OX=10090 GN=Tf PE=1 SV=1	1.34284e+06	33570.9
262_1	sp|Q07235|GDN_MOUSE	2.84856	NA	44179.4	LVLVNAVYFK	1	1	1	0.0252	24074	-	Glia-derived nexin OS=Mus musculus OX=10090 GN=Serpine2 PE=1 SV=2	0	0
964_1	sp|P61965|WDR5_MOUSE	2.7816	NA	36565.5	YILAATLDNTLK	1	1	1	0.0359	31810	-	WD repeat-containing protein 5 OS=Mus musculus OX=10090 GN=Wdr5 PE=1 SV=1	5.8534e+06	266064
433_1	sp|Q64105|SPRE_MOUSE	2.75849	NA	27865.4	LLLINNAATLGDVSK	1	1	1	0.0575	39691	-	Sepiapterin reductase OS=Mus musculus OX=10090 GN=Spr PE=1 SV=1	0	0
1115_1	sp|O35218|CPSF2_MOUSE	2.20491	NA	88326.7	FSQIVNLK	1	1	1	0.0102	14285	-	Cleavage and polyadenylation specificity factor subunit 2 OS=Mus musculus OX=10090 GN=Cpsf2 PE=1 SV=1	664373	15450.5
1231_1	sp|Q07417|ACADS_MOUSE	6.74146	NA	44861.1	ITEIYEGTSEIQR;LVIAGHLLR	1;1	2	2	0.0534	39551;16162	-	Short-chain specific acyl-CoA dehydrogenase, mitochondrial OS=Mus musculus OX=10090 GN=Acads PE=1 SV=2	0	0
962_1	sp|O88569|ROA2_MOUSE	34.7339	NA	37379.7	DYFEEYGKIDTIEIITDR;GFGFVTFDDHDPVDK;GFGFVTFDDHDPVDKIVLQK;GGGGNFGPGPGSNFR;IDTIEIITDR;KLFIGGLSFETTEESLR;LFIGGLSFETTEESLR;NYYEQWGK;QEMQEVQSSR;RGFGFVTFDDHDPVDK;YHTINGHNAEVR	1;1;1;1;1;1;1;1;1;1;1	11	19	0.2861	52035;52036;43372;43371;52578;33598;25156;47862;47861;45566;20289;26648;46548;34939;34937;34975;34973;34977;34976	-	Heterogeneous nuclear ribonucleoproteins A2/B1 OS=Mus musculus OX=10090 GN=Hnrnpa2b1 PE=1 SV=2	4.05888e+07	2.13625e+06
701_1	sp|Q9JIK5|DDX21_MOUSE	26.7936	NA	93493.2	AAITVEHLAIK;APQVLVLAPTR;DFSDITK;DVESYIHR;ELANQVSK;GAVEALAAALAHISGATSVDQR;QDAQSLHGDIPQK;STYEQVDLIGKK;TFSFAIPLIEK	1;1;1;1;1;1;1;1;1	9	10	0.121	24069;24067;24027;9089;17249;11761;50670;35935;33733;28764	-	Nucleolar RNA helicase 2 OS=Mus musculus OX=10090 GN=Ddx21 PE=1 SV=3	1.00883e+07	194006
861_1	sp|P30416|FKBP4_MOUSE	28.1824	NA	51539.9	AAENGAQSAPLPLEGVDISPK;ALELDSNNEK;GEAHLAVNDFDLAR;GEHSIVYLKPSYAFGSVGK;LEQSNIVK;RGEAHLAVNDFDLAR;TQLAVCQQR;VFVHYTGWLLDGTK;VGEVCHITCKPEYAYGAAGSPPK	1;1;1;1;1;1;1;1;1	9	13	0.2598	50078;50074;22455;39164;49720;49718;49719;13536;43077;21059;41985;41984;54078	-	Peptidyl-prolyl cis-trans isomerase FKBP4 OS=Mus musculus OX=10090 GN=Fkbp4 PE=1 SV=5	1.95295e+07	650983
1233_1	sp|Q91WM3|U3IP2_MOUSE	4.52368	NA	52074.8	LHVIPR;LKEDVLEQR	1;1	2	2	0.0316	6135;22292	-	U3 small nucleolar RNA-interacting protein 2 OS=Mus musculus OX=10090 GN=Rrp9 PE=1 SV=1	5.12563e+06	189838
88_1	sp|P62267|RS23_MOUSE	3.10342	NA	15797.7	VANVSLLALYK	1	1	1	0.0769	25263	-	40S ribosomal protein S23 OS=Mus musculus OX=10090 GN=Rps23 PE=1 SV=3	0	0
867_1	sp|P50516|VATA_MOUSE	10.4714	NA	68282.6	ASLAETDKITLEVAK;LPANHPLLTGQR;VGHSELVGEIIR;VGSHITGGDIYGIVNENSLIK	1;1;1;1	4	6	0.0972	40931;30989;30990;30647;30651;51663	-	V-type proton ATPase catalytic subunit A OS=Mus musculus OX=10090 GN=Atp6v1a PE=1 SV=2	4.23992e+06	114592
81_1	sp|O54941|SMCE1_MOUSE	6.75318	NA	46609.6	IAAEIAQAEEQAR;LISEILSESVVPDVR	1;1	2	2	0.0681	34521;42466	-	SWI/SNF-related matrix-associated actin-dependent regulator of chromatin subfamily E member 1 OS=Mus musculus OX=10090 GN=Smarce1 PE=1 SV=1	2.257e+06	102591
969_1	sp|Q9JKX6|NUDT5_MOUSE	2.14882	NA	23969	SADAVSVIPVLQR	1	1	2	0.0596	32638;32639	-	ADP-sugar pyrophosphatase OS=Mus musculus OX=10090 GN=Nudt5 PE=1 SV=1	3.06755e+06	255629
443_1	sp|Q8VE37|RCC1_MOUSE	7.84493	NA	44902.7	LGLGEGAEEK;VFLWGSFR;VPELFANR	1;1;1	3	3	0.0618	16601;16983;14163	-	Regulator of chromosome condensation OS=Mus musculus OX=10090 GN=Rcc1 PE=1 SV=1	2.75594e+06	153108
1139_1	sp|Q9D0B6|PBDC1_MOUSE	4.28424	NA	22209.7	IQFFAIEIAR;LISSVDPQFLK	1;1	2	2	0.1061	26093;27877	-	Protein PBDC1 OS=Mus musculus OX=10090 GN=Pbdc1 PE=1 SV=1	2.71132e+06	193665
435_1	sp|P61027|RAB10_MOUSE	2.84757	NA	22526.6	AFLTLAEDILR	1	1	1	0.055	28587	-	Ras-related protein Rab-10 OS=Mus musculus OX=10090 GN=Rab10 PE=1 SV=1	156877	9228.06
445_1	sp|Q62418|DBNL_MOUSE	8.10469	NA	48669.6	ASGANYSFHK;TGEPEQEAVSR;VKDPNSGLPK	1;1;1	3	3	0.0711	19998;25840;18763	-	Drebrin-like protein OS=Mus musculus OX=10090 GN=Dbnl PE=1 SV=2	2.60792e+06	113388
83_1	sp|Q9EQH2|ERAP1_MOUSE	26.5662	NA	106531	ASLINNAFQLVSIEK;GFPLITITVSGR;ILAATQFEPTAAR;LQWLLDQSFK;QTWTDEGSVSER;TQEFPHILTLIGR;VEDYFFGK;VSVYAVPDK;YQSSLSSTEK	1;1;1;1;1;1;1;1;1	9	9	0.1097	42256;28546;34045;29282;34269;39087;16675;15533;22270	-	Endoplasmic reticulum aminopeptidase 1 OS=Mus musculus OX=10090 GN=Erap1 PE=1 SV=2	8.12114e+06	156176
447_2	sp|P11247|PERM_MOUSE	71.1859	NA	81129.8	ALMFMQWGQFLDHDITLTPEPATR;DGDRFWWENPGVFSK;DHGLPGYNAWR;FCGLPQPSTVGELGTVLK;FWWENPGVFSK;IANVFTNAFR;IGLDLPALNMQR;IVGAMVQIITYR;KIVGAMVQIITYR;LFEQVMR;LNLTSWK;LNNQYRPTGPNPR;NLTNQLGLLAINTR;NNIFMSNTYPR;NQINALTSFVDASGVYGSEDPLAR;QALASISLPR;QNQIVVDEIR;QNQIVVDEIRER;RFCGLPQPSTVGELGTVLK;RSPTLGASNR;SLQSGSASPTELLFYFK;SRDHGLPGYNAWR;VFFASWR;VPLSKVFFASWR;VTCPPNDKYR;VVLEGGIDPILR;YGHTLIQPFMFR	1;1;0;1;1;1;1;0;0;1;1;1;1;1;1;1;1;1;1;1;1;0;1;1;1;1;1	23	31	0.3858	55634;46315;46314;29600;29599;47435;34372;23476;23428;32716;33046;37950;37951;13833;10603;39138;39167;39655;33395;33439;54294;54298;18811;18816;25515;38225;38226;50005;50006;18947;46965;39214;39215;39217;12777;35958;27997;29403;39114	-	Myeloperoxidase OS=Mus musculus OX=10090 GN=Mpo PE=1 SV=2	2.28475e+08	4.86117e+06
1137_1	sp|Q3UHD6|SNX27_MOUSE	2.28358	NA	60950.3	EFANFTFPR	1	1	1	0.0167	22220	-	Sorting nexin-27 OS=Mus musculus OX=10090 GN=Snx27 PE=1 SV=2	249988	8332.92
125_1	sp|Q6PB66|LPPRC_MOUSE	42.7105	NA	156516	ALYEYLTAK;DATVLSFFHILNGAALR;DLPITEAVFSALVTGHAR;FSPTDFLAK;GFTLNDAANSLLIIR;ITELLYKDER;LDASAILDTAK;LLAEILK;LQQLGVVYDVSHYNALLK;LVEKGETDLIQK;NSLILGFR;NVQGIIDILK;TLLELIPELR;TSQVTSSDLESTLEK;VYLQNEYK	1;1;1;1;1;1;1;1;1;1;1;1;1;1;1	15	16	0.1272	19545;46433;46431;47325;17494;41594;29359;21748;8181;50027;33423;13099;21496;25546;41714;18839	-	Leucine-rich PPR motif-containing protein, mitochondrial OS=Mus musculus OX=10090 GN=Lrpprc PE=1 SV=2	1.37702e+07	141961
437_2	sp|Q9D662|SC23B_MOUSE	5.69711	NA	86381.5	FSWNVWPSSR;GAIQFVTQYQHSSTQK;SWHDIEKDNAR	0;1;1	2	2	0.0482	28733;45999;33313	-	Protein transport protein Sec23B OS=Mus musculus OX=10090 GN=Sec23b PE=1 SV=1	816896	20946.1
1058_1	sp|Q9Z0L8|GGH_MOUSE	5.00423	NA	35446.9	LGNYYIAASYVK;VVPIRPDLSDAEYEELFR	1;1	2	2	0.0946	32946;51211	-	Gamma-glutamyl hydrolase OS=Mus musculus OX=10090 GN=Ggh PE=1 SV=2	2.59174e+06	152455
437_1	sp|Q01405|SC23A_MOUSE	2.38681	NA	86106.4	FSWNVWPSSR;VPVTQATR	0;1	1	1	0.0235	28733;11020	-	Protein transport protein Sec23A OS=Mus musculus OX=10090 GN=Sec23a PE=1 SV=2	621225	15928.9
85_1	sp|O35129|PHB2_MOUSE	19.6695	NA	33275.9	AQFLVEK;ESVFTVEGGHR;FNASQLITQR;IVQAEGEAEAAK;LGLDYEER;LLLGAGAVAYGVR;VLPSIVNEVLK	1;1;1;1;1;1;1	7	8	0.2408	9478;26527;26526;24612;26439;16247;28496;26226	-	Prohibitin-2 OS=Mus musculus OX=10090 GN=Phb2 PE=1 SV=1	1.47367e+07	566797
87_1	sp|P46638|RB11B_MOUSE	5.18281	NA	24474.5	AQIWDTAGQER;HLTYENVER	1;1	2	2	0.0917	29135;23810	sp|P62492|RB11A_MOUSE	Ras-related protein Rab-11B OS=Mus musculus OX=10090 GN=Rab11b PE=1 SV=3	2.23657e+06	139785
1135_1	sp|Q9D0K2|SCOT1_MOUSE	11.1382	NA	55953	AGGAGVPAFYTSTGYGTLVQEGGSPIK;DGSVAIASKPR;DLTAVSNNAGVDNFGLGLLLR	1;1;1	3	3	0.1135	54631;20933;51344	-	Succinyl-CoA:3-ketoacid coenzyme A transferase 1, mitochondrial OS=Mus musculus OX=10090 GN=Oxct1 PE=1 SV=1	1.97891e+06	79156.3
431_1	sp|Q8BMC4|NOP9_MOUSE	2.84856	NA	70002.7	EVEAQALALATNR	1	1	1	0.0204	33922	-	Nucleolar protein 9 OS=Mus musculus OX=10090 GN=Nop9 PE=1 SV=1	3.04165e+06	95051.6
260_1	sp|Q8BH59|CMC1_MOUSE	10.5844	NA	74522.7	IAPLAEGALPYNLAELQR;LATATFAGIENK;LQVAGEITTGPR;LTVNDFVR	1;1;1;1	4	4	0.0739	48084;27344;27626;14919	-	Calcium-binding mitochondrial carrier protein Aralar1 OS=Mus musculus OX=10090 GN=Slc25a12 PE=1 SV=1	3.82908e+06	100765
269_1	sp|O35654|DPOD2_MOUSE	4.14482	NA	51322.1	LVTGTVLAVLGSAK	1	1	1	0.0299	31536	-	DNA polymerase delta subunit 2 OS=Mus musculus OX=10090 GN=Pold2 PE=1 SV=2	0	0
793_1	sp|Q08642|PADI2_MOUSE	2.54996	NA	76200.5	ILIGSSFPLSGGR	1	1	1	0.0193	30408	-	Protein-arginine deiminase type-2 OS=Mus musculus OX=10090 GN=Padi2 PE=1 SV=2	3.03651e+06	75912.7
4_1	sp|Q8BK67|RCC2_MOUSE	35.2067	NA	55948.1	AAGAAAIITEPEHTK;GQLLIFGATNWDLIGR;IEYDCELVPR;LIEALSHEAIVLAACGR;LPEYTPR;NHTLALTDTGSVFAFGENK;NLGQNLWGPHR;SSIIVAADESTISWGPSPTFGELGYGDHKPK;TVVSGSCAAHSLLITTEGK;VAIFIEK;VFSWGFGGYGR	1;1;1;1;1;1;1;1;1;1;1	11	15	0.3135	37533;37531;45114;29922;46006;11210;49444;49446;49466;29859;56676;47924;47923;8900;27201	-	Protein RCC2 OS=Mus musculus OX=10090 GN=Rcc2 PE=1 SV=1	3.08146e+07	962956
795_1	sp|Q80UG5|SEPT9_MOUSE	5.11627	NA	65533.9	ADTLTLEER;YLQEEVNINR	1;1	2	2	0.0326	18431;29268	-	Septin-9 OS=Mus musculus OX=10090 GN=Septin9 PE=1 SV=1	1.72306e+06	43076.5
589_1	sp|Q91YW3|DNJC3_MOUSE	2.44943	NA	57428.1	AALPDLTK	1	1	1	0.0159	9221	-	DnaJ homolog subfamily C member 3 OS=Mus musculus OX=10090 GN=Dnajc3 PE=1 SV=1	8.89754e+06	278048
563_1	sp|Q80YV3|TRRAP_MOUSE	5.297	NA	291370	AATGAISAVFGR;VYPQAVYFPIR	1;1	2	2	0.009	21870;32540	-	Transformation/transcription domain-associated protein OS=Mus musculus OX=10090 GN=Trrap PE=1 SV=2	6.22788e+06	38924.3
797_1	sp|Q60676|PPP5_MOUSE	6.90331	NA	56840.2	AEGYEVAHGGR;FYSQAIELNPGNAIYYGNR	1;1	2	2	0.0601	23088;51694	-	Serine/threonine-protein phosphatase 5 OS=Mus musculus OX=10090 GN=Ppp5c PE=1 SV=3	585672	20195.6
476_1	sp|Q9DCT2|NDUS3_MOUSE	8.59494	NA	30130.5	DFPLTGYVELR;SLADLTAVDVPTR;VVAEPVELAQEFR	1;1;1	3	3	0.1407	30683;32762;37784	-	NADH dehydrogenase [ubiquinone] iron-sulfur protein 3, mitochondrial OS=Mus musculus OX=10090 GN=Ndufs3 PE=1 SV=2	2.19231e+06	109615
284_1	sp|Q8CJF7|ELYS_MOUSE	2.29417	NA	247493	VNIEELLK	1	1	1	0.0036	14654	-	Protein ELYS OS=Mus musculus OX=10090 GN=Ahctf1 PE=1 SV=1	3.78526e+06	33497.9
791_1	sp|Q9R0Q7|TEBP_MOUSE	8.2398	NA	18709.4	GESGQSWPR;LNWLSVDFNNWK;LTFSCLGGSDNFK	1;1;1	3	3	0.2125	16641;39447;36268	-	Prostaglandin E synthase 3 OS=Mus musculus OX=10090 GN=Ptges3 PE=1 SV=1	1.53833e+06	170926
928_1	sp|Q8K0D5|EFGM_MOUSE	4.78158	NA	83496.4	GIIDLIEER;YNVPFLTFINK	1;1	2	2	0.0266	18899;32676	-	Elongation factor G, mitochondrial OS=Mus musculus OX=10090 GN=Gfm1 PE=1 SV=1	923182	20515.2
478_1	sp|O88696|CLPP_MOUSE	2.59665	NA	29781.3	AYDIYSR	1	1	1	0.0257	11694	-	ATP-dependent Clp protease proteolytic subunit, mitochondrial OS=Mus musculus OX=10090 GN=Clpp PE=1 SV=1	842127	56141.8
1174_1	sp|Q9DCT1|AKCL2_MOUSE	2.25322	NA	34438.8	SPAQILIR	1	1	2	0.0266	12140;12138	-	1,5-anhydro-D-fructose reductase OS=Mus musculus OX=10090 GN=Akr1e2 PE=1 SV=1	2.4042e+06	126537
267_1	sp|A3KMP2|TTC38_MOUSE	5.2294	NA	52190.2	LFDATLTQYVK;VLELLLPIR	1;1	2	2	0.043	30158;19286	-	Tetratricopeptide repeat protein 38 OS=Mus musculus OX=10090 GN=Ttc38 PE=1 SV=2	871806	30062.3
839_1	sp|Q8BGQ7|SYAC_MOUSE	20.4693	NA	106841	EIADLGEALATAVIPQWQK;FDFTAK;GGYVLHIGTIYGNLK;GLEATDDSPK;IVAVTGAEAQK;RIVAVTGAEAQK;VDDSSEDKTEFTVK	1;1;1;1;1;1;1	7	8	0.0785	49910;5938;41283;41284;17780;20270;27681;41174	-	Alanine--tRNA ligase, cytoplasmic OS=Mus musculus OX=10090 GN=Aars1 PE=1 SV=1	7.14758e+06	127635
335_1	sp|Q7TSV4|PGM2_MOUSE	2.73078	NA	68704.3	EGFHFEETLTGFK	1	1	1	0.021	39666	-	Phosphoglucomutase-2 OS=Mus musculus OX=10090 GN=Pgm2 PE=1 SV=1	0	0
282_1	sp|O09172|GSH0_MOUSE	6.40611	NA	30515.5	ASTLHLQTGNLLNWGR;YSVIVK	1;1	2	2	0.0803	45225;5479	-	Glutamate--cysteine ligase regulatory subunit OS=Mus musculus OX=10090 GN=Gclm PE=1 SV=1	1.40843e+06	117369
680_1	sp|P23591|FCL_MOUSE	5.39851	NA	35855	DADLTDAAQTQALFQK;VVADGAGLPGEEWVFVSSK	1;1	2	2	0.109	44313;48237	-	GDP-L-fucose synthase OS=Mus musculus OX=10090 GN=Tsta3 PE=1 SV=3	2.48693e+06	130891
333_1	sp|Q9D1M0|SEC13_MOUSE	2.63276	NA	35543.1	NGGQILIADLR	1	1	1	0.0342	24322	-	Protein SEC13 homolog OS=Mus musculus OX=10090 GN=Sec13 PE=1 SV=3	702878	54067.5
331_1	sp|Q8BWG8|ARRB1_MOUSE	2.45828	NA	46943.2	EILGIIVSYK	1	1	1	0.0239	22547	-	Beta-arrestin-1 OS=Mus musculus OX=10090 GN=Arrb1 PE=1 SV=1	41902	1995.33
1172_1	sp|P60867|RS20_MOUSE	2.75849	NA	13364.3	TPVEPEVAIHR	1	1	3	0.0924	27922;27921;27923	-	40S ribosomal protein S20 OS=Mus musculus OX=10090 GN=Rps20 PE=1 SV=1	2.5182e+06	419700
280_1	sp|Q6NZJ6|IF4G1_MOUSE	14.1805	NA	175967	GVIDLIFEK;KVEYTLGEESEAPGQR;LLTTIGK;SVTAFFNWLR;TQDLFR	1;1;1;1;1	5	7	0.03	17847;45443;45444;45439;6479;27578;7453	-	Eukaryotic translation initiation factor 4 gamma 1 OS=Mus musculus OX=10090 GN=Eif4g1 PE=1 SV=1	4.59608e+06	64733.5
286_1	sp|Q61990|PCBP2_MOUSE	5.29943	NA	38197.4	IANPVEGSTDR;IITLAGPTNAIFK;INISEGNCPER	1;1;0	2	3	0.0967	23724;23719;32832;29707	-	Poly(rC)-binding protein 2 OS=Mus musculus OX=10090 GN=Pcbp2 PE=1 SV=1	3.75501e+06	208612
286_2	sp|P60335|PCBP1_MOUSE	14.5574	NA	37473.9	AITIAGVPQSVTECVK;IANPVEGSSGR;IITLTGPTNAIFK;INISEGNCPER;QGANINEIR;QVTITGSAASISLAQYLINAR	1;1;1;0;1;1	5	5	0.2275	42845;20251;34055;29707;17077;51568	-	Poly(rC)-binding protein 1 OS=Mus musculus OX=10090 GN=Pcbp1 PE=1 SV=1	1.33187e+07	665933
688_2	sp|Q3TCH7|CUL4A_MOUSE	8.24707	NA	87697.5	ESFETFINK;ETVEEQVSTTER;RPNKPAELIAK;SIFLFLDR;TIDGILLLIGR	1;1;0;0;1	3	3	0.0672	21573;34818;27416;16947;24920	-	Cullin-4A OS=Mus musculus OX=10090 GN=Cul4a PE=1 SV=1	960654	17154.5
688_1	sp|A2A432|CUL4B_MOUSE	5.07302	NA	110630	EAVEAIQNSTSIK;RPNKPAELIAK;SIFLFLDR;TIDGILLLIER	1;0;0;1	2	2	0.0443	34079;27416;16947;28310	-	Cullin-4B OS=Mus musculus OX=10090 GN=Cul4b PE=1 SV=1	3.26794e+06	50275.9
831_1	sp|P97351|RS3A_MOUSE	10.8459	NA	29865.7	ACQSIYPLHDVFVR;LFCVGFTK;LIPDSIGKDIEK;TTDGYLLR	1;1;1;1	4	4	0.1591	43608;15253;31496;13836	-	40S ribosomal protein S3a OS=Mus musculus OX=10090 GN=Rps3a PE=1 SV=3	9.83096e+06	517419
1277_1	sp|P30966|5HT5A_MOUSE	2.07425	NA	40709.3	RVSNVMILLTWALSTVISLAPLLFGWGETYSEPSEECQVSR	1	1	1	0.1148	57366	-	5-hydroxytryptamine receptor 5A OS=Mus musculus OX=10090 GN=Htr5a PE=1 SV=2	0	0
612_1	sp|Q8VEK3|HNRPU_MOUSE	37.195	NA	87862.7	APQCLGK;ASYGVSK;DRLSASSLTMESFAFLWAGGR;EKPYFPIPEDCTFIQNVPLEDR;EVLADRPLFPHVLCHNCAVEFNFGQK;GYFEYIEENK;GYFEYIEENKYSR;LNTLLQR;LSASSLTMESFAFLWAGGR;NFILDQTNVSAAAQR;NGQDLGVAFK;YNILGTNTIMDK	1;1;1;1;1;1;1;1;1;1;1;1	12	14	0.175	7283;5510;52805;55185;55184;56412;29843;43431;10459;49582;42276;42274;18515;34466	-	Heterogeneous nuclear ribonucleoprotein U OS=Mus musculus OX=10090 GN=Hnrnpu PE=1 SV=1	3.44966e+07	802246
686_1	sp|A3KGS3|RGPA2_MOUSE	2.52571	NA	210155	TLIVAWIR	1	1	1	0.0043	15287	-	Ral GTPase-activating protein subunit alpha-2 OS=Mus musculus OX=10090 GN=Ralgapa2 PE=1 SV=2	93463.4	898.687
348_1	sp|Q9QZM0|UBQL2_MOUSE	2.7816	NA	67308.3	NQDLALSNLESIPGGYNALR	1	1	1	0.0313	51171	-	Ubiquilin-2 OS=Mus musculus OX=10090 GN=Ubqln2 PE=1 SV=2	141358	10873.7
300_1	sp|Q9D1Q6|ERP44_MOUSE	12.9884	NA	46823.3	QFVFDLHSGK;SNPVHEIQSLDEVTNLDR;VASILHDDCAFLSAFGDLSKPER;VDCDQHSDIAQR	1;1;1;1	4	5	0.1552	23812;50110;54424;36184;36183	-	Endoplasmic reticulum resident protein 44 OS=Mus musculus OX=10090 GN=Erp44 PE=1 SV=1	2.27604e+06	94834.9
614_1	sp|Q8BFV2|PCID2_MOUSE	2.75849	NA	46101.9	IFANNADQQLVK	1	1	1	0.0301	32901	-	PCI domain-containing protein 2 OS=Mus musculus OX=10090 GN=Pcid2 PE=1 SV=1	1.40466e+06	45311.6
833_1	sp|O08795|GLU2B_MOUSE	5.53256	NA	58755.8	ESLQQLAEVTR;ETVVTSTTEPSR	1;1	2	2	0.0441	29111;30539	-	Glucosidase 2 subunit beta OS=Mus musculus OX=10090 GN=Prkcsh PE=1 SV=1	3.19559e+06	177533
1273_1	sp|P50431|GLYC_MOUSE	2.7816	NA	52567.5	ALSDALTELGYK	1	1	1	0.0251	29392	-	Serine hydroxymethyltransferase, cytosolic OS=Mus musculus OX=10090 GN=Shmt1 PE=1 SV=3	1.71825e+06	61366.1
616_1	sp|Q9D753|EXOS8_MOUSE	4.14482	NA	29930.2	ATTVNIGSISTADGSALVK	1	1	1	0.0688	45694	-	Exosome complex component RRP43 OS=Mus musculus OX=10090 GN=Exosc8 PE=1 SV=1	281156	18743.7
798_1	sp|Q922Q1|MARC2_MOUSE	4.39825	NA	38169.6	LFGLDIK;VWIYPIK	1;1	2	2	0.0414	8414;13061	-	Mitochondrial amidoxime reducing component 2 OS=Mus musculus OX=10090 GN=Mtarc2 PE=1 SV=1	581490	30604.7
684_1	sp|Q9CX00|IST1_MOUSE	2.41675	NA	39443.5	ELDSGLAESVSTLIWAAPR	1	1	1	0.0525	49315	-	IST1 homolog OS=Mus musculus OX=10090 GN=Ist1 PE=1 SV=1	7.52609e+06	627174
835_1	sp|Q8K4B0|MTA1_MOUSE	2.84856	NA	80747.3	DISSSLIALADK	1	1	1	0.0168	27225	-	Metastasis-associated protein MTA1 OS=Mus musculus OX=10090 GN=Mta1 PE=1 SV=1	71554.2	1350.08
837_1	sp|P97350|PKP1_MOUSE	4.14482	NA	80844.4	SPNQNVQQAAAGALR	1	1	1	0.0206	39078	-	Plakophilin-1 OS=Mus musculus OX=10090 GN=Pkp1 PE=1 SV=1	932217	17263.3
438_1	sp|Q62167|DDX3X_MOUSE	33.7439	NA	73056	DLLDLLVEAK;DREEALHQFR;DSLTLVFVETKK;ELAVQIYEEARK;HVINFDLPSDIEEYVHR;IVEQDTMPPK;KQYPISLVLAPTR;LEQELFSGGNTGINFEK;QYPISLVLAPTR;VGNLGLATSFFNER;VRPCVVYGGAEIGQQIR;VVWVEEIDKR	1;1;1;1;1;1;1;1;1;1;1;1	12	13	0.2145	22248;30237;33700;36393;36390;50352;24444;37762;47092;32775;39075;47422;29076	-	ATP-dependent RNA helicase DDX3X OS=Mus musculus OX=10090 GN=Ddx3x PE=1 SV=3	1.59299e+07	398247
682_1	sp|Q91WC0|SETD3_MOUSE	2.73078	NA	67134.1	EILNLTSELLQK	1	1	1	0.0202	34574	-	Actin-histidine N-methyltransferase OS=Mus musculus OX=10090 GN=Setd3 PE=1 SV=1	1.35359e+06	35620.9
893_1	sp|Q9CX86|ROA0_MOUSE	6.99337	NA	30511.7	GDVAEGDLIEHFSQFGAVEK;LFIGGLNVQTSESGLR	1;1	2	2	0.118	51220;43282	-	Heterogeneous nuclear ribonucleoprotein A0 OS=Mus musculus OX=10090 GN=Hnrnpa0 PE=1 SV=1	644536	42969.1
77_1	sp|P00158|CYB_MOUSE	2.68673	NA	43180.7	DVNYGWLIR	1	1	1	0.0236	22569	-	Cytochrome b OS=Mus musculus OX=10090 GN=Mt-Cyb PE=1 SV=1	349325	69865
1248_1	sp|Q61699|HS105_MOUSE	18.6333	NA	96346.4	AEDVSAIEIVGGATR;AFNDPFIQK;FQEAEERPK;KPVTDCVISVPSFFTDAER;LKETAENNLK;QDLPNAEEKPR;VLGTAFDPFLGGK	1;1;1;1;1;1;1	7	8	0.1002	37809;19909;22458;22457;51427;23782;30076;31216	-	Heat shock protein 105 kDa OS=Mus musculus OX=10090 GN=Hsph1 PE=1 SV=2	6.58395e+06	121925
340_1	sp|Q8C4Y3|NELFB_MOUSE	4.75843	NA	65594.4	ALEPTGQSGEAVK;DSPDLLLLLR	1;1	2	2	0.0397	29649;23549	-	Negative elongation factor B OS=Mus musculus OX=10090 GN=Nelfb PE=1 SV=2	398111	11058.7
71_1	sp|Q9WV32|ARC1B_MOUSE	13.4349	NA	41037.5	ASSEGGAATGAGLDSLHK;EVEERPAPTPWGSK;NSVSQISVLSGGK;TWKPTLVILR	1;1;1;1	4	5	0.1478	41812;41809;40750;29194;26983	-	Actin-related protein 2/3 complex subunit 1B OS=Mus musculus OX=10090 GN=Arpc1b PE=1 SV=4	4.38416e+06	230745
3_1	sp|Q99J36|THUM1_MOUSE	6.99337	NA	38860.8	FQSVESGANNVVFIR;YAETFLEPWFK	1;1	2	2	0.0743	42703;35714	-	THUMP domain-containing protein 1 OS=Mus musculus OX=10090 GN=Thumpd1 PE=1 SV=1	536942	23345.3
306_1	sp|P63073|IF4E_MOUSE	6.90331	NA	25037.5	IVIGYQSHADTATK;WALWFFK	1;1	2	3	0.0968	38373;38371;16370	-	Eukaryotic translation initiation factor 4E OS=Mus musculus OX=10090 GN=Eif4e PE=1 SV=1	557053	39789.5
580_1	sp|Q9ERF3|WDR61_MOUSE	2.27527	NA	33751.8	VWDVGTR	1	1	1	0.023	9396	-	WD repeat-containing protein 61 OS=Mus musculus OX=10090 GN=Wdr61 PE=1 SV=1	2.18534e+07	1.4569e+06
1238_1	sp|Q9D8S4|ORN_MOUSE	2.73078	NA	26721.6	ALDDISESIK	1	1	1	0.0422	20449	-	Oligoribonuclease, mitochondrial OS=Mus musculus OX=10090 GN=Rexo2 PE=1 SV=2	1.07122e+06	76515.8
1242_1	sp|Q9Z1Q5|CLIC1_MOUSE	2.75849	NA	26995.7	LFMVLWLK	1	1	1	0.0332	18546	-	Chloride intracellular channel protein 1 OS=Mus musculus OX=10090 GN=Clic1 PE=1 SV=3	32639.2	1919.96
645_1	sp|Q64324|STXB2_MOUSE	2.26129	NA	66315.5	ADTPSLGEGPEK	1	1	1	0.0202	25741	-	Syntaxin-binding protein 2 OS=Mus musculus OX=10090 GN=Stxbp2 PE=1 SV=1	982816	24570.4
582_1	sp|Q9D1D4|TMEDA_MOUSE	6.99239	NA	24894.9	ITDSAGHILYAK;LKPLEVELR	1;1	2	4	0.0959	29739;29737;20736;20738	-	Transmembrane emp24 domain-containing protein 10 OS=Mus musculus OX=10090 GN=Tmed10 PE=1 SV=1	1.69217e+06	169217
778_1	sp|Q99JR1|SFXN1_MOUSE	8.29858	NA	35626.3	NILLTNEQLENAR;QGIVPAGLTENELWR;WDQSTFIGR	1;1;1	3	3	0.1149	39183;43062;21334	-	Sideroflexin-1 OS=Mus musculus OX=10090 GN=Sfxn1 PE=1 SV=3	6.43972e+06	357762
1009_1	sp|P09528|FRIH_MOUSE	5.33737	NA	21053.3	QNYHQDAEAAINR;SVNQSLLELHK	1;1	2	3	0.1319	38645;28840;28842	-	Ferritin heavy chain OS=Mus musculus OX=10090 GN=Fth1 PE=1 SV=2	1.77842e+06	148202
518_1	sp|Q99J09|MEP50_MOUSE	4.74704	NA	36919.2	ILLWDTR;SDGSLLLGVSSLSGR	1;1	2	2	0.0643	12972;36355	-	Methylosome protein 50 OS=Mus musculus OX=10090 GN=Wdr77 PE=1 SV=1	1.41341e+06	108724
75_1	sp|P61290|PSME3_MOUSE	4.14482	NA	29487.6	TVESEAASYLDQISR	1	1	1	0.0591	42729	-	Proteasome activator complex subunit 3 OS=Mus musculus OX=10090 GN=Psme3 PE=1 SV=1	1.14845e+06	67556.1
649_1	sp|Q78PY7|SND1_MOUSE	44.6214	NA	102025	AAATQPDGKDTPDEPWAFPAR;ADDADEFGYSR;DTNGENIAESLVAEGLATR;DTPDEPWAFPAR;FFTESR;FVDGEWYR;GDVGLGLVK;QFLPFLQR;SASYKPVFVTEITDDLHFYVQDVETGTQLEK;SAYYKPLLSAEEAAK;SEAVVEYVFSGSR;VADISGDTQK;VHVFYIDYGNR;VITEYLNAQESAK;VNVTVDYIRPASPATETVPAFSER	1;1;1;1;1;1;1;1;1;1;1;1;1;1;1	15	18	0.2187	52241;27794;48458;34581;7667;19533;10450;18491;57053;57054;42087;42086;35672;17833;33785;33787;37016;54801	-	Staphylococcal nuclease domain-containing protein 1 OS=Mus musculus OX=10090 GN=Snd1 PE=1 SV=1	2.54383e+07	438591
998_1	sp|P47911|RL6_MOUSE	19.0538	NA	33488.9	AVDLQILPK;HLTDAYFK;HQEGEIFDTEK;QLDSGLLLVTGPLVINR;SSITPGTVLIILTGR;YYPTEDVPR	1;1;1;1;1;1	6	7	0.2331	16354;16251;31663;45744;45743;39193;22743	-	60S ribosomal protein L6 OS=Mus musculus OX=10090 GN=Rpl6 PE=1 SV=3	1.82961e+07	962952
338_1	sp|P62911|RL32_MOUSE	2.30629	NA	15849.8	AAQLAIR	1	1	1	0.0519	6351	sp|P17932|RL32P_MOUSE	60S ribosomal protein L32 OS=Mus musculus OX=10090 GN=Rpl32 PE=1 SV=2	738244	92280.4
584_1	sp|Q9CZX8|RS19_MOUSE	2.54996	NA	16075.6	VLQALEGLK	1	1	1	0.0621	15235	-	40S ribosomal protein S19 OS=Mus musculus OX=10090 GN=Rps19 PE=1 SV=3	983438	81953.2
336_1	sp|Q8R3C0|MCMBP_MOUSE	2.46916	NA	72844.8	IHVILAQK	1	1	1	0.0125	13175	-	Mini-chromosome maintenance complex-binding protein OS=Mus musculus OX=10090 GN=Mcmbp PE=1 SV=1	0	0
78_1	sp|Q05816|FABP5_MOUSE	2.60837	NA	15127.4	ELGVGLALR	1	1	1	0.0667	13397	-	Fatty acid-binding protein 5 OS=Mus musculus OX=10090 GN=Fabp5 PE=1 SV=3	933965	103774
586_1	sp|O35286|DHX15_MOUSE	36.5291	NA	90949.2	ALVTGYFMQVAHLER;DYYINIR;EVDDLGPEVGDIK;HQSFVLVGETGSGK;IRVESLLVTAISK;LQLPVWEYKDR;SNLGSVVLQLK;TGHYLTVK;TLATDILMGVLK;VESLLVTAISK;YGVIILDEAHER;YYDILK	1;1;1;1;1;1;1;1;1;1;1;1	12	16	0.1535	44279;14579;33908;36281;36280;35659;35660;36323;23704;13048;29829;23795;35102;35101;35106;8692	-	Pre-mRNA-splicing factor ATP-dependent RNA helicase DHX15 OS=Mus musculus OX=10090 GN=Dhx15 PE=1 SV=2	2.31018e+07	537252
334_1	sp|Q8BMJ2|SYLC_MOUSE	10.0747	NA	134106	DVWDYVFFK;FDDPLLGPR;TGFFEFQAAK;TYGLGTR	1;1;1;1	4	4	0.0297	26572;17662;23093;7096	-	Leucine--tRNA ligase, cytoplasmic OS=Mus musculus OX=10090 GN=Lars1 PE=1 SV=2	2.23195e+06	36589.3
980_1	sp|P40336|VP26A_MOUSE	4.14482	NA	38089.7	EITGIGPSTTTETETIAK	1	1	1	0.055	46502	-	Vacuolar protein sorting-associated protein 26A OS=Mus musculus OX=10090 GN=Vps26a PE=1 SV=1	0	0
350_1	sp|Q68FE9|TSH2_MOUSE	2.43463	NA	114151	QSNWNPQHLLILQAQFASSLFQTSEGKYLLSDLGPQER	1	1	1	0.0369	57311	-	Teashirt homolog 2 OS=Mus musculus OX=10090 GN=Tshz2 PE=1 SV=1	0	0
495_1	sp|Q62234|MYOM1_MOUSE	2.44943	NA	185349	NIAIREK	1	1	1	0.0042	9829	-	Myomesin-1 OS=Mus musculus OX=10090 GN=Myom1 PE=1 SV=2	1.20767e+06	11286.6
1134_1	sp|Q9CQ79|TXND9_MOUSE	2.54996	NA	26243.4	VIPTLALLR	1	1	1	0.0398	16313	-	Thioredoxin domain-containing protein 9 OS=Mus musculus OX=10090 GN=Txndc9 PE=1 SV=1	45228.2	3015.22
493_1	sp|Q8VDN2|AT1A1_MOUSE	8.11402	NA	112910	AAVPDAVGK;LNIPVNQVNPR;SPDFTNENPLETR	1;1;1	3	3	0.0323	9176;28680;38929	-	Sodium/potassium-transporting ATPase subunit alpha-1 OS=Mus musculus OX=10090 GN=Atp1a1 PE=1 SV=1	3.32062e+06	62653.3
1132_1	sp|Q9DBC3|CMTR1_MOUSE	2.07885	NA	95615.1	VGIDDVR	1	1	1	0.0084	7285	-	Cap-specific mRNA (nucleoside-2'-O-)-methyltransferase 1 OS=Mus musculus OX=10090 GN=Cmtr1 PE=1 SV=1	5.04379e+06	90067.7
988_1	sp|B1AZI6|THOC2_MOUSE	2.52571	NA	182658	LGLLEALLK	1	1	1	0.0056	15196	-	THO complex subunit 2 OS=Mus musculus OX=10090 GN=Thoc2 PE=1 SV=1	0	0
1130_1	sp|Q6P5F9|XPO1_MOUSE	28.1386	NA	123013	AVGHPFVIQLGR;LDINLLDNVVNCLYHGEGAQQR;LFVTGLFSLNQDIPAFK;LISGWVSR;LISTLIYK;LNMILVQILK;NVDILKDPETVK;QLLDFSQK;QLYLTVLSK;YYGLQILENVIK	1;1;1;1;1;1;1;1;1;1	10	10	0.1102	29958;54389;47556;13007;14365;24975;33332;15575;19231;36573	-	Exportin-1 OS=Mus musculus OX=10090 GN=Xpo1 PE=1 SV=1	9.98339e+06	172127
72_2	sp|P01899|HA11_MOUSE	10.397	NA	40810.3	FDSDAENPR;KWEQSGAAEHYK;VYHEGLPEPLTLR;WASVVVPLGK;YFETAVSRPGLEEPR;YISVGYVDNKEFVR	0;1;1;0;1;1	4	5	0.2017	18553;35823;39039;18814;44618;44622;43226	-	H-2 class I histocompatibility antigen, D-B alpha chain OS=Mus musculus OX=10090 GN=H2-D1 PE=1 SV=2	7.09455e+06	337836
491_1	sp|Q62422|OSTF1_MOUSE	4.14482	NA	23767.9	GYADIVQLLLAK	1	1	1	0.0558	30410	-	Osteoclast-stimulating factor 1 OS=Mus musculus OX=10090 GN=Ostf1 PE=1 SV=2	1.68407e+06	120291
229_1	sp|P33610|PRI2_MOUSE	4.14482	NA	58371.7	IPASGISQILDLVK	1	1	1	0.0277	36610	-	DNA primase large subunit OS=Mus musculus OX=10090 GN=Prim2 PE=1 SV=1	0	0
347_1	sp|P17710|HXK1_MOUSE	14.1482	NA	108234	FTTSDVAAIETDKEGVQNAK;HIDLVEGDEGR;ITPELLTR;SANLVAATLGAILNR;VVDEYSLNSGK	1;1;1;1;1	5	6	0.0667	50901;27514;14038;37671;37673;26202	-	Hexokinase-1 OS=Mus musculus OX=10090 GN=Hk1 PE=1 SV=3	5.40687e+06	94857.3
499_1	sp|P24547|IMDH2_MOUSE	27.433	NA	55779.8	EKYPSLQVIGGNVVTAAQAK;FGVPVIADGGIQNVGHIAK;KYEQGFITDPVVLSPK;NLIDAGVDALR;QLLCGAAIGTHEDDKYR;REDLVVAPAGVTLK;RFGVPVIADGGIQNVGHIAK;TSSAQVEGGVHSLHSYEK;YEQGFITDPVVLSPK;YFSEADKIK	1;1;1;1;1;1;1;1;1;1	10	12	0.2432	50210;47237;45964;45963;23630;48232;37127;37126;49835;47669;43320;20918	-	Inosine-5'-monophosphate dehydrogenase 2 OS=Mus musculus OX=10090 GN=Impdh2 PE=1 SV=2	1.88822e+07	726239
345_1	sp|P17751|TPIS_MOUSE	25.5183	NA	32171.3	DLGATWVVLGHSER;HVFGESDELIGQK;IIYGGSVTGATCK;KFFVGGNWK;RHVFGESDELIGQK;SNVNDGVAQSTR;TATPQQAQEVHEK;VIADNVKDWSK;VVLAYEPVWAIGTGK	1;1;1;1;1;1;1;1;1	9	11	0.3378	39603;39605;36774;31437;20059;41499;27897;37049;29154;29156;41250	-	Triosephosphate isomerase OS=Mus musculus OX=10090 GN=Tpi1 PE=1 SV=4	3.18303e+07	1.76835e+06
497_1	sp|O08808|DIAP1_MOUSE	5.18906	NA	139255	AEPHFLSILQHLLLVR;LGLHQVLQELR	1;1	2	2	0.0215	47147;30519	-	Protein diaphanous homolog 1 OS=Mus musculus OX=10090 GN=Diaph1 PE=1 SV=1	399090	5620.98
452_1	sp|Q6ZQ88|KDM1A_MOUSE	10.496	NA	92792.6	HGLINFGIYK;LFFAGEHTIR;TLQLWLDNPK;VIIIGSGVSGLAAAR	1;1;1;1	4	5	0.0528	23883;25244;25245;27015;33856	-	Lysine-specific histone demethylase 1A OS=Mus musculus OX=10090 GN=Kdm1a PE=1 SV=2	5.11257e+06	116195
343_1	sp|P05977|MYL1_MOUSE	18.9469	NA	20581.4	ALGTNPTNAEVK;DQGGYEDFVEGLR;EAFLLFDR;EQQEDFKEAFLLFDR;HVLATLGEK;ITLSQVGDVLR	1;1;1;1;1;1	6	6	0.3191	26395;37684;16941;47641;15105;25784	-	Myosin light chain 1/3, skeletal muscle isoform OS=Mus musculus OX=10090 GN=Myl1 PE=1 SV=2	2.06669e+07	1.72224e+06
773_1	sp|Q8CIH5|PLCG2_MOUSE	9.63009	NA	147498	AFVFILEPK;DGAFLIR;QIYSVDQTR;TILPLVNFK	1;1;1;1	4	4	0.0269	19180;7879;21339;18335	-	1-phosphatidylinositol 4,5-bisphosphate phosphodiesterase gamma-2 OS=Mus musculus OX=10090 GN=Plcg2 PE=1 SV=1	9.70826e+06	134837
771_1	sp|P47968|RPIA_MOUSE	5.26546	NA	32430.7	FGGEVELR;FIVIADFR	1;1	2	2	0.0528	12529;15667	-	Ribose-5-phosphate isomerase OS=Mus musculus OX=10090 GN=Rpia PE=1 SV=2	1.61289e+06	94876.1
458_1	sp|Q3TIX9|SNUT2_MOUSE	2.59665	NA	65105.6	NPTIVNFPITNVDLR	1	1	1	0.0266	43827	-	U4/U6.U5 tri-snRNP-associated protein 2 OS=Mus musculus OX=10090 GN=Usp39 PE=1 SV=2	1.37948e+06	43108.7
1002_1	sp|O55023|IMPA1_MOUSE	2.3588	NA	30416.2	LQVSQQEDITK	1	1	1	0.0397	29727	-	Inositol monophosphatase 1 OS=Mus musculus OX=10090 GN=Impa1 PE=1 SV=1	1.05975e+06	62338.4
226_1	sp|Q6NZB0|DNJC8_MOUSE	5.60606	NA	29794.4	EGKPTNVEEDDPELFK;QREEEIEAQEK	1;1	2	2	0.1067	46460;34021	-	DnaJ homolog subfamily C member 8 OS=Mus musculus OX=10090 GN=Dnajc8 PE=1 SV=2	27322.1	1821.47
1228_1	sp|P17742|PPIA_MOUSE	19.1799	NA	17959.9	FEDENFILK;SIYGEKFEDENFILK;TEWLDGK;VNPTVFFDITADDEPLGR;VSFELFADK;VSFELFADKVPK	1;1;1;1;1;1	6	9	0.3171	23516;46170;46169;10065;10066;49180;18797;33697;33696	-	Peptidyl-prolyl cis-trans isomerase A OS=Mus musculus OX=10090 GN=Ppia PE=1 SV=2	3.14445e+07	2.24604e+06
405_1	sp|P00687|AMY1_MOUSE	4.14482	NA	57606.9	ALVFVDNHDNQR	1	1	1	0.0235	35597	sp|P00688|AMYP_MOUSE	Alpha-amylase 1 OS=Mus musculus OX=10090 GN=Amy1 PE=1 SV=2	1.04616e+06	41846.6
220_1	sp|Q8CFE2|HPF1_MOUSE	2.63276	NA	39266.1	IIEDHLASR	1	1	1	0.026	18708	-	Histone PARylation factor 1 OS=Mus musculus OX=10090 GN=Hpf1 PE=1 SV=1	1.43982e+06	68563
777_1	sp|Q61425|HCDH_MOUSE	5.18271	NA	34441.9	LLVPYLIEAVR;TGEGFYK	1;1	2	2	0.0573	29633;8258	-	Hydroxyacyl-coenzyme A dehydrogenase, mitochondrial OS=Mus musculus OX=10090 GN=Hadh PE=1 SV=2	1.22038e+06	64230.5
407_1	sp|P20152|VIME_MOUSE	23.6292	NA	53655.1	FADLSEAANR;FANYIDK;ILLAELEQLK;ILLAELEQLKGQGK;ISLPLPTFSSLNLR;KVESLQEEIAFLK;NLQEAEEWYK;TNEKVELQELNDR	1;1;1;1;1;1;1;1	8	10	0.1738	20569;10953;24293;39618;39619;40222;39411;39409;30663;40895	-	Vimentin OS=Mus musculus OX=10090 GN=Vim PE=1 SV=3	2.60526e+07	789474
9_1	sp|P61222|ABCE1_MOUSE	11.8222	NA	67271	AIIKPQYVDQIPK;FLSQLEITFR;LKPDEGGEVPVLNVSYKPQK;VAETANEEEVK	1;1;1;1	4	4	0.0902	38679;28186;51794;26570	-	ATP-binding cassette sub-family E member 1 OS=Mus musculus OX=10090 GN=Abce1 PE=1 SV=1	5.50876e+06	162022
401_1	sp|Q8VH51|RBM39_MOUSE	2.75849	NA	59369.7	DLEEFFSTVGK	1	1	1	0.0208	28998	-	RNA-binding protein 39 OS=Mus musculus OX=10090 GN=Rbm39 PE=1 SV=2	28013.4	1077.44
775_1	sp|P01942|HBA_MOUSE	6.99239	NA	15075.8	FLASVSTVLTSK;IGGHGAEYGAEALER	1;1	2	3	0.1901	28154;39252;39253	-	Hemoglobin subunit alpha OS=Mus musculus OX=10090 GN=Hba PE=1 SV=2	2.46965e+06	308706
222_1	sp|O55131|SEPT7_MOUSE	7.52707	NA	50517.9	FEDYLNAESR;ILEQQNSSR;LKDSEAELQR	1;1;1	3	3	0.0665	27687;19706;25147	-	Septin-7 OS=Mus musculus OX=10090 GN=Septin7 PE=1 SV=1	1.38538e+06	53283.9
291_1	sp|P47738|ALDH2_MOUSE	47.1938	NA	56501.8	EAGFPPGVVNIVPGFGPTAGAAIASHEGVDK;ELGEYGLQAYTEVK;KILGYIK;LLCGGGAAADR;TEQGPQVDETQFK;TEQGPQVDETQFKK;TFPTVNPSTGEVICQVAEGNKEDVDK;TFVQENVYDEFVER;TIPIDGDFFSYTR;VAEQTPLTALYVANLIK;VAFTGSTEVGHLIQVAAGSSNLK;VAFTGSTEVGHLIQVAAGSSNLKR;VVGNPFDSR;YGLAAAVFTK;YYAGWADKYHGK	1;1;1;1;1;1;1;1;1;1;1;1;1;1;1	15	18	0.3873	56115;41179;9491;19030;38443;41952;55678;45122;39323;39321;46414;52659;52660;53757;53758;16087;18102;36765	-	Aldehyde dehydrogenase, mitochondrial OS=Mus musculus OX=10090 GN=Aldh2 PE=1 SV=1	5.66156e+07	2.17752e+06
897_1	sp|P02716|ACHD_MOUSE	2.2687	NA	59105.5	EITLSLK	1	1	1	0.0135	8343	-	Acetylcholine receptor subunit delta OS=Mus musculus OX=10090 GN=Chrnd PE=2 SV=1	1.06817e+06	48553.3
895_1	sp|Q6PFD9|NUP98_MOUSE	2.40758	NA	197118	LADINYEGR	1	1	1	0.005	18566	-	Nuclear pore complex protein Nup98-Nup96 OS=Mus musculus OX=10090 GN=Nup98 PE=1 SV=2	1.61492e+06	20973
224_1	sp|Q9EQ06|DHB11_MOUSE	2.4898	NA	32859.7	ALTDELAALGR	1	1	1	0.0369	22285	-	Estradiol 17-beta-dehydrogenase 11 OS=Mus musculus OX=10090 GN=Hsd17b11 PE=1 SV=1	523721	30807.1
899_1	sp|Q9Z1G3|VATC1_MOUSE	2.84856	NA	43859.9	VGTLDVLVGLSDELAK	1	1	1	0.0419	41828	-	V-type proton ATPase subunit C 1 OS=Mus musculus OX=10090 GN=Atp6v1c1 PE=1 SV=4	557982	19927.9
299_1	sp|Q9JHU9|INO1_MOUSE	8.4269	NA	60893.1	APLVPPGSPVVNALFR;AQQLEQIRK;HVFVGGDDFK	1;1;1	3	4	0.0628	41944;21548;21546;21847	-	Inositol-3-phosphate synthase 1 OS=Mus musculus OX=10090 GN=Isyna1 PE=1 SV=1	4.92871e+06	234700
669_1	sp|P28658|ATX10_MOUSE	5.23261	NA	53672.5	ALTALFK;ITLLDIVIAK	1;1	2	2	0.0358	7021;20848	-	Ataxin-10 OS=Mus musculus OX=10090 GN=Atxn10 PE=1 SV=2	142619	4600.62
517_1	sp|Q91ZW3|SMCA5_MOUSE	27.6483	NA	121550	DFNQFIK;ESEITDEDIDGILER;FITDNTVEER;LGFDKENVYDELR;LLNILMQLR;LVDQNLNK;QDSINAYNEPNSTK;SVCLIGDKEQR;TEQEEDEELLTESSK;YLVIDEAHR	1;1;1;1;1;1;1;1;1;1	10	10	0.1056	12742;44245;26777;41124;21559;14069;40689;30434;44959;21641	-	SWI/SNF-related matrix-associated actin-dependent regulator of chromatin subfamily A member 5 OS=Mus musculus OX=10090 GN=Smarca5 PE=1 SV=1	3.13392e+07	482141
159_1	sp|Q9R1P4|PSA1_MOUSE	13.9696	NA	29527.8	AQPSQAAEEPAEK;ETLPAEQDLTTK;ILHVDNHIGISIAGLTADAR;THAVLVALK;THAVLVALKR	1;1;1;1;1	5	6	0.2091	32652;32242;50395;14410;21284;21283	-	Proteasome subunit alpha type-1 OS=Mus musculus OX=10090 GN=Psma1 PE=1 SV=1	7.92797e+06	440443
1006_1	sp|Q99LE6|ABCF2_MOUSE	2.84757	NA	71735.8	YYTGNYDQYVK	1	1	1	0.0175	35037	-	ATP-binding cassette sub-family F member 2 OS=Mus musculus OX=10090 GN=Abcf2 PE=1 SV=1	1.28708e+06	36773.9
1004_1	sp|Q9D554|SF3A3_MOUSE	5.02078	NA	58805.2	SALLALGLK;VKPLQDQNELFGK	1;1	2	2	0.0439	11641;38771	-	Splicing factor 3A subunit 3 OS=Mus musculus OX=10090 GN=Sf3a3 PE=1 SV=2	1.33771e+06	49544.6
515_1	sp|P63242|IF5A1_MOUSE	15.43	NA	16821.4	EDLRLPEGDLGK;LPEGDLGKEIEQK;NDFQLIGIQDGYLSLLQDSGEVR;NGFVVLK;VHLVGIDIFTGK;VHLVGIDIFTGKK	1;1;1;1;1;1	6	6	0.3896	32062;36667;54612;7386;30175;35585	-	Eukaryotic translation initiation factor 5A-1 OS=Mus musculus OX=10090 GN=Eif5a PE=1 SV=2	9.07446e+06	1.13431e+06
874_1	sp|Q99KE1|MAOM_MOUSE	2.43463	NA	65756.9	GLFISISDR	1	1	1	0.0153	16817	-	NAD-dependent malic enzyme, mitochondrial OS=Mus musculus OX=10090 GN=Me2 PE=1 SV=1	635713	20506.9
1268_1	sp|Q9JKF1|IQGA1_MOUSE	42.5453	NA	188624	ALQSLALGLR;IFYPETTDIYDR;IIGNLLYYR;ILAIGLINEALDEGDAQK;ITLQDVVSHSK;LEGVLAEVAQHYQDTLIR;LFQTALQEEIK;LGLAPQIQDLYGK;LQQTYSALNSK;LTELGTVDPK;NVIFEIGPTEEVGDFEVK;RLAAVAAINAAIQK;RLIVDVIR;TLQALQIPAAK;VDQIQEIVTGNPTVIK	1;1;1;1;1;1;1;1;1;1;1;1;1;1;1	15	15	0.1147	18164;39351;22063;47099;26957;49942;31115;35170;28143;19611;49448;34916;15806;23501;44696	-	Ras GTPase-activating-like protein IQGAP1 OS=Mus musculus OX=10090 GN=Iqgap1 PE=1 SV=2	1.39508e+07	150009
665_1	sp|P29391|FRIL1_MOUSE	10.4192	NA	20789.5	ALFQDVQKPSQDEWGK;LVNLHLR;VAGPQPAQTGAPQGSLGEYLFER	1;1;1	3	4	0.2514	46985;46984;10745;53327	-	Ferritin light chain 1 OS=Mus musculus OX=10090 GN=Ftl1 PE=1 SV=2	2.23798e+06	172152
1266_1	sp|Q62261|SPTB2_MOUSE	27.4572	NA	274052	EIGQSVDEVEK;ETWLSENQR;EVDDLEQWIAER;HLLGVEDLLQK;ITDLYTDLR;LAGIEER;LISDINK;LQAAYAGDK;LTTLELLEVR;TQILAASYELHK;VQAVVAVAR	1;1;1;1;1;1;1;1;1;1;1	11	11	0.0449	27205;23902;38327;28717;21346;7720;8316;13763;25080;33467;12799	-	Spectrin beta chain, non-erythrocytic 1 OS=Mus musculus OX=10090 GN=Sptbn1 PE=1 SV=2	1.60712e+07	99821.3
891_1	sp|Q9JJ80|RPF2_MOUSE	2.6571	NA	35341	NLLIDFFR	1	1	1	0.0261	18005	-	Ribosome production factor 2 homolog OS=Mus musculus OX=10090 GN=Rpf2 PE=2 SV=2	114574	6365.2
21_1	sp|Q6A026|PDS5A_MOUSE	5.25613	NA	150232	DLALVNDQLLGFVR;SVVANFIVK	1;1	2	2	0.0173	40566;15506	-	Sister chromatid cohesion protein PDS5 homolog A OS=Mus musculus OX=10090 GN=Pds5a PE=1 SV=3	1.42656e+07	167830
913_1	sp|Q8BX17|GEMI5_MOUSE	2.75849	NA	166487	LSGEAFDINK	1	1	1	0.0067	20574	-	Gem-associated protein 5 OS=Mus musculus OX=10090 GN=Gemin5 PE=1 SV=2	2.06096e+06	23156.9
114_1	sp|P57780|ACTN4_MOUSE	46.637	NA	104911	ASIHEAWTDGK;DGLAFNALIHR;DLLLDPAWEK;EAILAIHK;ETTDTDTADQVIASFK;GYEEWLLNEIR;HRPELIEYDK;KDDPVTNLNNAFEVAEK;KHEAFESDLAAHQDR;LSGSNPYTTVTPQIINSK;NVNVQNFHISWK;QLETIDQLHLEYAK;RDHALLEEQSK;SIVDYKPSLDLLEQQHQLIQEALIFDNK;TFTAWCNSHLR;TIPWLEDRVPQK	1;1;1;1;1;1;1;1;1;1;1;1;1;1;1;1	16	21	0.2357	26378;26379;26952;25701;12039;44422;35376;30195;30194;47450;44684;47745;37744;37743;43512;43509;31401;56753;56754;34191;37605	-	Alpha-actinin-4 OS=Mus musculus OX=10090 GN=Actn4 PE=1 SV=1	2.59993e+07	426218
911_1	sp|Q9ET30|TM9S3_MOUSE	2.17322	NA	67499.8	YLDPSFFQHR	1	1	1	0.017	30668	-	Transmembrane 9 superfamily member 3 OS=Mus musculus OX=10090 GN=Tm9sf3 PE=1 SV=1	869769	41417.6
112_1	sp|P62242|RS8_MOUSE	8.4556	NA	24190.2	IIDVVYNASNNELVR;ISSLLEEQFQQGK;LTPEEEEILNK	1;1;1	3	3	0.1875	43976;38466;30893	-	40S ribosomal protein S8 OS=Mus musculus OX=10090 GN=Rps8 PE=1 SV=2	6.92776e+06	692776
654_1	sp|O88455|DHCR7_MOUSE	2.18716	NA	53883.3	LLVSGFWGVAR	1	1	1	0.0234	25957	-	7-dehydrocholesterol reductase OS=Mus musculus OX=10090 GN=Dhcr7 PE=1 SV=1	437803	31271.6
878_1	sp|O55234|PSB5_MOUSE	4.14482	NA	28514.2	ATAGAYIASQTVK	1	1	1	0.0492	29394	-	Proteasome subunit beta type-5 OS=Mus musculus OX=10090 GN=Psmb5 PE=1 SV=3	1.97875e+06	123672
513_1	sp|Q8VDW0|DX39A_MOUSE	4.14482	NA	49035.9	DFLLKPELLR;ELAFQISK;GLAVTFVSDENDAK;GSYVSIHSSGFR;ILNDVQDR;LTLHGLQQYYVK;RILVATNLFGR	0;0;1;0;0;0;0	1	2	0.1756	27733;13738;37012;37011;30064;15303;36932;36933;28497;28498	-	ATP-dependent RNA helicase DDX39A OS=Mus musculus OX=10090 GN=Ddx39a PE=1 SV=1	3.24233e+06	124705
513_2	sp|Q9Z1N5|DX39B_MOUSE	5.60704	NA	49004	DFLLKPELLR;ELAFQISK;GLAITFVSDENDAK;GSYVSIHSSGFR;ILNDVQDR;LTLHGLQQYYVK;RILVATNLFGR;VAVFFGGLSIK	0;0;1;0;0;0;0;1	2	2	0.2009	27733;13738;37518;30064;15303;36932;36933;28497;28498;22680	-	Spliceosome RNA helicase Ddx39b OS=Mus musculus OX=10090 GN=Ddx39b PE=1 SV=1	5.77565e+07	2.2214e+06
1000_1	sp|Q9WV76|AP4B1_MOUSE	2.54996	NA	82922.6	SLEEILK	1	1	1	0.0095	9372	-	AP-4 complex subunit beta-1 OS=Mus musculus OX=10090 GN=Ap4b1 PE=1 SV=2	871186	19359.7
511_1	sp|P46471|PRS7_MOUSE	5.69514	NA	48617.1	FDDGAGGDNEVQR;IATEKDFLEAVNK	1;1	2	2	0.06	33674;37481	-	26S proteasome regulatory subunit 7 OS=Mus musculus OX=10090 GN=Psmc2 PE=1 SV=5	421102	13583.9
952_1	sp|P11031|TCP4_MOUSE	2.84757	NA	14418.4	EQISDIDDAVR	1	1	1	0.0866	28512	-	Activated RNA polymerase II transcriptional coactivator p15 OS=Mus musculus OX=10090 GN=Sub1 PE=1 SV=3	1.35189e+06	135189
985_1	sp|Q8VCT3|AMPB_MOUSE	8.0241	NA	72370.1	GVDSIPGFEFDR;LFGPYVWGR;VKDFLQSQGK	1;1;1	3	3	0.0477	31898;20636;23294	-	Aminopeptidase B OS=Mus musculus OX=10090 GN=Rnpep PE=1 SV=2	3.77456e+06	114381
1047_1	sp|Q8VIJ6|SFPQ_MOUSE	22.8751	NA	75394.3	ANLSLLR;FAQHGTFEYEYSQR;FATHAAALSVR;FGQGGAGPVGGQGPR;LFVGNLPADITEDEFKR;NLSPYVSNELLEEAFSQFGPIER;YGEPGEVFINK	1;1;1;1;1;1;1	7	11	0.1402	7700;44862;44863;23018;23016;32054;48502;48501;54903;54902;28132	-	Splicing factor, proline- and glutamine-rich OS=Mus musculus OX=10090 GN=Sfpq PE=1 SV=1	1.73096e+07	558374
873_1	sp|Q9ES52|SHIP1_MOUSE	5.30844	NA	133458	TGIANTLGNK;VELPTWEAEAIIQK	1;1	2	2	0.0202	16014;41778	-	Phosphatidylinositol 3,4,5-trisphosphate 5-phosphatase 1 OS=Mus musculus OX=10090 GN=Inpp5d PE=1 SV=2	4.06748e+06	50843.5
624_1	sp|Q91YN9|BAG2_MOUSE	2.84757	NA	23459.1	LLESLDQLELR	1	1	1	0.0524	31531	-	BAG family molecular chaperone regulator 2 OS=Mus musculus OX=10090 GN=Bag2 PE=1 SV=1	765484	47842.8
1227_1	sp|Q3THK7|GUAA_MOUSE	16.1818	NA	76674.9	ELDLPEELVSR;ELFVQSEIFPLETPAFAIK;ESQSVEEALKK;GLQKEEIVLLTHGDSVDK;NFLYDIAGCSGNFTVQNR;VVYIFGPPVK	1;1;1;1;1;1	6	6	0.1255	30197;51580;27909;48785;50254;21807	-	GMP synthase [glutamine-hydrolyzing] OS=Mus musculus OX=10090 GN=Gmps PE=1 SV=2	9.86301e+06	234834
1225_1	sp|P49718|MCM5_MOUSE	24.5379	NA	82354.1	FAIGSQVSEHSIVQDFTK;FGLNPSK;GSSAAGLTASVIR;IAEALSK;IPGIIISASAVR;LAALPNIYELISK;LQPFATEADVEEALR;LSAEAAEK	1;1;1;1;1;1;1;1	8	9	0.1267	48958;48960;6970;25200;6054;25548;36259;43224;8851	-	DNA replication licensing factor MCM5 OS=Mus musculus OX=10090 GN=Mcm5 PE=1 SV=2	1.45061e+07	308641
626_1	sp|Q8BFQ4|WDR82_MOUSE	4.14482	NA	35056.5	YTHAANTVVYSSNK	1	1	2	0.0447	40111;40112	-	WD repeat-containing protein 82 OS=Mus musculus OX=10090 GN=Wdr82 PE=1 SV=1	0	0
950_1	sp|P09103|PDIA1_MOUSE	62.6526	NA	57022.8	DHENIIIAK;EADDIVNWLK;FFKNGDTASPK;HNQLPLVIEFTEQTAPK;ILEFFGLK;ILEFFGLKK;ILFIFIDSDHTDNQR;KSNFEEALAAHK;LGETYKDHENIIIAK;LITLEEEMTK;NNFEGEITK;QFLLAAEAIDDIPFGITSNSGVFSK;RTGPAATTLSDTAAAESLVDSSEVTVIGFFK;SNFEEALAAHK;THILLFLPK;TLDGFKK;TVIDYNGER;VLVGANFEEVAFDEK;VLVGANFEEVAFDEKK;YKPESDELTAEK;YQLDKDGVVLFK	1;1;1;1;1;1;1;1;1;1;1;1;1;1;1;1;1;1;1;1;1	21	30	0.4499	18668;25856;26296;48523;15068;20655;20658;46206;46207;46208;32196;44473;44474;26750;18652;54907;54906;56496;26483;20031;20032;8503;19357;42701;45490;45488;34894;35500;35501;35499	-	Protein disulfide-isomerase OS=Mus musculus OX=10090 GN=P4hb PE=1 SV=2	6.44305e+07	1.65206e+06
919_1	sp|O08807|PRDX4_MOUSE	2.75849	NA	31033.1	VSVADHSLHLSK	1	1	1	0.0438	29907	-	Peroxiredoxin-4 OS=Mus musculus OX=10090 GN=Prdx4 PE=1 SV=1	879192	54949.5
1045_1	sp|Q09324|GCNT1_MOUSE	2.45828	NA	49806.3	TNLEIVR	1	1	1	0.0164	9891	-	Beta-1,3-galactosyl-O-glycosyl-glycoprotein beta-1,6-N-acetylglucosaminyltransferase OS=Mus musculus OX=10090 GN=Gcnt1 PE=1 SV=2	1.57378e+06	52459.2
628_1	sp|Q9ESZ8|GTF2I_MOUSE	4.81638	NA	112195	AGISFIIK;FAQALGLTEAVK	1;1	2	2	0.02	10090;27929	-	General transcription factor II-I OS=Mus musculus OX=10090 GN=Gtf2i PE=1 SV=3	496027	8267.12
656_1	sp|Q80SW1|SAHH2_MOUSE	5.40163	NA	58913.4	ESILDGLK;GIVEESVTGVHR	1;1	2	2	0.0377	11165;29487	sp|Q68FL4|SAHH3_MOUSE	S-adenosylhomocysteine hydrolase-like protein 1 OS=Mus musculus OX=10090 GN=Ahcyl1 PE=1 SV=1	2.52717e+06	74328.7
917_1	sp|O35639|ANXA3_MOUSE	12.6743	NA	36361.6	DESLKVDEHLAK;EISQAYYTVYK;LTFDEYR;NTPAFLAER;SEIDLLDIR	1;1;1;1;1	5	5	0.1486	33839;33068;14059;17256;19656	-	Annexin A3 OS=Mus musculus OX=10090 GN=Anxa3 PE=1 SV=4	1.15529e+07	481369
199_1	sp|P27659|RL3_MOUSE	8.00668	NA	46080.8	DDASKPVHLTAFLGYK;NNASTDYDLSDK;TVFAEHISDECK	1;1;1	3	3	0.0993	44849;32092;35896	-	60S ribosomal protein L3 OS=Mus musculus OX=10090 GN=Rpl3 PE=1 SV=3	2.68037e+06	121835
987_1	sp|Q8BMF4|ODP2_MOUSE	10.8027	NA	67898.7	GLETIASDVVSLASK;ISVNDFIIK;VAPAPAGVFTDIPISNIR;VFVSPLAK	1;1;1;1	4	4	0.0779	37872;18492;46285;10576	-	Dihydrolipoyllysine-residue acetyltransferase component of pyruvate dehydrogenase complex, mitochondrial OS=Mus musculus OX=10090 GN=Dlat PE=1 SV=2	5.26162e+06	159443
1043_1	sp|P51150|RAB7A_MOUSE	11.4313	NA	23474.8	ATIGADFLTK;FQSLGVAFYR;TLDSWRDEFLIQASPR;VIILGDSGVGK	1;1;1;1	4	4	0.2271	17954;25102;47984;18915	-	Ras-related protein Rab-7a OS=Mus musculus OX=10090 GN=Rab7a PE=1 SV=2	4.12629e+06	242723
1041_1	sp|Q8BL97|SRSF7_MOUSE	2.59665	NA	30798.8	NPPGFAFVEFEDPR;VYVGNLGTGAGK	0;1	1	1	0.0974	41643;22579	-	Serine/arginine-rich splicing factor 7 OS=Mus musculus OX=10090 GN=Srsf7 PE=1 SV=1	2.67168e+06	157157
1041_2	sp|P84104|SRSF3_MOUSE	2.45828	NA	19317.9	AFGYYGPLR;NPPGFAFVEFEDPR	1;0	1	1	0.1402	18248;41643	-	Serine/arginine-rich splicing factor 3 OS=Mus musculus OX=10090 GN=Srsf3 PE=1 SV=1	1.66262e+06	166262
650_1	sp|P37040|NCPR_MOUSE	2.84757	NA	76995.3	FAVFGLGNK	1	1	1	0.0133	14443	-	NADPH--cytochrome P450 reductase OS=Mus musculus OX=10090 GN=Por PE=1 SV=2	288711	8248.88
197_1	sp|P97425|ECP2_MOUSE	4.795	NA	17608.8	SLEYYTVACNPR;TPQDSPMYPVVPVHLDGTF	1;1	2	2	0.1987	37278;50768	-	Eosinophil cationic protein 2 OS=Mus musculus OX=10090 GN=Ear2 PE=2 SV=1	1.4555e+07	2.42583e+06
116_1	sp|Q8CI94|PYGB_MOUSE	2.84856	NA	96668.5	IGEGFLTDLSQLKK;VIFLENYR;VLYPNDNFFEGK	1;0;0	1	1	0.0403	39930;18710;36152	-	Glycogen phosphorylase, brain form OS=Mus musculus OX=10090 GN=Pygb PE=1 SV=3	3.98542e+06	75196.5
116_2	sp|Q9ET01|PYGL_MOUSE	2.84757	NA	97401	LHSFVSDDIFLR;VIFLENYR;VLYPNDNFFEGK	1;0;0	1	1	0.0376	36386;18710;36152	-	Glycogen phosphorylase, liver form OS=Mus musculus OX=10090 GN=Pygl PE=1 SV=4	0	0
915_1	sp|Q9Z2W0|DNPEP_MOUSE	7.99961	NA	52173.8	GTPEPGPLGATDER;IPHLAIHLQR;LTAFEEAIPK	1;1;1	3	3	0.0719	34373;25601;21799	-	Aspartyl aminopeptidase OS=Mus musculus OX=10090 GN=Dnpep PE=1 SV=2	2.678e+06	111584
27_1	sp|Q8BFZ3|ACTBL_MOUSE	4.14482	NA	41977	CDVDIRK;DLTDYLMK;EKMTQIMFEAFNTPAMYVAIQAVLSLYASGR;HQGVMVGMGQK;IKIIAPPER;SYELPDGQVITIGNER;TTGIVMDSGDGVTHTVPIYEGYALPHAILR	0;0;1;0;0;0;0	1	2	0.2979	12470;16404;56992;56991;24388;17967;45408;45407;45406;45422;56587;56546;56547;56588	-	Beta-actin-like protein 2 OS=Mus musculus OX=10090 GN=Actbl2 PE=1 SV=1	1.30356e+06	54315.1
27_2	sp|P68033|ACTC_MOUSE	12.2013	NA	41991.9	AGFAGDDAPR;AVFPSIVGRPR;DLTDYLMK;DSYVGDEAQSK;DSYVGDEAQSKR;GYSFVTTAER;HQGVMVGMGQK;IKIIAPPER;IWHHTFYNELR;QEYDEAGPSIVHR;SYELPDGQVITIGNER;VAPEEHPTLLTEAPLNPK;YPIEHGIITNWDDMEK	0;0;0;0;0;1;0;0;0;1;0;1;1	4	7	0.3846	15482;15480;25653;25654;16404;25613;25615;25614;32613;32611;22318;24388;17967;38792;38744;37645;38274;45408;45407;45406;45422;48385;48386;48717;48716	sp|P68134|ACTS_MOUSE	Actin, alpha cardiac muscle 1 OS=Mus musculus OX=10090 GN=Actc1 PE=1 SV=1	1.7978e+07	781650
27_3	sp|P60710|ACTB_MOUSE	17.9468	NA	41709.7	AGFAGDDAPR;AVFPSIVGRPR;CDVDIRK;DLTDYLMK;DLYANTVLSGGTTMYPGIADR;DSYVGDEAQSK;DSYVGDEAQSKR;GYSFTTTAER;HQGVMVGMGQK;IKIIAPPER;IWHHTFYNELR;KDLYANTVLSGGTTMYPGIADR;QEYDESGPSIVHR;SYELPDGQVITIGNER;TTGIVMDSGDGVTHTVPIYEGYALPHAILR;VAPEEHPVLLTEAPLNPK	0;0;0;0;1;0;0;1;0;0;0;1;1;0;0;1	5	9	0.4987	15482;15480;25653;25654;12470;16404;52137;51997;52138;25613;25615;25614;32613;32611;22407;22406;24388;17967;38792;38744;53224;38240;45408;45407;45406;45422;56587;56546;56547;56588;48359;48358	sp|P63260|ACTG_MOUSE	Actin, cytoplasmic 1 OS=Mus musculus OX=10090 GN=Actb PE=1 SV=1	1.38747e+08	6.0325e+06
270_1	sp|Q99LC3|NDUAA_MOUSE	2.8998	NA	40577.7	YGLLAAILGDK	1	1	1	0.031	22485	-	NADH dehydrogenase [ubiquinone] 1 alpha subcomplex subunit 10, mitochondrial OS=Mus musculus OX=10090 GN=Ndufa10 PE=1 SV=1	301057	13089.4
1149_1	sp|Q8K2I4|MANBA_MOUSE	4.73594	NA	100767	GSPGLSFYFK;INGLPIFLK	1;1	2	2	0.0216	21009;17153	-	Beta-mannosidase OS=Mus musculus OX=10090 GN=Manba PE=1 SV=1	73816.1	1506.45
276_1	sp|P13542|MYH8_MOUSE	2.84757	NA	222569	AEDEEEINAELTAK;ALQEAHQQTLDDLQAEEDKVNTLTK;ANLLQAEIEELR;CEIQAALEEAEASLEHEEGK;DLEEATLQHEATAAALR;DTQLHLDDALR;EEQAEPDGTEVADK;ELTYQTEEDR;ELTYQTEEDRK;EQDTSAHLER;ESIFCIQYNVR;HADSVAELGEQIDNLQR;IAEKDEEIDQLK;IAEQELLDASER;IEAQNKPFDAK;IEELEEEIEAER;IQLELNQVK;KGSSFQTVSALFR;LASADIETYLLEK;LINELTAQR;LLGSIDIDHTQYK;MFLWMVTR;QREEQAEPDGTEVADK;RESIFCIQYNVR;TEELEEAK;TKLEQQVDDLEGSLEQEK;VIQYFATIAVTGDK;VIQYFATIAVTGDKK;VLNA…	0;0;0;1;0;0;0;0;0;0;0;0;0;0;0;0;0;0;0;0;0;0;0;0;0;0;0;0;0;0	1	1	0.1802	40289;55699;55697;55698;34491;52252;46302;46301;30075;30074;38817;29502;34974;24984;35632;47283;47284;35724;35723;33454;28532;28528;37825;20175;35610;35609;37021;18909;38348;20099;45286;45627;40798;14257;50440;50441;39123;42404;43233;43740	-	Myosin-8 OS=Mus musculus OX=10090 GN=Myh8 PE=2 SV=2	0	0
276_3	sp|Q5SX39|MYH4_MOUSE	41.1834	NA	222720	AEDEEEINAELTAK;ALQEAHQQTLDDLQAEEDKVNTLTK;DLEEATLQHEATAAALR;DTQLHLDDALR;EEQAEPDGTEVADK;ELENEVENEQK;ELENEVENEQKR;ELTYQTEEDR;ELTYQTEEDRK;EQDTSAHLER;EQYEEEQEAK;ESIFCIQYNVR;GQTVQQVYNSVGALAK;HADSVAELGEQIDNLQR;IAEKDEEIDQLK;IEAQNKPFDAK;IEELEEEIEAER;IHFGATGK;IQHELEEAEER;IQLELNQVK;KGSSFQTVSALFR;LASADIETYLLEK;LEEAGGATSAQIEMNK;LINELSTQK;LLGSIDIDHTQYK;LQDLVDKLQTK;LYEQHLGK;MFLWMVTR;NAYEESLDQLETLKR;NKDPLNETVVGL…	0;0;0;0;0;1;1;0;0;0;0;0;0;0;0;0;0;1;0;0;0;0;0;1;0;1;0;0;1;0;0;0;1;0;0;1;1;0;0;0;0;1;1;1;0;0;0;0;0;1	13	16	0.2857	40289;55699;55697;55698;46302;46301;30075;30074;38817;32880;38791;29502;34974;24984;29457;35632;42624;47283;47284;35724;35723;28532;28528;37825;9320;33781;20175;35610;35609;37021;42652;18361;38348;30261;15976;20099;45763;45759;43950;42555;37905;45238;45237;45286;45627;40798;38760;51655;51656;13268;14392;14257;50440;50441;46842;49012;32848;39123;42404;43233;43740;41026;39096	-	Myosin-4 OS=Mus musculus OX=10090 GN=Myh4 PE=2 SV=1	2.64303e+07	209764
276_2	sp|Q5SX40|MYH1_MOUSE	2.03553	NA	223203	AEDEEEINAELTAK;ALQEAHQQTLDDLQAEEDKVNTLTK;ANLLQAEIEELR;DTQLHLDDALR;EEQAEPDGTEVADK;ELTYQTEEDR;ELTYQTEEDRK;EQDTSAHLER;EQYEEEQEAK;ESIFCIQYNVR;GQTVQQVYNSVGALAK;HADSVAELGEQIDNLQR;IAEKDEEIDQLK;IAEQELLDASER;IEAQNKPFDAK;IEELEEEIEAER;IQHELEEAEER;IQLELNQVK;KGSSFQTVSALFR;LASADIETYLLEK;LEEAGGATSAQIEMNK;LINELTAQR;LLGSIDIDHTQYK;LQTESGEYSR;LYEQHLGK;MFLWMVTR;NKDPLNETVVGLYQK;QAEEAEEQSNVNLAK;QAFTQQIEELKR;QREEQAEPDG…	0;0;0;0;0;0;0;0;0;0;0;0;0;0;0;0;0;0;0;0;0;0;0;1;0;0;0;0;0;0;0;0;0;0;0;0;0	1	1	0.2178	40289;55699;55697;55698;34491;30075;30074;38817;29502;34974;24984;29457;35632;42624;47283;47284;35724;35723;33454;28532;28528;37825;33781;20175;35610;35609;37021;42652;18909;38348;24232;15976;20099;43950;42555;37905;45286;45627;40798;13268;14392;14257;43233;43740;41026	-	Myosin-1 OS=Mus musculus OX=10090 GN=Myh1 PE=1 SV=1	555074	4405.35
958_1	sp|Q9WVA4|TAGL2_MOUSE	9.75088	NA	22381.2	LINSLYPEGQAPVK;NFSDNQLQEGK;YGINTTDIFQTVDLWEGK	1;1;1	3	3	0.2161	39239;29344;50568	-	Transgelin-2 OS=Mus musculus OX=10090 GN=Tagln2 PE=1 SV=4	5.51605e+06	394004
23_1	sp|Q9WVF7|DPOE1_MOUSE	2.60837	NA	261932	ALFGVFIPSQR	1	1	1	0.0048	27308	-	DNA polymerase epsilon catalytic subunit A OS=Mus musculus OX=10090 GN=Pole PE=1 SV=3	143486	1215.99
620_1	sp|Q8BG32|PSD11_MOUSE	19.643	NA	47407	ALLVEVQLLESK;EASIDILHSIVK;LYDNLLEQNLIR;TGQAAELGGLLK;TYHALSNLPK;VQIEHISSLIK;YVRPFLNSISK	1;1;1;1;1;1;1	7	8	0.1896	32088;31368;38381;23690;23011;28814;31316;31318	-	26S proteasome non-ATPase regulatory subunit 11 OS=Mus musculus OX=10090 GN=Psmd11 PE=1 SV=3	7.39953e+06	231235
1223_1	sp|Q99KU0|VMP1_MOUSE	2.2687	NA	45930.7	QNIVLWR	1	1	1	0.0172	13445	-	Vacuole membrane protein 1 OS=Mus musculus OX=10090 GN=Vmp1 PE=1 SV=2	148327	13484.3
119_1	sp|P70704|AT8A1_MOUSE	2.29417	NA	131330	IWILTGDK	1	1	1	0.0069	14171	-	Phospholipid-transporting ATPase IA OS=Mus musculus OX=10090 GN=Atp8a1 PE=1 SV=2	4.06364e+06	61570.3
1221_1	sp|Q9CQM9|GLRX3_MOUSE	11.7239	NA	37754.4	DNGELLPILK;EHPHVSFVK;LEAEAVPEVSEK;TFSNWPTYPQLYVR	1;1;1;1	4	4	0.1335	21450;19915;30240;45076	-	Glutaredoxin-3 OS=Mus musculus OX=10090 GN=Glrx3 PE=1 SV=1	4.74748e+06	249867
622_1	sp|P46664|PURA2_MOUSE	15.3491	NA	49989.6	AHIVFDFHQAADGIQEQQR;LDGETIPHFPANQEVLNK;SIYPTLEIDIEGELQQLK;TLPGWNTDISNAR;VGIGAFPTEQDNEIGELLQTR	1;1;1;1;1	5	5	0.1952	51938;49451;50444;36236;52664	-	Adenylosuccinate synthetase isozyme 2 OS=Mus musculus OX=10090 GN=Adss2 PE=1 SV=2	4.14756e+06	153613
955_1	sp|Q9D8N0|EF1G_MOUSE	38.0702	NA	50029.2	AKDPFAHLPK;ALIAAQYSGAQVR;DGWSLWYAEYR;EYFSWEGTFQHVGK;GQELAFPLSPDWQVDYESYTWR;ILGLLDTHLK;KLDPGSEETQTLVR;LDPGSEETQTLVR;QATENAKEEVK;QVLEPSFR;STFVLDEFK;STFVLDEFKR;VLSAPPHFHFGQTNR	1;1;1;1;1;1;1;1;1;1;1;1;1	13	17	0.3158	22011;32328;36266;43852;55114;21977;21978;40536;40537;36239;27089;15451;20201;27611;43687;43688;43685	-	Elongation factor 1-gamma OS=Mus musculus OX=10090 GN=Eef1g PE=1 SV=3	5.39405e+07	1.9978e+06
457_1	sp|P58252|EF2_MOUSE	83.4541	NA	95252.9	ALLELQLEPEELYQTFQR;ARPFPDGLAEDIDKGEVSAR;AYLPVNESFGFTADLR;CLYASVLTAQPR;EDLYLKPIQR;EGIPALDNFLDKL;ETVSEESNVLCLSK;FSVSPVVR;GVQYLNEIKDSVVAGFQWATK;IWCFGPDGTGPNILTDITK;KEDLYLKPIQR;KIWCFGPDGTGPNILTDITK;KSDPVVSYR;NMSVIAHVDHGK;RCLYASVLTAQPR;RWLPAGDALLQMITIHLPSPVTAQK;SDPVVSYR;STAISLFYELSENDLNFIK;STLTDSLVCK;TFCQLILDPIFK;TGTITTFEHAHNMR;VFDAIMNFR;VFSGVVSTGLK;YEWDVAEAR;YFDPANGK;YLAEKYEWDVAEAR;YVEPIEDVPCGNIVGLVG…	1;1;1;1;1;1;1;1;1;1;1;1;1;1;1;1;1;1;1;1;1;1;1;1;1;1;1	27	43	0.3753	52043;52044;51140;51139;51137;51141;51143;51142;51138;51136;45579;45582;33661;29164;36248;36285;41058;11848;53182;53183;50626;34657;52172;52170;18580;31289;30577;39432;55399;13190;51872;22004;38076;41890;22221;21471;20595;22690;12768;12767;44452;55411;55410	-	Elongation factor 2 OS=Mus musculus OX=10090 GN=Eef2 PE=1 SV=2	1.3556e+08	2.60692e+06
28_1	sp|Q8R1B4|EIF3C_MOUSE	24.9312	NA	105465	DAHNALLDIQSSGR;ELLGQGLLLR;GCILTLVER;GTEITHAVVIK;GTTEEICQIYLR;ILHTYYK;LNEILQVR;TEPTAQQNLALQLAEK;VWDLFPEADKVR	1;1;1;1;1;1;1;1;1	9	12	0.1087	38147;38145;21456;19049;24167;37620;13800;13801;15839;44713;37363;37362	-	Eukaryotic translation initiation factor 3 subunit C OS=Mus musculus OX=10090 GN=Eif3c PE=1 SV=1	2.07935e+07	483570
156_1	sp|Q61466|SMRD1_MOUSE	2.45828	NA	58207.9	FSSFFK	1	1	1	0.0117	6964	sp|Q6P9Z1|SMRD3_MOUSE;sp|Q99JR8|SMRD2_MOUSE	SWI/SNF-related matrix-associated actin-dependent regulator of chromatin subfamily D member 1 OS=Mus musculus OX=10090 GN=Smarcd1 PE=1 SV=3	64741.3	2232.46
154_1	sp|P62717|RL18A_MOUSE	4.78501	NA	20718.9	IFAPNHVVAK;VEEIAAGK	1;1	2	2	0.1023	20691;8786	-	60S ribosomal protein L18a OS=Mus musculus OX=10090 GN=Rpl18a PE=1 SV=1	2.18248e+07	1.55891e+06
455_1	sp|Q8BGF3|WDR92_MOUSE	2.54996	NA	39765.2	GTGVIQVYEIQR	1	1	1	0.0336	32995	-	WD repeat-containing protein 92 OS=Mus musculus OX=10090 GN=Wdr92 PE=1 SV=1	1.00092e+06	41705
272_1	sp|Q61599|GDIR2_MOUSE	22.4906	NA	22836.5	DAQPQLEEADDDLDSK;DAQPQLEEADDDLDSKLNYKPPPQK;ELQEMDKDDESLTK;KDTFVLK;SFFTDDDKQDHLTWEWNLAIK;TLLGDVPVVADPTVPNVTVTR;VNKDIVSGLK	1;1;1;1;1;1;1	7	8	0.49	45351;55771;43394;10175;54745;51382;51381;19627	-	Rho GDP-dissociation inhibitor 2 OS=Mus musculus OX=10090 GN=Arhgdib PE=1 SV=3	3.39137e+07	2.42241e+06
158_2	sp|P07901|HS90A_MOUSE	57.9227	NA	84734.8	ADLINNLGTIAK;APFDLFENR;APFDLFENRK;DQVANSAFVER;EDQTEYLEER;EGLELPEDEEEK;EGLELPEDEEEKK;EKYIDQEELNK;ELHINLIPSK;ELISNSSDALDK;FYEQFSK;HFSVEGQLEFR;HIYFITGETK;HLEINPDHSIIETLR;HNDDEQYAWESSAGGSFTVR;HSQFIGYPITLFVEK;KFYEQFSK;KHLEINPDHSIIETLR;KLSELLR;LGIHEDSQNR;LVTSPCCIVTSTYGWTANMER;NPDDITNEEYGEFYK;RAPFDLFENR;SLTNDWEEHLAVK;TLTIVDTGIGMTK;VFIMDNCEELIPEYLNFIR;VILHLK;VILHLKEDQTEYLEER;YESLTDPSKLDSGK;YIDQEELNK	0;1;1;1;0;0;0;0;1;1;1;0;1;1;0;1;1;1;1;1;1;1;1;1;1;1;0;0;0;0	19	28	0.3929	27720;21296;27393;27320;27370;30735;30734;35178;39774;34862;23966;23964;29855;14256;32351;32353;26128;45326;45327;52384;52383;45200;45199;19789;47658;47659;47657;10503;24183;24182;24184;53892;46200;28695;39673;39672;33128;53681;5816;49321;49322;39593;39590;23368	-	Heat shock protein HSP 90-alpha OS=Mus musculus OX=10090 GN=Hsp90aa1 PE=1 SV=4	1.28004e+08	3.28215e+06
158_3	sp|P11499|HS90B_MOUSE	63.0671	NA	83229.1	ADLINNLGTIAK;AKFENLCK;APFDLFENK;APFDLFENKK;CLELFSELAEDKENYK;EDQTEYLEER;EGLELPEDEEEK;EGLELPEDEEEKK;EKEISDDEAEEEK;EKYIDQEELNK;ELISNASDALDKIR;EQVANSAFVER;FYEAFSK;HFSVEGQLEFR;HLEINPDHPIVETLR;HNDDEQYAWESSAGGSFTVR;HSQFIGYPITLYLEK;IDIIPNPQER;IEDVGSDEEDDSGK;IEDVGSDEEDDSGKDK;KHLEINPDHPIVETLR;KHSQFIGYPITLYLEK;LGIHEDSTNR;NPDDITQEEYGEFYK;RAPFDLFENK;SLTNDWEDHLAVK;VILHLK;VILHLKEDQTEYLEER;YESLTDPSKLDSGK;YHTSQSG…	0;1;1;1;1;0;0;0;1;0;0;1;1;0;1;0;1;1;1;1;1;1;1;1;1;1;0;0;0;1;0	19	28	0.4033	27720;16898;19948;26127;48877;30735;30734;35178;39774;39969;34862;39786;28035;11872;32351;32353;45262;45263;52384;52383;45766;45767;25434;38039;44335;47577;47576;47574;48057;22863;22864;22939;46477;27395;27394;39162;39160;39161;5816;49321;49322;39593;39590;51737;23368	-	Heat shock protein HSP 90-beta OS=Mus musculus OX=10090 GN=Hsp90ab1 PE=1 SV=3	1.23415e+08	3.08539e+06
158_1	sp|P08113|ENPL_MOUSE	62.4965	NA	92418.3	DISTNYYASQK;EAESSPFVER;EEASDYLELDTIK;ELISNASDALDKIR;EVEEDEYK;FAFQAEVNR;FQSSHHSTDITSLDQYVER;GLFDEYGSK;GTTITLVLK;GVVDSDDLPLNVSR;IADEKYNDTFWK;IYFMAGSSR;KEAESSPFVER;KTFEINPR;KYSQFINFPIYVWSSK;LGVIEDHSNR;LIINSLYK;LISLTDENALAGNEELTVK;SGTSEFLNK;SILFVPTSAPR;TDDEVVQREEEAIQLDGLNASQIR;TETVEEPLEEDEAAKEEK;YNDTFWK	1;1;1;0;1;1;1;1;1;1;1;1;1;1;1;1;1;1;1;1;1;1;1	22	26	0.3254	29756;23314;39107;39786;18082;20000;52322;52323;52324;17119;14181;37742;39251;17748;29306;16694;49195;22758;22755;14936;49571;15740;25121;55281;55280;50253;15346	-	Endoplasmin OS=Mus musculus OX=10090 GN=Hsp90b1 PE=1 SV=2	8.00612e+07	1.70343e+06
1229_1	sp|P70697|DCUP_MOUSE	6.57945	NA	40665.9	FALPYIR;LRDPAAAASELGYVFQAITLTR	1;1	2	3	0.079	11380;53242;53241	-	Uroporphyrinogen decarboxylase OS=Mus musculus OX=10090 GN=Urod PE=1 SV=2	3.03716e+06	168731
111_1	sp|Q99KK7|DPP3_MOUSE	25.5655	NA	82846.1	AGLLALEFYTPEAANWR;AQDPDQLR;ELPWPLAFEK;GAFNFDKETVINPETGEQIQSWYR;LASVLNTDPALDSELTSK;LVASAEQLLK;NVSLGNVLAVAYAAK;VLLEAGEGLVTVTPTTGSDGRPDAR	1;1;1;1;1;1;1;1	8	8	0.1721	47778;14010;27097;55656;46953;19571;37877;54202	-	Dipeptidyl peptidase 3 OS=Mus musculus OX=10090 GN=Dpp3 PE=1 SV=2	1.17897e+07	256297
279_1	sp|F6ZDS4|TPR_MOUSE	49.7713	NA	273824	HVEDLLTK;IAVEAQNKYER;KLELDILPLQEANAELSEK;KLENEVEQR;LENSLAELEQLR;LKESAEFQTQLEK;LQEQVTDLR;LSQEVEYLTEDVKR;NGALDQQKDELDVR;QAEEQVNDLKER;QLQEIFENYKK;SLEGQVENLQK;SLQEQTVQLQSELSR;SNASLTNNQNLIQSLR;TDELLALGR;TLSTVQNEVQEALQR;TSTSNVEQYR	1;1;1;1;1;1;1;1;1;1;1;1;1;1;1;1;1	17	19	0.0856	14504;31160;31162;51288;23056;35113;39994;20978;43708;41224;36832;36775;36064;27761;44526;45097;15982;43901;24932	-	Nucleoprotein TPR OS=Mus musculus OX=10090 GN=Tpr PE=1 SV=1	2.77784e+07	192906
152_1	sp|P70302|STIM1_MOUSE	2.54996	NA	77518.3	AEQSLHDLQER	1	1	1	0.0161	31393	-	Stromal interaction molecule 1 OS=Mus musculus OX=10090 GN=Stim1 PE=1 SV=2	683767	18993.5
951_1	sp|P47811|MK14_MOUSE	3.10342	NA	41261	LTDDHVQFLIYQILR	1	1	1	0.0417	46957	-	Mitogen-activated protein kinase 14 OS=Mus musculus OX=10090 GN=Mapk14 PE=1 SV=3	0	0
957_1	sp|P29452|CASP1_MOUSE	2.75849	NA	45611.2	VGAQVDLR	1	1	1	0.0199	10440	-	Caspase-1 OS=Mus musculus OX=10090 GN=Casp1 PE=1 SV=1	756528	32892.5
150_1	sp|P10126|EF1A1_MOUSE	37.6266	NA	50082.1	DGSASGTTLLEALDCILPPTRPTDKPLR;EHALLAYTLGVK;EVSTYIKK;IGGIGTVPVGR;KDGSASGTTLLEALDCILPPTRPTDKPLR;LPLQDVYK;MDSTEPPYSQK;QTVAVGVIK;STTTGHLIYK;THINIVVIGHVDSGK;VETGVLKPGMVVTFAPVNVTTEVK;YYVTIIDAPGHR	1;1;1;1;1;1;1;1;1;1;1;1	12	22	0.3225	56216;56218;30918;30915;15104;17505;56448;56449;56450;15457;30133;12897;21863;40934;40933;40932;54228;54339;54227;54340;34714;34715	-	Elongation factor 1-alpha 1 OS=Mus musculus OX=10090 GN=Eef1a1 PE=1 SV=3	2.73981e+08	1.19122e+07
402_1	sp|Q9ERD8|PARVG_MOUSE	2.07885	NA	37579.9	LEVEEISLTSASQR	1	1	1	0.0423	40299	-	Gamma-parvin OS=Mus musculus OX=10090 GN=Parvg PE=1 SV=2	1.31466e+06	73036.8
1048_1	sp|Q01730|RSU1_MOUSE	2.8998	NA	31530.7	AENNPWVTPIADQFQLGVSHVFEYIR	1	1	1	0.0939	56288	-	Ras suppressor protein 1 OS=Mus musculus OX=10090 GN=Rsu1 PE=1 SV=3	0	0
787_1	sp|P32020|NLTP_MOUSE	2.27527	NA	59087.7	IGGIFAFK	1	1	1	0.0146	10238	-	Non-specific lipid-transfer protein OS=Mus musculus OX=10090 GN=Scp2 PE=1 SV=3	0	0
290_1	sp|P15535|B4GT1_MOUSE	2.44943	NA	44382.9	VAIIIPFR	1	1	1	0.0201	13461	-	Beta-1,4-galactosyltransferase 1 OS=Mus musculus OX=10090 GN=B4galt1 PE=1 SV=1	50810.4	2674.23
573_1	sp|Q3UPL0|SC31A_MOUSE	5.48927	NA	133486	AQDGSSPLSLQDLIEK;VNFEEDSR	1;1	2	2	0.0195	43510;16281	-	Protein transport protein Sec31A OS=Mus musculus OX=10090 GN=Sec31a PE=1 SV=2	2.21509e+06	41794.2
1140_1	sp|Q80UY1|CARME_MOUSE	4.94808	NA	46309	LGSAAPAGPPAR;VNILVPGAGLGR	1;1	2	2	0.06	19224;24075	-	Carnosine N-methyltransferase OS=Mus musculus OX=10090 GN=Carnmt1 PE=1 SV=1	1.23629e+07	650680
292_1	sp|O89053|COR1A_MOUSE	10.3962	NA	50956.9	DAGPLLISLK;DRPHEGTRPVHAVFVSEGK;LEETVQAK;VSQTTWDSGFCAVNPK	1;1;1;1	4	4	0.115	17552;50814;13000;45520	-	Coronin-1A OS=Mus musculus OX=10090 GN=Coro1a PE=1 SV=5	5.77795e+06	251215
806_1	sp|Q80UM7|MOGS_MOUSE	16.9564	NA	91774.4	GFLWDEGFHQLVVQR;HLWSPFGLR;LGPLLDVLADSR;LVGSQLTQALESHAAAFK;SLSASSLFYK	1;1;1;1;1	5	7	0.0767	46154;46156;21482;28887;46909;46910;21019	-	Mannosyl-oligosaccharide glucosidase OS=Mus musculus OX=10090 GN=Mogs PE=1 SV=1	3.86073e+06	98993
575_1	sp|Q8BJ71|NUP93_MOUSE	5.60704	NA	93222.5	EALQYFYFLR;FTSDTKPIINK	1;1	2	2	0.0256	32388;28673	-	Nuclear pore complex protein Nup93 OS=Mus musculus OX=10090 GN=Nup93 PE=1 SV=1	694368	12399.4
785_1	sp|Q9CPR4|RL17_MOUSE	2.17322	NA	21409.4	QWGWTQGR	1	1	1	0.0435	17247	-	60S ribosomal protein L17 OS=Mus musculus OX=10090 GN=Rpl17 PE=1 SV=3	369501	36950.1
577_1	sp|P68040|RACK1_MOUSE	27.5478	NA	35054.6	DETNYGIPQR;DKTIIMWK;HLYTLDGGDIINALCFSPNR;IIVDELKQEVISTSSK;LTRDETNYGIPQR;LWDLTTGTTTR;VWQVTIGTR;YTVQDESHSEWVSCVR;YWLCAATGPSIK	1;1;1;1;1;1;1;1;1	9	10	0.3312	25316;17879;52570;45370;45369;40314;28700;19015;48787;33163	-	Receptor of activated protein C kinase 1 OS=Mus musculus OX=10090 GN=Rack1 PE=1 SV=3	4.06449e+07	1.8475e+06
275_1	sp|P31324|KAP3_MOUSE	4.14482	NA	46138	AATITATSPGALWGLDR	1	1	2	0.0409	43514;43513	-	cAMP-dependent protein kinase type II-beta regulatory subunit OS=Mus musculus OX=10090 GN=Prkar2b PE=1 SV=3	1.59959e+06	59243.9
783_1	sp|Q9CYR6|AGM1_MOUSE	7.28829	NA	59415.3	GLSVLLFNDGTQGR;MGLLAVLR;VYAEANSQESADR	1;1;1	3	3	0.0646	37453;11096;36044	-	Phosphoacetylglucosamine mutase OS=Mus musculus OX=10090 GN=Pgm3 PE=1 SV=1	1.56997e+06	50644.2
781_1	sp|Q8VHN8|TIRR_MOUSE	2.73078	NA	23399.3	VLGLGLGGLR	1	1	1	0.0474	14522	-	Tudor-interacting repair regulator protein OS=Mus musculus OX=10090 GN=Nudt16l1 PE=1 SV=2	0	0
408_1	sp|P97370|AT1B3_MOUSE	5.35664	NA	31755.2	LFIYNPSSGEFLGR;QPLVAVQVK	1;1	2	2	0.0827	41182;15719	-	Sodium/potassium-transporting ATPase subunit beta-3 OS=Mus musculus OX=10090 GN=Atp1b3 PE=1 SV=1	1.5296e+06	127467
788_1	sp|P70404|IDHG1_MOUSE	5.2472	NA	42758.2	ENTEGEYSSLEHESVAGVVESLK;HKDIDILIVR	1;1	2	2	0.084	54089;26719	-	Isocitrate dehydrogenase [NAD] subunit gamma 1, mitochondrial OS=Mus musculus OX=10090 GN=Idh3g PE=1 SV=1	1.19947e+06	70557.3
843_1	sp|P70168|IMB1_MOUSE	32.0637	NA	97122	ANFDKESER;DTTAWTVGR;GALQYLVPILTQTLTK;LLETTDRPDGHQNNLR;NSLTSKDPDIK;SNEILTAIIQGMR;SVKPQILSVFGDIALAIGGEFKK;TVSPDRLELEAAQK;VAAGLQIK;VAALQNLVK;VLANPGNSQVAR;WLAIDANAR	1;1;1;1;1;1;1;1;1;1;1;1	12	14	0.1701	20667;16765;44795;44796;47027;26538;36898;53617;53618;40193;8168;14558;26893;17664	-	Importin subunit beta-1 OS=Mus musculus OX=10090 GN=Kpnb1 PE=1 SV=2	2.97007e+07	781596
898_1	sp|Q64674|SPEE_MOUSE	8.27547	NA	33972.8	AAFVLPEFTR;KVLIIGGGDGGVLR;YQDILVFR	1;1;1	3	4	0.106	23345;32603;32602;18709	-	Spermidine synthase OS=Mus musculus OX=10090 GN=Srm PE=1 SV=1	8.27319e+06	459622
800_1	sp|A2ASS6|TITIN_MOUSE	2.84757	NA	3.90405e+06	LIPGQEYIFR	1	1	1	0.0003	27351	-	Titin OS=Mus musculus OX=10090 GN=Ttn PE=1 SV=1	1.32477e+06	593.537
124_1	sp|Q6PDI5|ECM29_MOUSE	5.60606	NA	203573	QAACIWLLSLVR;TEALSVVELLLK	1;1	2	2	0.013	35690;30927	-	Proteasome adapter and scaffold protein ECM29 OS=Mus musculus OX=10090 GN=Ecpas PE=1 SV=3	962742	8997.59
802_1	sp|Q8BML9|SYQ_MOUSE	13.8998	NA	87620.9	ATGVLLYDLVSR;DVLNDAAPR;FDDTNPEKEEAK;LGYFSVDPDSHQGQIVFNR;SDFKEESEPGYK	1;1;1;1;1	5	5	0.0826	30555;15209;35411;51573;35134	-	Glutamine--tRNA ligase OS=Mus musculus OX=10090 GN=Qars1 PE=1 SV=1	2.94071e+06	57661
294_1	sp|Q91Z31|PTBP2_MOUSE	2.6571	NA	57452.8	VTNILMLK	1	1	1	0.0151	13582	-	Polypyrimidine tract-binding protein 2 OS=Mus musculus OX=10090 GN=Ptbp2 PE=1 SV=2	805332	36606
1146_1	sp|P08032|SPTA1_MOUSE	12.4761	NA	279693	AIEEQHAALLR;FEALKEPLAIR;GLADVQNLLR;RAEVLNQYQR;VIALYDFEAR	1;1;1;1;1	5	5	0.0215	28063;29666;20834;29229;25516	-	Spectrin alpha chain, erythrocytic 1 OS=Mus musculus OX=10090 GN=Spta1 PE=1 SV=3	4.94713e+06	30350.5
804_1	sp|Q9Z2N8|ACL6A_MOUSE	2.26129	NA	47417.3	EGSPANWK	1	1	1	0.0186	11739	-	Actin-like protein 6A OS=Mus musculus OX=10090 GN=Actl6a PE=1 SV=2	1.25368e+06	62683.8
741_1	sp|Q52KI8|SRRM1_MOUSE	3.10342	NA	106798	VNLEVIKPWITK	1	1	2	0.0127	36086;36087	-	Serine/arginine repetitive matrix protein 1 OS=Mus musculus OX=10090 GN=Srrm1 PE=1 SV=2	0	0
1144_1	sp|Q9D0R8|LSM12_MOUSE	2.26129	NA	21687.1	LQGEVVAFDYQSK	1	1	1	0.0667	37649	-	Protein LSM12 homolog OS=Mus musculus OX=10090 GN=Lsm12 PE=1 SV=1	542346	49304.2
296_1	sp|P80315|TCPD_MOUSE	26.5673	NA	58029.7	AQDIEAGDGTTSVVIIAGSLLDSCTK;AYILNLVK;DALSDLALHFLNK;GIHPTIISESFQK;IDDVVNTR;IGLIQFCLSAPK;SIHDALCVIR;TGCNVLLIQK;VIDPATATSVDLR	1;1;1;1;1;1;1;1;1	9	12	0.2096	54810;54808;13664;36699;36698;36701;13559;32292;24890;24889;23121;32761	-	T-complex protein 1 subunit delta OS=Mus musculus OX=10090 GN=Cct4 PE=1 SV=3	2.7739e+07	749704
845_1	sp|Q9CXW3|CYBP_MOUSE	15.4342	NA	26493.8	ISNYGWDQSDK;ISNYGWDQSDKFVK;IYITLTGVHQVPTENVQVHFTER;KPELDNEKPAAVVAPLTTGYTVK;WDYLTQVEK	1;1;1;1;1	5	5	0.3013	30802;43142;55096;53752;24788	-	Calcyclin-binding protein OS=Mus musculus OX=10090 GN=Cacybp PE=1 SV=1	1.51128e+06	107949
660_1	sp|Q07076|ANXA7_MOUSE	8.0728	NA	49893.3	EFSGYVESGLK;GFGTDEQAIVDVVSNR;SEIDLVQIK	1;1;1	3	3	0.0778	26432;43661;18324	-	Annexin A7 OS=Mus musculus OX=10090 GN=Anxa7 PE=1 SV=2	3.05872e+06	132988
1263_1	sp|P63280|UBC9_MOUSE	2.75849	NA	17995.2	KDHPFGFVAVPTK	1	1	1	0.0823	36170	-	SUMO-conjugating enzyme UBC9 OS=Mus musculus OX=10090 GN=Ube2i PE=1 SV=1	1.23262e+06	176088
25_1	sp|O88545|CSN6_MOUSE	2.52571	NA	35857	IGVDHVAR	1	1	1	0.0247	10808	-	COP9 signalosome complex subunit 6 OS=Mus musculus OX=10090 GN=Cops6 PE=1 SV=1	484797	34628.4
847_1	sp|O35841|API5_MOUSE	15.7866	NA	56749.8	ELPQFATGENLPR;EVEELILTESK;ITNNINVLIK;LQFSYVECLLYSFHQLGR;PTVEELYR;STVTLSWKPVQK	1;1;1;1;1;1	6	6	0.1429	37290;29779;22908;52431;16769;33472	-	Apoptosis inhibitor 5 OS=Mus musculus OX=10090 GN=Api5 PE=1 SV=2	8.45258e+06	248605
546_1	sp|Q02053|UBA1_MOUSE	55.449	NA	117734	AAVASLLQSVQVPEFTPK;AENYDISPADR;ATLPSPDKLPGFK;AVTLHDQGTTQWADLSSQFYLREEDIGK;DEFEGLFK;DNPGVVTCLDEAR;IHVSDQELQSANASVDDSRLEELK;IYDDDFFQNLDGVANALDNIDAR;KPLLESGTLGTK;LAGTQPLEVLEAVQR;LKSDTAAAAVR;MLQTSSVLVSGLR;NEEDATELVGLAQAVNAR;NFPNAIEHTLQWAR;NGSEADIDESLYSR;QFLDYFK;QFLFRPWDVTK;VVQGHQQLDSYK	1;1;1;1;1;1;1;1;1;1;1;1;1;1;1;1;1;1	18	21	0.2505	47131;28030;33334;33337;56609;56608;15816;36269;55099;54771;27731;41697;21036;34138;47384;43417;43415;40167;14773;35952;34600	-	Ubiquitin-like modifier-activating enzyme 1 OS=Mus musculus OX=10090 GN=Uba1 PE=1 SV=1	2.71945e+07	494446
374_1	sp|Q9CY66|GAR1_MOUSE	2.44943	NA	23459.6	VDEIFGQLR	1	1	1	0.039	19798	-	H/ACA ribonucleoprotein complex subunit 1 OS=Mus musculus OX=10090 GN=Gar1 PE=1 SV=1	359645	21155.6
841_1	sp|Q99MK8|ARBK1_MOUSE	2.27527	NA	79587.5	SLLEGLLQR	1	1	1	0.0131	17638	sp|Q3UYH7|ARBK2_MOUSE	Beta-adrenergic receptor kinase 1 OS=Mus musculus OX=10090 GN=Grk2 PE=1 SV=2	0	0
1261_1	sp|P37913|DNLI1_MOUSE	16.1323	NA	102226	AQIHVLEGGEVK;IIPVLLEHGLER;LGPPQQGLELGVGDGVLLK;LKPQEEEQSKPPAR;QIQPFQVLTTR;TEVKQEESGTLR	1;1;1;1;1;1	6	6	0.0873	29362;34056;47217;42008;31610;33570	-	DNA ligase 1 OS=Mus musculus OX=10090 GN=Lig1 PE=1 SV=2	4.36535e+06	82365.1
2_1	sp|P42669|PURA_MOUSE	2.84757	NA	34862.4	FFFDVGSNK	1	1	1	0.028	19028	-	Transcriptional activator protein Pur-alpha OS=Mus musculus OX=10090 GN=Pura PE=1 SV=1	117010	7800.67
662_1	sp|Q01853|TERA_MOUSE	47.8664	NA	89265.7	AFEEAEK;AHVIVMAATNRPNSIDPALR;ELQELVQYPVEHPDK;ETVVEVPQVTWEDIGGLEDVKR;EVDIGIPDATGR;GDDLSTAILK;HPALFK;IVSQLLTLMDGLK;LAGESESNLRK;LEILQIHTK;LGDVISIQPCPDVK;LIVDEAINEDNSVVSLSQPK;NAPAIIFIDELDAIAPK;NVFIIGATNRPDIIDPAILRPGR;QAAPCVLFFDELDSIAK;WALSQSNPSALR	1;1;1;1;1;1;1;1;1;1;1;1;1;1;1;1	16	18	0.2829	9036;51198;46018;46017;54124;27659;17799;5536;35734;25910;20653;39643;51462;51461;45798;54254;47804;31551	-	Transitional endoplasmic reticulum ATPase OS=Mus musculus OX=10090 GN=Vcp PE=1 SV=4	4.25968e+07	946596
14_1	sp|Q8BH04|PCKGM_MOUSE	13.7553	NA	70482.4	EIVSFGSGYGGNSLLGK;EVLAELEALEGR;FLWPGFGENAR;IFHVNWFR;TLIGHVPDQR	1;1;1;1;1	5	6	0.0906	43100;31523;29931;21791;21793;22583	-	Phosphoenolpyruvate carboxykinase [GTP], mitochondrial OS=Mus musculus OX=10090 GN=Pck2 PE=1 SV=1	1.44387e+07	412535
372_1	sp|Q922K7|NOP2_MOUSE	7.97971	NA	86698.7	ELLLSAIDSVNAASK;LVPTGLDFGQEGFTR;SVVGNLHR	1;1;1	3	3	0.0479	39305;42000;11443	-	Probable 28S rRNA (cytosine-C(5))-methyltransferase OS=Mus musculus OX=10090 GN=Nop2 PE=1 SV=1	4.93481e+06	129863
871_1	sp|Q6P5E4|UGGG1_MOUSE	26.6539	NA	176323	AIWAALQTQASSSAK;ANPGAWILR;FWFLK;IEYQFFEDK;ILETTTFFQR;IVPEWQDYDQEIK;LGIEGLSLHNILK;VDALLSAQPK;VWQLQDLSFQTAAR	1;1;1;1;1;1;1;1;1	9	10	0.0632	39367;16376;6261;26565;28288;42609;34807;34808;18151;42622	-	UDP-glucose:glycoprotein glucosyltransferase 1 OS=Mus musculus OX=10090 GN=Uggt1 PE=1 SV=4	1.15243e+07	137195
370_1	sp|Q62189|SNRPA_MOUSE	10.6543	NA	31814.5	ANHTIYINNLNEK;DALQGFK;EVTSATNALR;GQAFVIFK	1;1;1;1	4	4	0.1324	39751;7426;19082;12672	-	U1 small nuclear ribonucleoprotein A OS=Mus musculus OX=10090 GN=Snrpa PE=1 SV=3	3.91703e+06	301310
1128_1	sp|Q8BWY3|ERF1_MOUSE	20.0511	NA	49000.1	FGATLEIVTDK;ILYLTPEQEK;ILYLTPEQEKDK;LSVLGAITSVQQR;VNVAGLVLAGSADFK;YFDEISQDTGK	1;1;1;1;1;1	6	7	0.1419	25383;27259;37458;37459;33388;36862;30320	-	Eukaryotic peptide chain release factor subunit 1 OS=Mus musculus OX=10090 GN=Etf1 PE=1 SV=4	1.18988e+07	440695
376_1	sp|Q9JIX8|ACINU_MOUSE	9.84094	NA	150629	GLLVDRPSETK;GVQAGNSDTEGGQPGR;TGTLVEEAFWIDK	1;1;1	3	3	0.0299	26411;39249;38531	-	Apoptotic chromatin condensation inducer in the nucleus OS=Mus musculus OX=10090 GN=Acin1 PE=1 SV=3	1.92907e+06	25382.5
12_1	sp|Q99NB1|ACS2L_MOUSE	2.52571	NA	74575.8	FVDAYFR	1	1	1	0.0103	12990	-	Acetyl-coenzyme A synthetase 2-like, mitochondrial OS=Mus musculus OX=10090 GN=Acss1 PE=1 SV=1	189157	5732.03
653_1	sp|Q61171|PRDX2_MOUSE	17.4542	NA	21765.1	EGGLGPLNIPLLADVTK;KEGGLGPLNIPLLADVTK;QITVNDLPVGR;SAPDFTATAVVDGAFK;SLSQNYGVLK	1;1;1;1;1	5	7	0.2778	43670;46232;46231;25433;26314;41101;21313	-	Peroxiredoxin-2 OS=Mus musculus OX=10090 GN=Prdx2 PE=1 SV=3	1.6248e+07	1.6248e+06
192_1	sp|P62874|GBB1_MOUSE	5.4452	NA	37353	LIIWDSYTTNK;VHAIPLR	1;1	2	2	0.0529	32583;8416	sp|P62880|GBB2_MOUSE	Guanine nucleotide-binding protein G(I)/G(S)/G(T) subunit beta-1 OS=Mus musculus OX=10090 GN=Gnb1 PE=1 SV=3	4.57608e+06	352006
696_1	sp|Q8CCF0|PRP31_MOUSE	5.51698	NA	55395.3	IYEYVESR;VGYELKDEIER	1;1	2	2	0.0381	18930;32431	-	U4/U6 small nuclear ribonucleoprotein Prp31 OS=Mus musculus OX=10090 GN=Prpf31 PE=1 SV=3	4.11348e+06	171395
762_1	sp|Q93092|TALDO_MOUSE	21.5518	NA	37363.4	AAQTSDSEK;ALAGCDFLTISPK;ILDWHVANTDK;ILDWHVANTDKK;KFAADAIK;LAPALSVK;LFVLFGAEILK;LGGPQEEQIK	1;1;1;1;1;1;1;1	8	10	0.2107	13756;34204;30756;36066;36067;36065;10699;8120;28024;20813	-	Transaldolase OS=Mus musculus OX=10090 GN=Taldo1 PE=1 SV=2	1.94095e+07	843890
10_2	sp|P62960|YBOX1_MOUSE	11.0481	NA	35708.6	EDGNEEDKENQGDETQGQQPPQR;GAEAANVTGPGGVPVQGSK;NDTKEDVFVHQTAIK;NEGSESAPEGQAQQR;NGYGFINR;SVGDGETVEFDVVEGEK	1;1;0;1;0;0	3	3	0.3012	54845;43378;44496;44495;40884;13967;45496	-	Y-box-binding protein 1 OS=Mus musculus OX=10090 GN=Ybx1 PE=1 SV=3	2.55803e+06	196771
10_1	sp|Q9JKB3|YBOX3_MOUSE	4.14482	NA	38790.3	GAEAANVTGPDGVPVEGSR;NDTKEDVFVHQTAIK;NGYGFINR;SVGDGETVEFDVVEGEK	1;0;0;0	1	1	0.1634	45252;44496;44495;13967;45496	-	Y-box-binding protein 3 OS=Mus musculus OX=10090 GN=Ybx3 PE=1 SV=2	414102	24359
698_1	sp|P11276|FINC_MOUSE	2.63276	NA	272368	LGVRPSQGGEAPR	1	1	1	0.0052	31311	-	Fibronectin OS=Mus musculus OX=10090 GN=Fn1 PE=1 SV=4	756495	7004.58
764_1	sp|Q50H33|KCTD8_MOUSE	2.14882	NA	52735.4	EVFGDTLNESR	1	1	1	0.0231	28779	sp|Q6WVG3|KCD12_MOUSE	BTB/POZ domain-containing protein KCTD8 OS=Mus musculus OX=10090 GN=Kctd8 PE=1 SV=1	975269	42403
570_1	sp|Q9D0I9|SYRC_MOUSE	18.6463	NA	75625.1	DFVSEQLTSLLVNGVQLPVLGDKEK;GFDILGIKPVQR;GFVQVDDGR;GNTAAYLLYAFTR;LFEFAGYDVLR;VLTEEELK	1;1;1;1;1;1	6	6	0.1182	55283;32142;16176;36843;31550;14793	-	Arginine--tRNA ligase, cytoplasmic OS=Mus musculus OX=10090 GN=Rars1 PE=1 SV=2	8.22276e+06	195780
766_1	sp|P61028|RAB8B_MOUSE	2.73078	NA	23588.1	LAIDYGIK	1	1	1	0.0386	11950	-	Ras-related protein Rab-8B OS=Mus musculus OX=10090 GN=Rab8b PE=1 SV=1	439595	27474.7
848_1	sp|Q91W50|CSDE1_MOUSE	18.1209	NA	88734.8	ATNIEVLSNTFQFTNEAR;DGFGFIK;EAFGFIER;IKVDFVIPK;LLGYVATLK;NITLDDASAPR;VTLLEGDHVR	1;1;1;1;1;1;1	7	7	0.0902	49938;7562;15126;18981;15550;24390;22711	-	Cold shock domain-containing protein E1 OS=Mus musculus OX=10090 GN=Csde1 PE=1 SV=1	6.17155e+06	112210
190_1	sp|Q3UJB9|EDC4_MOUSE	2.07425	NA	152389	FLITGADQNR	1	1	1	0.0071	22524	-	Enhancer of mRNA-decapping protein 4 OS=Mus musculus OX=10090 GN=Edc4 PE=1 SV=2	1.84267e+06	31231.6
508_1	sp|P0DMN7|DCAM1_MOUSE	2.40758	NA	38247.8	VISQPDQTLEILMSELDPAVMDQFYMK	1	1	1	0.0808	56493	sp|D3Z6H8|DCAM2_MOUSE	S-adenosylmethionine decarboxylase proenzyme 1 OS=Mus musculus OX=10090 GN=Amd1 PE=1 SV=1	1.47277e+06	73638.7
659_1	sp|Q922H2|PDK3_MOUSE	2.84856	NA	47892.6	AAPLAGFGYGLPISR	1	1	1	0.0361	37874	-	[Pyruvate dehydrogenase (acetyl-transferring)] kinase isozyme 3, mitochondrial OS=Mus musculus OX=10090 GN=Pdk3 PE=1 SV=1	377731	14528.1
572_1	sp|P07310|KCRM_MOUSE	2.44943	NA	43017.8	GGDDLDPNYVLSSR	1	1	1	0.0367	38485	-	Creatine kinase M-type OS=Mus musculus OX=10090 GN=Ckm PE=1 SV=1	512958	21373.2
690_1	sp|Q9CYN2|SPCS2_MOUSE	2.84757	NA	24961.7	YVENFGLIDGR	1	1	1	0.0487	29473	-	Signal peptidase complex subunit 2 OS=Mus musculus OX=10090 GN=Spcs2 PE=1 SV=1	958036	73695.1
60_1	sp|P59235|NUP43_MOUSE	2.68673	NA	41963.3	TPEIVTVNSIGQLK	1	1	1	0.0368	38233	-	Nucleoporin Nup43 OS=Mus musculus OX=10090 GN=Nup43 PE=1 SV=2	264144	22012
718_1	sp|P24549|AL1A1_MOUSE	5.60606	NA	54432.8	IFVEESVYDEFVK;VAFTGSTQVGK	1;1	2	2	0.0479	41252;20637	-	Retinal dehydrogenase 1 OS=Mus musculus OX=10090 GN=Aldh1a1 PE=1 SV=5	1.94078e+06	84381.9
809_1	sp|Q91YT0|NDUV1_MOUSE	6.74146	NA	50801.7	GEFYNEASNLQVAIR;TSFGSLKDEDR	1;1	2	2	0.056	43756;28215	-	NADH dehydrogenase [ubiquinone] flavoprotein 1, mitochondrial OS=Mus musculus OX=10090 GN=Ndufv1 PE=1 SV=1	2.70031e+06	100012
692_1	sp|Q8BGT7|SPF30_MOUSE	2.75849	NA	26736.5	DLQEVIELTK	1	1	1	0.042	25112	-	Survival of motor neuron-related-splicing factor 30 OS=Mus musculus OX=10090 GN=Smndc1 PE=1 SV=1	286918	26083.5
66_1	sp|Q8CHH9|SEPT8_MOUSE	9.36105	NA	49781.2	LRPQTYDLQESNVHLK;LTIVDAVGFGDQINK;VNIIPIIAK	1;1;1	3	4	0.0932	48134;40960;15682;15681	-	Septin-8 OS=Mus musculus OX=10090 GN=Septin8 PE=1 SV=4	5.8795e+06	244979
694_1	sp|Q8BKC5|IPO5_MOUSE	27.8014	NA	123511	ATAAFILANEHNVALFK;EGFVEYTEQVVK;FYFHDGVR;HIVENAVQK;ITFLLQAIR;KQAEETYENIPGR;LVLEQVVTSIASVADTAEEK;SLLIPYLDNLVK;VSDILHSIFSSYK	1;1;1;1;1;1;1;1;1	9	9	0.103	46142;35596;18085;18002;19731;39420;50596;34016;38101	-	Importin-5 OS=Mus musculus OX=10090 GN=Ipo5 PE=1 SV=3	6.36827e+06	115787
578_1	sp|P70269|CATE_MOUSE	2.84856	NA	42910.2	AQGQLSEFWR	1	1	1	0.0252	26698	-	Cathepsin E OS=Mus musculus OX=10090 GN=Ctse PE=1 SV=2	8.71896e+06	1.74379e+06
1_1	sp|Q62348|TSN_MOUSE	6.00322	NA	26184.8	EAVTEILGIEPDREK;KVEEVVYDLSIR	1;1	2	3	0.1184	43470;43468;36434	-	Translin OS=Mus musculus OX=10090 GN=Tsn PE=1 SV=1	6.53758e+06	502891
541_1	sp|O08547|SC22B_MOUSE	2.59665	NA	24724.7	NLGSINTELQDVQR	1	1	1	0.0651	40859	-	Vesicle-trafficking protein SEC22b OS=Mus musculus OX=10090 GN=Sec22b PE=1 SV=3	3.81852e+06	293733
735_1	sp|Q9QXB9|DRG2_MOUSE	2.26129	NA	40692.4	VALIGFPSVGK	1	1	1	0.0302	20328	-	Developmentally-regulated GTP-binding protein 2 OS=Mus musculus OX=10090 GN=Drg2 PE=1 SV=1	213356	8889.82
543_1	sp|Q9Z1J3|NFS1_MOUSE	2.75849	NA	50538	VEALQSGGGQER	1	1	1	0.0261	27131	-	Cysteine desulfurase, mitochondrial OS=Mus musculus OX=10090 GN=Nfs1 PE=1 SV=3	3.03181e+06	108279
62_1	sp|Q00896|A1AT3_MOUSE	2.84856	NA	45794.4	KLDQDTVFALANYILFK	1	1	1	0.0413	49079	sp|Q00897|A1AT4_MOUSE;sp|P07758|A1AT1_MOUSE	Alpha-1-antitrypsin 1-3 OS=Mus musculus OX=10090 GN=Serpina1c PE=1 SV=2	394070	21892.8
545_1	sp|P97772|GRM1_MOUSE	2.25322	NA	133127	LLDFLIK	1	1	1	0.0058	10610	-	Metabotropic glutamate receptor 1 OS=Mus musculus OX=10090 GN=Grm1 PE=1 SV=2	0	0
739_1	sp|P45376|ALDR_MOUSE	10.6067	NA	35709.5	EVGVALQEK;GIVVTAYSPLGSPDRPWAKPEDPSLLEDPR;QDLFIVSK;RQDLFIVSK	1;1;1;1	4	5	0.1519	15312;56704;56702;14309;21182	-	Aldo-keto reductase family 1 member B1 OS=Mus musculus OX=10090 GN=Akr1b1 PE=1 SV=3	1.13249e+07	566244
714_1	sp|O70551|SRPK1_MOUSE	2.84856	NA	73042.8	LAAEATEWQR	1	1	1	0.0154	24485	-	SRSF protein kinase 1 OS=Mus musculus OX=10090 GN=Srpk1 PE=1 SV=2	1.16486e+07	375762
468_1	sp|Q9WV02|RBMX_MOUSE	5.30585	NA	42275.4	GFAFVTFESPADAK;VEQATKPSFESGR	1;1	2	3	0.0691	37776;35904;35937	sp|Q91VM5|RMXL1_MOUSE	RNA-binding motif protein, X chromosome OS=Mus musculus OX=10090 GN=Rbmx PE=1 SV=1	1.99363e+06	60412.9
69_1	sp|P52431|DPOD1_MOUSE	14.9579	NA	123712	IDISQLVITK;VDRFPFLGR;VSANSVYGFTGAQVGK;VTGVPLGYLLTR;VVSQLLR;WGEPEPFLR	1;1;1;1;1;1	6	6	0.057	22306;21221;40802;29748;8711;22323	-	DNA polymerase delta catalytic subunit OS=Mus musculus OX=10090 GN=Pold1 PE=1 SV=2	4.55883e+06	65126.1
466_1	sp|P68373|TBA1C_MOUSE	6.75318	NA	49877.5	AFVHWYVGEGMEEGEFSEAR;AVCMLSNTTAIAEAWAR;EDAANNYAR;FDGALNVDLTEFQTNLVPYPR;IHFPLATYAPVISAEK;LISQIVSSITASLR;LSVDYGKK;QLFHPEQLITGK;RNLDIERPTYTNLNR;TIGGGDDSFNTFFSETGAGK;TIQFVDWCPTGFK;VGINYQPPTVVPGGDLAK	0;0;0;0;0;0;0;0;0;1;1;0	2	2	0.4076	53137;46787;17423;53567;44757;44756;44755;37822;12668;34953;34253;34950;46969;49200;41148;46037	-	Tubulin alpha-1C chain OS=Mus musculus OX=10090 GN=Tuba1c PE=1 SV=1	1.84333e+06	83787.6
466_2	sp|P68368|TBA4A_MOUSE	12.1855	NA	49892.4	AFVHWYVGEGMEEGEFSEAR;AVCMLSNTTAIAEAWAR;AVFVDLEPTVIDEIR;EDAANNYAR;EIIDPVLDR;FDGALNVDLTEFQTNLVPYPR;IHFPLATYAPVISAEK;LISQIVSSITASLR;LSVDYGKK;QLFHPEQLITGK;RNLDIERPTYTNLNR;SIQFVDWCPTGFK;TIGGGDDSFTTFFCETGAGK;VGINYQPPTVVPGGDLAK	0;0;1;0;1;0;0;0;0;0;0;1;1;0	4	4	0.4621	53137;46787;43904;17423;19463;53567;44757;44756;44755;37822;12668;34953;34253;34950;46969;40785;50133;46037	-	Tubulin alpha-4A chain OS=Mus musculus OX=10090 GN=Tuba4a PE=1 SV=1	5.8836e+06	267436
379_1	sp|P68433|H31_MOUSE	5.46156	NA	15394.5	FQSSAVMALQEACEAYLVGLFEDTNLCAIHAK;STELLIR	1;1	2	2	0.2868	57085;9376	-	Histone H3.1 OS=Mus musculus OX=10090 GN=H3c1 PE=1 SV=2	3.43231e+07	5.72052e+06
464_1	sp|Q9DCH4|EIF3F_MOUSE	9.36105	NA	37960.3	LHPVILASIVDSYER;VSADNTVGR;YAYYDTER	1;1;1	3	4	0.0886	43798;43794;13036;19934	-	Eukaryotic translation initiation factor 3 subunit F OS=Mus musculus OX=10090 GN=Eif3f PE=1 SV=2	2.45383e+06	153364
8_1	sp|Q91VH6|MEMO1_MOUSE	4.14482	NA	33670.5	HPIGVLLNAITELQK	1	1	1	0.0505	42224	-	Protein MEMO1 OS=Mus musculus OX=10090 GN=Memo1 PE=1 SV=1	0	0
761_1	sp|Q6PDM2|SRSF1_MOUSE	12.0018	NA	27727.8	DGYDYDGYR;DIEDVFYK;EAGDVCYADVYR;IYVGNLPPDIR;SHEGETAYIR	1;1;1;1;1	5	5	0.2016	21985;17599;35211;28354;23898	-	Serine/arginine-rich splicing factor 1 OS=Mus musculus OX=10090 GN=Srsf1 PE=1 SV=3	3.05381e+06	203587
763_1	sp|Q64514|TPP2_MOUSE	10.254	NA	139790	LDSTDIYNELK;LHQLDAEKER;SWVQTLRPVNAK;VLIFAYK	1;1;1;1	4	4	0.0317	30706;27489;34496;10270	-	Tripeptidyl-peptidase 2 OS=Mus musculus OX=10090 GN=Tpp2 PE=1 SV=3	1.3128e+06	18490.1
65_1	sp|Q9R1T4|SEPT6_MOUSE	2.25322	NA	49588.2	VNIIPVIAK	1	1	1	0.0207	15076	-	Septin-6 OS=Mus musculus OX=10090 GN=Septin6 PE=1 SV=4	526333	21053.3
236_1	sp|Q9DCX2|ATP5H_MOUSE	2.84757	NA	18737.6	LASLSEKPPAIDWAYYR	1	1	1	0.1056	48766	-	ATP synthase subunit d, mitochondrial OS=Mus musculus OX=10090 GN=Atp5pd PE=1 SV=3	6.01262e+06	546602
417_1	sp|P59325|IF5_MOUSE	5.5343	NA	48937.7	GLTLSDDLER;VNILFDFVK	1;1	2	2	0.0443	21778;20646	-	Eukaryotic translation initiation factor 5 OS=Mus musculus OX=10090 GN=Eif5 PE=1 SV=1	1.0579e+06	40688.5
234_1	sp|P09405|NUCL_MOUSE	59.3209	NA	76676.8	ALVPTPGK;EAMEDGEIDGNK;ESFEGSVR;ETLEEVFEK;FAISELFAK;FGYVDFESAEDLEK;GIAYIEFK;GLSEDTTEETLK;GLSEDTTEETLKESFEGSVR;GYAFIEFASFEDAK;GYAFIEFASFEDAKEALNSCNK;LELQGSNSR;NDLAVVDVR;QKVEGSEPTTPFNLFIGNLNPNK;SEADAEKNLEEK;SVSLYYTGEK;TLVLSNLSYSATK;TSTWSGESK;VEGSEPTTPFNLFIGNLNPNK;VTLDWAKPK	1;1;1;1;1;1;1;1;1;1;1;1;1;1;1;1;1;1;1;1	20	23	0.2772	7540;31277;12691;22000;17499;42285;13935;31237;51974;51973;41054;54196;16649;16520;54408;54321;54407;33010;23143;34395;15733;52680;18911	-	Nucleolin OS=Mus musculus OX=10090 GN=Ncl PE=1 SV=2	1.54464e+08	3.21799e+06
1218_1	sp|Q62186|SSRD_MOUSE	5.60704	NA	18924.5	FFDEESYSLLR;YQVSWSLEHK	1;1	2	3	0.1221	34730;29217;29218	-	Translocon-associated protein subunit delta OS=Mus musculus OX=10090 GN=Ssr4 PE=1 SV=1	3.33733e+06	417167
769_1	sp|O35309|NMI_MOUSE	2.60837	NA	35213.5	SAVITFVETGVVDK	1	1	1	0.0446	36995	-	N-myc-interactor OS=Mus musculus OX=10090 GN=Nmi PE=1 SV=1	1.32206e+06	66103.2
232_1	sp|Q9QXT0|CNPY2_MOUSE	2.73078	NA	20754.3	INPDGSQSVVEVPYAR	1	1	1	0.0879	44190	-	Protein canopy homolog 2 OS=Mus musculus OX=10090 GN=Cnpy2 PE=1 SV=1	1.12064e+06	93386.5
415_1	sp|E9Q7G0|NUMA1_MOUSE	30.7086	NA	235487	ALETLQGQLEEK;ASDQLGEQQGRPFSSTHAAVK;ELGHNQAASASAQR;GKQEAQLLAER;GQAQADLAQEK;LATDNTQLQTR;LESLQQQLQAANDAR;LKEQQLEEAAK;LQEQLQDLEELQK;QDHAQQLAIVAEAR;SLEAQVAHADQQLR	1;1;1;1;1;1;1;1;1;1;1	11	12	0.0702	32811;51980;36049;27673;23722;28526;43097;29662;41469;39958;39957;40373	-	Nuclear mitotic apparatus protein 1 OS=Mus musculus OX=10090 GN=Numa1 PE=1 SV=1	1.33257e+07	98708.8
230_1	sp|Q925E7|2ABD_MOUSE	2.84757	NA	51924.6	INLWHLEITDR	1	1	2	0.0243	34904;34905	sp|Q6P1F6|2ABA_MOUSE	Serine/threonine-protein phosphatase 2A 55 kDa regulatory subunit B delta isoform OS=Mus musculus OX=10090 GN=Ppp2r2d PE=1 SV=1	2.28653e+06	95272.2
413_1	sp|P61211|ARL1_MOUSE	5.44422	NA	20398.5	AILVVFANK;ILILGLDGAGK	1;1	2	2	0.1105	15419;19475	-	ADP-ribosylation factor-like protein 1 OS=Mus musculus OX=10090 GN=Arl1 PE=1 SV=1	1.08635e+07	1.08635e+06
732_1	sp|Q61735|CD47_MOUSE	4.14482	NA	33075.8	ISVSDLINGIASLK	1	1	1	0.0462	35695	-	Leukocyte surface antigen CD47 OS=Mus musculus OX=10090 GN=Cd47 PE=1 SV=2	2.28524e+06	175788
730_1	sp|Q69ZR2|HECD1_MOUSE	2.68673	NA	289905	LVVVELNNR	1	1	1	0.0034	18809	-	E3 ubiquitin-protein ligase HECTD1 OS=Mus musculus OX=10090 GN=Hectd1 PE=1 SV=2	3.7974e+06	27124.3
238_1	sp|B2RQC6|PYR1_MOUSE	64.7253	NA	243084	AAFALGGLGSGFASTK;ALKEENIQTLLINPNIATVQTSQGLADK;APHVLVLGSGVYR;ATGYPLAYVAAK;EAAAGNIGGQTVR;GEVRPELGSR;IVTHAQLLEQHR;LALGIPLPELR;LFVEALGQIGPAPPLK;LGGAVLSFSEATSSVQK;LLDTIGISQPQWR;LPGLIDVHVHLR;LYLNETFSELR;MALLATVLGR;NILLTIGSYK;QIALAVLSTELAVR;SFEEAFQK;TLGVDLVALATR;TVHSLACLLTQYR;VFNAGGAPR;VPQFSFSR;VYFLPITLHYVTQVIR	1;1;1;1;1;1;1;1;1;1;1;1;1;1;1;1;1;1;1;1;1;1	22	22	0.1276	36628;56264;33221;26847;27699;20867;36255;25309;42320;43023;39142;33269;33885;18331;21927;37675;15864;27070;40298;11757;15094;48480	-	CAD protein OS=Mus musculus OX=10090 GN=Cad PE=1 SV=1	5.49669e+07	495197
736_1	sp|Q7TPV4|MBB1A_MOUSE	32.0531	NA	151942	AEPATPAEAAQSDR;ALDLIEVLVTK;ATQTLQTLGEAQSK;DIPSDTQSPVSTK;EFLDFFWDIAKPDQETR;FCLFHAFFK;LITGLGVGR;LPNVALDLLR;LSVDLTAPLGVLQSK;NVTSVTSLTTQQR;VLEEGLLK	1;1;1;1;1;1;1;1;1;1;1	11	11	0.099	35046;26370;37407;33487;51311;26486;11639;22022;39656;35877;12294	-	Myb-binding protein 1A OS=Mus musculus OX=10090 GN=Mybbp1a PE=1 SV=2	2.19885e+07	281904
149_1	sp|P05202|AATM_MOUSE	18.0829	NA	47381.2	FVTVQTISGTGALR;IAATILTSPDLRK;ILIRPLYSNPPLNGAR;ISVAGVTSGNVGYLAHAIHQVTK;TCGFDFSGALEDISK;VGAFTVVCK	1;1;1;1;1;1	6	8	0.2093	36483;34501;34502;45493;52940;52941;42227;15661	-	Aspartate aminotransferase, mitochondrial OS=Mus musculus OX=10090 GN=Got2 PE=1 SV=1	9.74629e+06	336079
1094_1	sp|Q61187|TS101_MOUSE	2.6571	NA	44095.6	ASLISAVSDK	1	1	1	0.0256	16105	-	Tumor susceptibility gene 101 protein OS=Mus musculus OX=10090 GN=Tsg101 PE=1 SV=2	1.00816e+06	56009
392_1	sp|Q8BJY1|PSMD5_MOUSE	11.0481	NA	55936.9	AYLSEGPYYVKPVATTAVEGAD;LLQAVEPIHLAR;VFTAIADQPWAQR	1;1;1	3	3	0.0933	52795;32867;38343	-	26S proteasome non-ATPase regulatory subunit 5 OS=Mus musculus OX=10090 GN=Psmd5 PE=1 SV=4	3.2157e+06	110886
1096_1	sp|Q9CZU6|CISY_MOUSE	20.4251	NA	51703.4	DVLSNLIPK;DYIWNTLNSGR;EGSSIGAIDSR;GLVYETSVLDPDEGIR;IVPNILLEQGK;LRDYIWNTLNSGR;VVPGYGHAVLR	1;1;1;1;1;1;1	7	7	0.153	16425;31900;20481;44873;26811;41350;24165	-	Citrate synthase, mitochondrial OS=Mus musculus OX=10090 GN=Cs PE=1 SV=1	2.13218e+07	1.01532e+06
679_1	sp|P62908|RS3_MOUSE	19.8984	NA	26657.4	AELNEFLTR;DEILPTTPISEQK;ELAEDGYSGVEVR;ELTAVVQK;FGFPEGSVELYAEK;GLCAIAQAESLR;TEIIILATR	1;1;1;1;1;1;1	7	7	0.321	20533;37215;35450;11724;40525;29728;17687	-	40S ribosomal protein S3 OS=Mus musculus OX=10090 GN=Rps3 PE=1 SV=1	3.52965e+07	1.85771e+06
1030_1	sp|P06800|PTPRC_MOUSE	5.46156	NA	144746	LFLAEFQSIPR;VDVYGYVVK	1;1	2	2	0.0155	31179;18146	-	Receptor-type tyrosine-protein phosphatase C OS=Mus musculus OX=10090 GN=Ptprc PE=1 SV=4	2.26032e+06	34774.2
503_1	sp|Q8VDP6|CDIPT_MOUSE	2.84856	NA	23583.2	SVISVIHLITAAR	1	1	1	0.061	33704	-	CDP-diacylglycerol--inositol 3-phosphatidyltransferase OS=Mus musculus OX=10090 GN=Cdipt PE=1 SV=1	474181	47418.1
394_1	sp|Q9DB16|CB39L_MOUSE	2.59665	NA	39080.7	LLGELILDR	1	1	1	0.0267	18162	-	Calcium-binding protein 39-like OS=Mus musculus OX=10090 GN=Cab39l PE=1 SV=3	249370	10390.4
677_1	sp|P41241|CSK_MOUSE	4.84906	NA	50683.8	GDVLTIVAVTK;LLYPPETGLFLVR	1;1	2	2	0.0533	21669;38846	-	Tyrosine-protein kinase CSK OS=Mus musculus OX=10090 GN=Csk PE=1 SV=2	3.02449e+06	104293
1098_1	sp|Q9CZN7|GLYM_MOUSE	13.6651	NA	55723.6	GYSLVSGGTDTHLVLVDLRPK;LIIAGTSAYAR;VLELVSITANK;YADVVTTTTHK;YSEGYPGK	1;1;1;1;1	5	6	0.123	52108;22588;25081;27334;27332;12259	-	Serine hydroxymethyltransferase, mitochondrial OS=Mus musculus OX=10090 GN=Shmt2 PE=1 SV=1	1.59397e+07	498114
675_1	sp|P31750|AKT1_MOUSE	2.39963	NA	55671.8	SLLSGLLK	1	1	1	0.0167	9341	-	RAC-alpha serine/threonine-protein kinase OS=Mus musculus OX=10090 GN=Akt1 PE=1 SV=2	0	0
1038_1	sp|Q3TY92|MBD6_MOUSE	2.40758	NA	100927	RPPTVLR	1	1	1	0.007	9618	-	Methyl-CpG-binding domain protein 6 OS=Mus musculus OX=10090 GN=Mbd6 PE=2 SV=2	5.10703e+06	212793
505_1	sp|Q7TNG5|EMAL2_MOUSE	2.31873	NA	70689.2	DTSVLQWR	1	1	1	0.0123	16685	-	Echinoderm microtubule-associated protein-like 2 OS=Mus musculus OX=10090 GN=Eml2 PE=1 SV=1	1.46446e+06	47240.6
1036_1	sp|P29416|HEXA_MOUSE	5.15812	NA	60574.3	GLETFSQLVWK;VRPDTIIQVWR	1;1	2	3	0.0417	30591;33809;33808	-	Beta-hexosaminidase subunit alpha OS=Mus musculus OX=10090 GN=Hexa PE=1 SV=2	1.49319e+06	59727.8
1073_1	sp|Q00422|GABPA_MOUSE	2.60837	NA	51312.2	LNILEIVK	1	1	1	0.0176	13997	-	GA-binding protein alpha chain OS=Mus musculus OX=10090 GN=Gabpa PE=1 SV=2	166362	7233.12
7_1	sp|Q66JS6|EI3JB_MOUSE	4.14482	NA	29467.6	SLYYASFLEALVR	1	1	1	0.0494	39333	sp|Q3UGC7|EI3JA_MOUSE	Eukaryotic translation initiation factor 3 subunit J-B OS=Mus musculus OX=10090 GN=Eif3j2 PE=1 SV=1	491576	32771.7
1034_1	sp|Q7TPD0|INT3_MOUSE	5.20501	NA	117862	TQLVWLVR;YQDWFQR	1;1	2	2	0.0144	17103;18179	-	Integrator complex subunit 3 OS=Mus musculus OX=10090 GN=Ints3 PE=1 SV=2	2.01193e+06	37258
507_1	sp|Q9Z1B5|MD2L1_MOUSE	2.38681	NA	23583.2	AIQDEIR	1	1	1	0.0341	9876	-	Mitotic spindle assembly checkpoint protein MAD2A OS=Mus musculus OX=10090 GN=Mad2l1 PE=1 SV=2	863232	61659.4
1090_1	sp|Q9D0I8|MRT4_MOUSE	2.40758	NA	27528.1	ATLTVSLDPGPLK	1	1	1	0.0544	30785	-	mRNA turnover protein 4 homolog OS=Mus musculus OX=10090 GN=Mrto4 PE=1 SV=1	3.4926e+06	205447
501_1	sp|Q61768|KINH_MOUSE	6.6031	NA	109484	LFVQDLATR;SLSALGNVISALAEGSTYVPYR	1;1	2	2	0.0322	19132;52496	-	Kinesin-1 heavy chain OS=Mus musculus OX=10090 GN=Kif5b PE=1 SV=3	1.17761e+06	18400.1
1032_1	sp|Q9Z2U1|PSA5_MOUSE	4.14482	NA	26394.2	AIGSASEGAQSSLQEVYHK	1	1	1	0.0788	48471	-	Proteasome subunit alpha type-5 OS=Mus musculus OX=10090 GN=Psma5 PE=1 SV=1	0	0
311_1	sp|P09411|PGK1_MOUSE	29.4897	NA	44522	AHSSMVGVNLPQK;ALESPERPFLAILGGAK;FCLDNGAK;FHVEEEGK;ITLPVDFVTADKFDENAK;KELNYFAK;LGDVYVNDAFGTAHR;LTLDKLDVK;QIVWNGPVGVFEWEAFAR;VSHVSTGGGASLELLEGK	1;1;1;1;1;1;1;1;1;1	10	16	0.3165	33835;45023;45024;13258;15382;49468;49469;49467;17018;41954;41949;41951;41971;18333;50630;44402	-	Phosphoglycerate kinase 1 OS=Mus musculus OX=10090 GN=Pgk1 PE=1 SV=4	2.35194e+07	811015
390_1	sp|O08709|PRDX6_MOUSE	27.8864	NA	24855	DINAYNGETPTEK;FHDFLGDSWGILFSHPR;LIALSIDSVEDHLAWSK;LPFPIIDDK;LPFPIIDDKGR;PGGLLLGDEAPNFEANTTIGR;VVDSLQLTGTKPVATPVDWK;VVFIFGPDKK	1;1;1;1;1;1;1;1	8	12	0.4866	36495;49581;49580;47323;47324;18900;28984;28983;51125;51290;51289;23302	-	Peroxiredoxin-6 OS=Mus musculus OX=10090 GN=Prdx6 PE=1 SV=3	1.2831e+07	855400
1092_1	sp|Q569Z5|DDX46_MOUSE	5.57933	NA	117376	VTYVVLDEADR;VVTVVTTK	1;1	2	2	0.0184	29354;10007	-	Probable ATP-dependent RNA helicase DDX46 OS=Mus musculus OX=10090 GN=Ddx46 PE=1 SV=2	2.46224e+06	41037.4
636_1	sp|Q8R2U0|SEH1_MOUSE	2.75849	NA	39749.4	VQIFEYNENTR	1	1	1	0.0306	35010	-	Nucleoporin SEH1 OS=Mus musculus OX=10090 GN=Seh1l PE=2 SV=1	509114	22135.4
1155_1	sp|P11672|NGAL_MOUSE	2.84757	NA	22860.5	WYVVGLAGNAVQK	1	1	1	0.065	34720	-	Neutrophil gelatinase-associated lipocalin OS=Mus musculus OX=10090 GN=Lcn2 PE=1 SV=1	9.47619e+06	1.05291e+06
1213_1	sp|P46061|RAGP1_MOUSE	6.59425	NA	63491.4	GAVAIADAVR;LEGNTVGVEAAR	1;1	2	2	0.0374	14021;26441	-	Ran GTPase-activating protein 1 OS=Mus musculus OX=10090 GN=Rangap1 PE=1 SV=2	5.79793e+06	181185
399_1	sp|Q62446|FKBP3_MOUSE	2.84757	NA	25132.3	SEETLDEGPPK	1	1	1	0.0491	25800	-	Peptidyl-prolyl cis-trans isomerase FKBP3 OS=Mus musculus OX=10090 GN=Fkbp3 PE=1 SV=2	1.069e+06	62882.3
1079_1	sp|Q9DC70|NDUS7_MOUSE	2.44943	NA	24666.8	LDDLINWAR	1	1	1	0.0402	21636	-	NADH dehydrogenase [ubiquinone] iron-sulfur protein 7, mitochondrial OS=Mus musculus OX=10090 GN=Ndufs7 PE=1 SV=1	849824	60701.7
944_1	sp|Q8CDN6|TXNL1_MOUSE	9.12064	NA	32216.7	IDQYQGADAVGLEEK;IFINLPR;VGVKPVGSDPDFQPELSGAGSR	1;1;1	3	3	0.1522	41972;11093;51808	-	Thioredoxin-like protein 1 OS=Mus musculus OX=10090 GN=Txnl1 PE=1 SV=3	8.69585e+06	579723
319_1	sp|Q7M6Y3|PICAL_MOUSE	6.74146	NA	71498.3	ITAAQHSVTGSAVSK;LFAAYNEGIINLLEK	1;1	2	2	0.0455	36695;43691	-	Phosphatidylinositol-binding clathrin assembly protein OS=Mus musculus OX=10090 GN=Picalm PE=1 SV=1	930811	38783.8
1157_1	sp|Q8CAQ8|MIC60_MOUSE	10.6893	NA	83848.2	SLEDALNR;TSSVTLQTITAQNAAVQAVK;VVSQYHELVVQAR	1;1;1	3	4	0.0542	12993;49593;39188;39185	-	MICOS complex subunit Mic60 OS=Mus musculus OX=10090 GN=Immt PE=1 SV=1	1.28361e+06	23338.3
1211_1	sp|P97742|CPT1A_MOUSE	2.14882	NA	88194.7	LQWYLK	1	1	1	0.0078	10172	-	Carnitine O-palmitoyltransferase 1, liver isoform OS=Mus musculus OX=10090 GN=Cpt1a PE=1 SV=4	123054	2734.54
634_1	sp|Q9D8V0|HM13_MOUSE	2.45828	NA	41720.6	SFEAPIK	1	1	1	0.0185	7867	-	Minor histocompatibility antigen H13 OS=Mus musculus OX=10090 GN=Hm13 PE=1 SV=1	1.42473e+06	94981.8
108_1	sp|P47757|CAPZB_MOUSE	11.3103	NA	31325.8	LTSTVMLWLQTNK;RLPPQQIEK;SGSGTMNLGGSLTR;STLNEIYFGK	1;1;1;1	4	4	0.1661	39433;21325;32566;24349	-	F-actin-capping protein subunit beta OS=Mus musculus OX=10090 GN=Capzb PE=1 SV=3	5.98985e+06	299493
103_1	sp|Q8R2Q4|RRF2M_MOUSE	4.14482	NA	86054.6	VNLIDTPGHVDFTLEVER	1	1	1	0.0231	49921	-	Ribosome-releasing factor 2, mitochondrial OS=Mus musculus OX=10090 GN=Gfm2 PE=1 SV=2	747218	17790.9
1074_1	sp|Q8K4Z5|SF3A1_MOUSE	22.7492	NA	88489.4	FNFLNPNDPYHAYYR;LQYEGIFIK;NGPEFEAR;NYQFDFLRPQHSLFNYFTK;QPIEEEASSK;RTDIFGVEETAIGK;TQQAAQANITLQEQIEAIHK;VQAQVIQETIVPK	1;1;1;1;1;1;1;1	8	8	0.1365	47916;21401;13072;53902;21728;39455;52201;36580	-	Splicing factor 3A subunit 1 OS=Mus musculus OX=10090 GN=Sf3a1 PE=1 SV=1	9.80953e+06	245238
244_1	sp|Q5U4D9|THOC6_MOUSE	2.60837	NA	37290.9	VDVFTNLGYR	1	1	1	0.0293	24886	-	THO complex subunit 6 homolog OS=Mus musculus OX=10090 GN=Thoc6 PE=1 SV=1	1.85681e+06	97726.9
320_1	sp|Q921Y0|MOB1A_MOUSE	2.59665	NA	25063.6	ELAPLQELIEK	1	1	1	0.0509	29493	sp|Q8BPB0|MOB1B_MOUSE	MOB kinase activator 1A OS=Mus musculus OX=10090 GN=Mob1a PE=2 SV=3	659567	65956.7
105_1	sp|P35585|AP1M1_MOUSE	8.15488	NA	48512	ILQEYITQEGHK;LETGAPRPPATVTNAVSWR;VVQVFSEYFK	1;1;1	3	3	0.0969	36788;49472;27821	-	AP-1 complex subunit mu-1 OS=Mus musculus OX=10090 GN=Ap1m1 PE=1 SV=3	8.19116e+06	282454
242_1	sp|P02088|HBB1_MOUSE	5.46794	NA	15830.1	LLGNMIVIVLGHHLGK;LLVVYPWTQR	1;1	2	2	0.1769	43845;29166	-	Hemoglobin subunit beta-1 OS=Mus musculus OX=10090 GN=Hbb-b1 PE=1 SV=2	2.84925e+06	259023
632_1	sp|Q1HFZ0|NSUN2_MOUSE	20.4394	NA	85397.2	EDPFVFIPEDDPLFPPIEK;FHQFLVSETESGNISR;GAEQLAEGGR;KLSSEAYSQVK;LFEHYYQELK;SEGALELADVSAELPGLK;WTTLNSLQLHGLQLR	1;1;1;1;1;1;1	7	7	0.1308	52273;46534;15968;27534;33283;45567;45212	-	RNA cytosine C(5)-methyltransferase NSUN2 OS=Mus musculus OX=10090 GN=Nsun2 PE=1 SV=2	1.51125e+07	328533
1217_1	sp|Q99PT1|GDIR1_MOUSE	16.7098	NA	23392.8	AEEYEFLTPMEEAPK;FTDDDKTDHLSWEWNLTIK;LTLVCSTAPGPLELDLTGDLESFKK;SIQEIQELDKDDESLR;VAVSADPNVPNVIVTR	1;1;1;1;1	5	5	0.4461	45573;53245;55171;47713;42338	-	Rho GDP-dissociation inhibitor 1 OS=Mus musculus OX=10090 GN=Arhgdia PE=1 SV=3	1.85258e+07	1.32327e+06
948_1	sp|Q920B9|SP16H_MOUSE	26.8402	NA	119749	AASITSEVFNK;APGEQTVPALNLQNAFR;EELEFEVPFR;GDKVDILYNNIK;GNENANGAPAITLLVR;HTDVQFYTEVGEITTDLGK;NEGNIFPNPEATFVK;QDSLVINLNR;VEALTKEELEFEVPFR	1;1;1;1;1;1;1;1;1	9	9	0.1108	24102;46062;29987;34170;41413;51264;42933;24366;48039	-	FACT complex subunit SPT16 OS=Mus musculus OX=10090 GN=Supt16h PE=1 SV=2	3.77736e+07	599581
322_1	sp|O08788|DCTN1_MOUSE	2.45828	NA	141588	IQLEQVQEWK	1	1	1	0.0078	30246	-	Dynactin subunit 1 OS=Mus musculus OX=10090 GN=Dctn1 PE=1 SV=3	1.30576e+06	18390.9
324_1	sp|Q9D154|ILEUA_MOUSE	20.86	NA	42547.8	DIEDESTGLKK;ENLEFIDVHVK;FKIEESYTLNSNLGR;FPFGYISDLK;FQSLNAEVSKR;LGVQDLFSSSK;LVLVNAIYFK;TYNFLPEYLASTQK	1;1;1;1;1;1;1;1	8	10	0.2454	27287;32120;32116;45060;25054;29321;29322;24747;24727;42887	-	Leukocyte elastase inhibitor A OS=Mus musculus OX=10090 GN=Serpinb1a PE=1 SV=1	2.35813e+07	1.02527e+06
1215_1	sp|Q61687|ATRX_MOUSE	2.75849	NA	278414	VVDQQQVER	1	1	1	0.0036	20920	-	Transcriptional regulator ATRX OS=Mus musculus OX=10090 GN=Atrx PE=1 SV=3	1.893e+06	14340.9
630_1	sp|P97822|AN32E_MOUSE	2.75849	NA	29604.4	IKDLSTVEALQNLK	1	1	2	0.0538	40517;40518	-	Acidic leucine-rich nuclear phosphoprotein 32 family member E OS=Mus musculus OX=10090 GN=Anp32e PE=1 SV=2	121339	12133.9
397_1	sp|Q3TDQ1|STT3B_MOUSE	7.31117	NA	93185.5	EAYFWLR;EGDYFTQQGEFR;NILDDFR	1;1;1	3	3	0.0316	15824;37420;11929	-	Dolichyl-diphosphooligosaccharide--protein glycosyltransferase subunit STT3B OS=Mus musculus OX=10090 GN=Stt3b PE=1 SV=2	239469	6841.97
107_1	sp|Q9R0Q6|ARC1A_MOUSE	2.59665	NA	41599.7	DGIWKPTLVILR	1	1	1	0.0324	34962	-	Actin-related protein 2/3 complex subunit 1A OS=Mus musculus OX=10090 GN=Arpc1a PE=1 SV=1	108887	4734.22
1104_1	sp|P39749|FEN1_MOUSE	5.13627	NA	42287.9	AVDLIQK;LIADVAPSAIR	1;1	2	2	0.0476	7692;22110	-	Flap endonuclease 1 OS=Mus musculus OX=10090 GN=Fen1 PE=1 SV=1	5.89609e+07	2.4567e+06
909_1	sp|Q9ES00|UBE4B_MOUSE	2.2687	NA	133232	ELFEEVISK	1	1	1	0.0077	20584	-	Ubiquitin conjugation factor E4 B OS=Mus musculus OX=10090 GN=Ube4b PE=1 SV=3	1.44114e+06	21193.2
140_1	sp|P97461|RS5_MOUSE	2.75849	NA	22875	QAVDVSPLR	1	1	1	0.0441	15832	-	40S ribosomal protein S5 OS=Mus musculus OX=10090 GN=Rps5 PE=1 SV=3	3.90353e+06	390353
943_1	sp|Q8CG48|SMC2_MOUSE	18.588	NA	134156	AEEKYEALENK;ALEEELAGLK;IKELDHSISK;ILATIEDLDQKK;LYIAYQFLR;TILEEEITPTIQK;VALGNTWK	1;1;1;1;1;1;1	7	8	0.0613	31291;19609;24274;33970;33969;25068;38728;11768	-	Structural maintenance of chromosomes protein 2 OS=Mus musculus OX=10090 GN=Smc2 PE=1 SV=2	6.35763e+06	85913.9
754_1	sp|Q9D8W5|PSD12_MOUSE	17.1372	NA	52861.5	DPNNLLNDWSQK;FFQEENTENLK;LQEVIETLLSLEK;QAVAK;WSTLVEDYGVELR;YKDLLK	1;1;1;1;1;1	6	6	0.1316	36230;34452;38732;4502;40392;7462	-	26S proteasome non-ATPase regulatory subunit 12 OS=Mus musculus OX=10090 GN=Psmd12 PE=1 SV=4	1.07162e+07	315183
465_1	sp|Q91WG4|ELP2_MOUSE	2.29417	NA	93033.9	LKENTFTIK	1	1	1	0.0108	20596	-	Elongator complex protein 2 OS=Mus musculus OX=10090 GN=Elp2 PE=1 SV=1	1.02906e+06	25726.6
756_1	sp|Q9D819|IPYR_MOUSE	14.1204	NA	32646.2	DPLNPIK;LKPGYLEATVDWFR;VIAINVDDPDAANYK;YKVPDGKPENEFAFNAEFK;YVANLFPYK	1;1;1;1;1	5	6	0.2215	8036;43360;43359;41579;52125;21591	-	Inorganic pyrophosphatase OS=Mus musculus OX=10090 GN=Ppa1 PE=1 SV=1	5.37259e+06	268629
463_1	sp|P97384|ANX11_MOUSE	2.75849	NA	54044.8	AHLVAVFNEYQR	1	1	1	0.0239	36319	-	Annexin A11 OS=Mus musculus OX=10090 GN=Anxa11 PE=1 SV=2	826575	37571.6
758_1	sp|Q8VE62|PAIP1_MOUSE	2.75849	NA	45673	ADILQVGLR	1	1	1	0.0225	15843	-	Polyadenylate-binding protein-interacting protein 1 OS=Mus musculus OX=10090 GN=Paip1 PE=1 SV=1	371234	19538.6
461_1	sp|Q62384|ZPR1_MOUSE	2.63276	NA	50683	GALTTVEGLISR	1	1	1	0.0261	26512	-	Zinc finger protein ZPR1 OS=Mus musculus OX=10090 GN=Zpr1 PE=1 SV=1	1.32169e+06	48951.4
1108_1	sp|Q921F2|TADBP_MOUSE	13.5298	NA	44519.3	AFAFVTFADDKVAQSLCGEDLIIK;FTEYETQVK;GISVHISNAEPK;QSPDEPLR;TSDLIVLGLPWK	1;1;1;1;1	5	6	0.157	54995;23046;28107;28106;13970;32085	-	TAR DNA-binding protein 43 OS=Mus musculus OX=10090 GN=Tardbp PE=1 SV=1	8.71872e+06	512866
1076_1	sp|P08030|APT_MOUSE	5.30844	NA	19711.5	DISPLLKDPDSFR;LPGPTVSASYSLEYGK	1;1	2	2	0.1611	38349;42734	-	Adenine phosphoribosyltransferase OS=Mus musculus OX=10090 GN=Aprt PE=1 SV=2	2.77689e+06	198349
142_1	sp|Q64727|VINC_MOUSE	25.3142	NA	116644	AASDELSK;ALASQLQDSLK;AVAGNISDPGLQK;ETVQTTEDQILK;QVATALQNLQTK;SLLDASEEAIKK;TDAGFTLR;VDQLTAQLADLAAR;VLQLTSWDEDAWASK	1;1;1;1;1;1;1;1;1	9	11	0.0985	8925;24463;28926;34710;30914;30399;30398;30400;11401;37706;44574	-	Vinculin OS=Mus musculus OX=10090 GN=Vcl PE=1 SV=4	1.49829e+07	178367
366_2	sp|Q8VDD5|MYH9_MOUSE	78.5035	NA	226232	AGVLAHLEEER;ANLQIDQINTDLNLER;DELADEIANSSGK;DFSALESQLQDTQELLQEENR;DLEAHIDTANK;EQEVSILK;EQLEEEEEAKR;FDQLLAEEK;HSQAVEELADQLEQTK;IIGLDQVAGMSETALPGAFK;IRELETQISELQEDLESER;KANLQIDQINTDLNLER;KFDQLLAEEK;KLEGDSTDLSDQIAELQAQIAELK;LDPHLVLDQLR;LEGDSTDLSDQIAELQAQIAELK;LQQELDDLLVDLDHQR;LQQLFNHTMFILEQEEYQR;NCAAYLR;NFINNPLAQADWAAK;NTNPNFVR;QAQQERDELADEIANSSGK;QLEEAEEEAQR;QLLQANPILEAFGNAK;QTLENERGELANEVK;TDLLLEPY…	0;1;1;1;1;1;1;0;1;1;1;1;0;1;0;1;1;0;1;1;0;1;1;1;1;1;1;0;0;0;1;1;1	24	31	0.2082	26789;26788;46879;32342;54091;54090;26937;14164;34069;20531;46053;49661;52910;52913;49060;49058;26670;54778;31075;31076;54051;48282;53916;10826;42827;14826;50436;50435;31622;44126;44171;44170;25990;49014;49013;48469;8504;36569;36570;36799;40515;40514;29162	-	Myosin-9 OS=Mus musculus OX=10090 GN=Myh9 PE=1 SV=4	6.64482e+07	523214
101_1	sp|Q8CGC7|SYEP_MOUSE	28.9486	NA	169972	AALLNQHYQVNFK;DNYSPGWK;KEENLAEWYSQVITK;KGDIIQLQR;LNLNNTVLSK;QFAYQCSWGLTTR;SSSNTVESTSLYNK;VAAQGEVVR;VIDPVAPR;VYEELLAIPVVR	1;1;1;1;1;1;1;1;1;1	10	11	0.0734	39816;39815;15037;46277;19509;21663;41573;38785;13439;10809;34577	-	Bifunctional glutamate/proline--tRNA ligase OS=Mus musculus OX=10090 GN=Eprs1 PE=1 SV=4	1.41329e+07	150350
246_1	sp|Q99KK2|NEUA_MOUSE	5.08644	NA	48027.7	DAIGISLLK;LAGVPLIGWVLR	1;1	2	2	0.0486	13496;29966	-	N-acylneuraminate cytidylyltransferase OS=Mus musculus OX=10090 GN=Cmas PE=1 SV=2	1.94188e+06	66961.4
901_1	sp|Q9WUL7|ARL3_MOUSE	2.40758	NA	20473.8	LNVWDIGGQR	1	1	1	0.0549	23677	-	ADP-ribosylation factor-like protein 3 OS=Mus musculus OX=10090 GN=Arl3 PE=1 SV=1	366516	30543
418_2	sp|Q8R429|AT2A1_MOUSE	7.9714	NA	109355	DIVPGDIVEVAVGDK;EFDDLPLAEQR;EPLISGWLFFR;ISLPVIGLDELLK	1;1;0;1	3	3	0.0503	39121;31667;33090;34917	-	Sarcoplasmic/endoplasmic reticulum calcium ATPase 1 OS=Mus musculus OX=10090 GN=Atp2a1 PE=1 SV=1	2.91289e+06	56017.1
418_1	sp|O55143|AT2A2_MOUSE	2.75849	NA	114784	EPLISGWLFFR;EWGSGSDTLR	0;1	1	1	0.0201	33090;21247	-	Sarcoplasmic/endoplasmic reticulum calcium ATPase 2 OS=Mus musculus OX=10090 GN=Atp2a2 PE=1 SV=2	1.6084e+06	29785.2
903_1	sp|O09061|PSB1_MOUSE	13.0063	NA	26355.3	DVYTGDALR;EGIREETVPLR;GAVYSFDPVGSYQR;LSEGFSIHTR;RFFPYYVYNIIGGLDEEGK	1;1;1;1;1	5	6	0.2625	16895;30166;39799;23153;23154;52600	-	Proteasome subunit beta type-1 OS=Mus musculus OX=10090 GN=Psmb1 PE=1 SV=1	1.18435e+07	845962
144_1	sp|G3X9C2|FBX50_MOUSE	5.2842	NA	30388.6	TVIAQHHVAPR;VTDSSVSVQLRE	1;1	2	2	0.0865	27059;31101	-	F-box only protein 50 OS=Mus musculus OX=10090 GN=Nccrp1 PE=1 SV=2	1.44224e+06	80124.5
941_1	sp|Q9JK81|MYG1_MOUSE	8.45363	NA	42695.6	ALVEEALAQR;LLPEYANAEIVR;LNFYQHSWLPAR	1;1;1	3	3	0.0895	20882;34009;39326	-	MYG1 exonuclease OS=Mus musculus OX=10090 GN=Myg1 PE=1 SV=1	6.39384e+06	236809
750_1	sp|P28076|PSB9_MOUSE	2.75849	NA	23381.7	DGSSGGVIYLVTITAAGVDHR	1	1	1	0.0959	50426	sp|O35522|PSB9_MUSMB	Proteasome subunit beta type-9 OS=Mus musculus OX=10090 GN=Psmb9 PE=1 SV=1	5.78894e+06	643215
905_1	sp|Q60692|PSB6_MOUSE	2.73078	NA	25362.5	QVLLGDQIPK	1	1	1	0.042	21409	-	Proteasome subunit beta type-6 OS=Mus musculus OX=10090 GN=Psmb6 PE=1 SV=3	4.80975e+06	437250
249_1	sp|P42230|STA5A_MOUSE	19.1279	NA	90774.3	AVDGYVKPQIK;FSDSEIGGITIAWK;IQAQFAQLGQLNPQER;LAEIIWQNR;LITQDTENELKK;LQQTQEYFIIQYQESLR;QQAHDLLINKPDGTFLLR	1;1;1;1;1;1;1	7	8	0.1223	26558;39025;46347;22965;35757;35759;51671;50310	-	Signal transducer and activator of transcription 5A OS=Mus musculus OX=10090 GN=Stat5a PE=1 SV=1	9.34635e+06	198859
907_1	sp|Q8CGF7|TCRG1_MOUSE	2.08497	NA	123710	EFEEYIR	1	1	1	0.0064	15865	-	Transcription elongation regulator 1 OS=Mus musculus OX=10090 GN=Tcerg1 PE=1 SV=2	208330	4166.6
146_1	sp|P00375|DYR_MOUSE	4.14482	NA	21592.2	LLPEYPGVLSEVQEEK	1	1	1	0.0856	46135	-	Dihydrofolate reductase OS=Mus musculus OX=10090 GN=Dhfr PE=1 SV=3	623502	47961.7
752_1	sp|P57776|EF1D_MOUSE	11.3232	NA	31273.9	ATAPQTQHVSPMR;GVVQDLQQAISK;ITSLEVENQNLR;SIQLDGLVWGASK	1;1;1;1	4	5	0.1779	36054;36053;29626;35165;33466	-	Elongation factor 1-delta OS=Mus musculus OX=10090 GN=Eef1d PE=1 SV=3	1.52068e+07	760340
567_1	sp|P15508|SPTB1_MOUSE	2.14227	NA	245098	FLDLLEPLGR	1	1	1	0.0047	24422	-	Spectrin beta chain, erythrocytic OS=Mus musculus OX=10090 GN=Sptb PE=1 SV=4	1.29837e+06	8541.93
206_4	sp|Q64523|H2A2C_MOUSE	2.52571	NA	13979.8	AGLQFPVGR;HLQLAIRNDEELNK;NDEELNKLLGK;VTIAQGGVLPNIQAVLLPK	0;0;1;0	1	1	0.3566	14124;43346;29072;47936;47935	sp|Q6GSS7|H2A2A_MOUSE	Histone H2A type 2-C OS=Mus musculus OX=10090 GN=H2ac20 PE=1 SV=3	769100	128183
816_1	sp|P24270|CATA_MOUSE	7.85679	NA	59757.6	DAILFPSFIHSQK;FNSANEDNVTQVR;LAQEDPDYGLR	1;1;1	3	3	0.0702	38353;37997;29209	-	Catalase OS=Mus musculus OX=10090 GN=Cat PE=1 SV=4	5.22188e+06	149197
206_1	sp|P0C0S6|H2AZ_MOUSE	2.73078	NA	13544.6	AGLQFPVGR;GDEELDSLIK	0;1	1	1	0.1484	14124;21773	sp|Q3THW5|H2AV_MOUSE	Histone H2A.Z OS=Mus musculus OX=10090 GN=H2az1 PE=1 SV=2	457739	76289.9
206_2	sp|P27661|H2AX_MOUSE	2.8998	NA	15133.4	AGLQFPVGR;HLQLAIRNDEELNK;LLGGVTIAQGGVLPNIQAVLLPK	0;0;1	1	1	0.3217	14124;43346;52526	-	Histone H2AX OS=Mus musculus OX=10090 GN=H2ax PE=1 SV=2	0	0
206_3	sp|C0HKE1|H2A1B_MOUSE	2.84757	NA	14126.9	AGLQFPVGR;HLQLAIRNDEELNK;NDEELNKLLGR;VTIAQGGVLPNIQAVLLPK	0;0;1;0	1	1	0.3538	14124;43346;30248;47936;47935	sp|Q8BFU2|H2A3_MOUSE;sp|Q8CGP7|H2A1K_MOUSE;sp|Q8R1M2|H2AJ_MOUSE;sp|Q8CGP5|H2A1F_MOUSE;sp|Q8CGP6|H2A1H_MOUSE	Histone H2A type 1-B OS=Mus musculus OX=10090 GN=H2ac4 PE=1 SV=1 >sp|C0HKE2|H2A1C_MOUSE Histone H2A type 1-C OS=Mus musculus OX=10090 GN=H2ac6 PE=1 SV=1 >sp|C0HKE3|H2A1D_MOUSE Histone H2A type 1-D OS=Mus musculus OX=10090 GN=H2ac7 PE=1 SV=1 >sp|C0HKE4|H2A1E_MOUSE Histone H2A type 1-E OS=Mus musculus OX=10090 GN=H2ac8 PE=1 SV=1 >sp|C0HKE5|H2A1G_MOUSE Histone H2A type 1-G OS=Mus musculus OX=10090 G…	2.70916e+06	387022
814_1	sp|P19157|GSTP1_MOUSE	9.62613	NA	23594.1	ALPGHLKPFETLLSQNQGGK;FEDGDLTLYQSNAILR;PPYTIVYFPVR	1;1;1	3	3	0.2238	51043;46608;32498	-	Glutathione S-transferase P 1 OS=Mus musculus OX=10090 GN=Gstp1 PE=1 SV=2	5.8981e+06	589810
204_1	sp|Q9D0M3|CY1_MOUSE	5.37824	NA	35304.9	GLLSSLDHTSIR;LSDYFPKPYPNPEAAR	1;1	2	2	0.0862	30164;46788	-	Cytochrome c1, heme protein, mitochondrial OS=Mus musculus OX=10090 GN=Cyc1 PE=1 SV=1	696388	43524.3
410_1	sp|Q9D0M0|EXOS7_MOUSE	2.14227	NA	31805.1	LGHTDILVGVK	1	1	1	0.0378	23398	-	Exosome complex exonuclease RRP42 OS=Mus musculus OX=10090 GN=Exosc7 PE=1 SV=2	0	0
565_1	sp|P50429|ARSB_MOUSE	12.213	NA	59609	GTGFVASPLLK;KGTLWEGGIR;LLPQLLK;SGGNNWPLR;TISEGHPSPR	1;1;1;1;1	5	5	0.088	20430;21711;9081;16502;19950	-	Arylsulfatase B OS=Mus musculus OX=10090 GN=Arsb PE=1 SV=3	5.25719e+06	210288
208_1	sp|Q9CPV4|GLOD4_MOUSE	7.9221	NA	33295.5	ALHFVFK;FQTVHFFR;VTLAVSDLQK	1;1;1	3	3	0.0839	10605;20003;19677	-	Glyoxalase domain-containing protein 4 OS=Mus musculus OX=10090 GN=Glod4 PE=1 SV=1	3.74818e+06	170372
241_1	sp|Q64737|PUR2_MOUSE	27.036	NA	107436	AAGFKDPLLASGTDGVGTK;AFAHITGGGLLENIPR;ATSRPGCSVDLGGFAGLFDLK;DQAEQVLHDVR;FGDPECQVILPLLK;IYSHSLLPIIR;QVLVAPGNAGTACAGK;RGDTVATLSER;SSSHIVLVISNK	1;1;1;1;1;1;1;1;1	9	11	0.1297	45689;42688;51428;30672;41825;30794;30795;38693;25941;25942;29529	-	Trifunctional purine biosynthetic protein adenosine-3 OS=Mus musculus OX=10090 GN=Gart PE=1 SV=3	1.35272e+07	255231
1150_1	sp|P62082|RS7_MOUSE	7.59583	NA	22113.3	AIIIFVPVPQLK;ILPKPTR;KAIIIFVPVPQLK	1;1;1	3	4	0.1031	31891;9079;37033;37032	-	40S ribosomal protein S7 OS=Mus musculus OX=10090 GN=Rps7 PE=2 SV=1	1.59819e+06	145290
725_1	sp|P53026|RL10A_MOUSE	2.44943	NA	24900.6	ILGPGLNK	1	1	1	0.0369	8600	-	60S ribosomal protein L10a OS=Mus musculus OX=10090 GN=Rpl10a PE=1 SV=3	4.09524e+06	273016
1158_1	sp|P42932|TCPQ_MOUSE	30.7966	NA	59517.5	AIAGTGANVIVTGGK;DVDEVSSLLR;EDGAISTIVLR;ELEVQHPAAK;HFSGLEEAVYR;LATNAAVTVLR;LFVTNDAATILR;LVPGGGATEIELAK;NVGLDIEAEVPAVK;QITSYGETCPGLEQYAIK;VADIALHYANK	1;1;1;1;1;1;1;1;1;1;1	11	13	0.25	31534;22424;24461;24462;21909;30575;22257;31725;32637;36606;49976;26400;26398	-	T-complex protein 1 subunit theta OS=Mus musculus OX=10090 GN=Cct8 PE=1 SV=3	3.9246e+07	1.00631e+06
812_1	sp|Q91VI7|RINI_MOUSE	13.3725	NA	49784.1	ALSQPDTVLR;ASLQELDLSSNK;ELSLASNELKDEGAR;ELVLSNNDLHEPGVR;LDDCGLTEVR	1;1;1;1;1	5	5	0.136	20878;30436;41916;43302;24592	-	Ribonuclease inhibitor OS=Mus musculus OX=10090 GN=Rnh1 PE=1 SV=1	6.34782e+06	235105
202_1	sp|Q61166|MARE1_MOUSE	5.25224	NA	29997.2	ILQAGFK;LEHEYIQNFK	1;1	2	3	0.0634	7383;31150;31149	-	Microtubule-associated protein RP/EB family member 1 OS=Mus musculus OX=10090 GN=Mapre1 PE=1 SV=3	2.36972e+06	131651
810_1	sp|Q9JLI8|SART3_MOUSE	5.30585	NA	109550	ALEYLQQEVEER;VAISNPPQR	1;1	2	2	0.0218	38449;15713	-	Squamous cell carcinoma antigen recognized by T-cells 3 OS=Mus musculus OX=10090 GN=Sart3 PE=1 SV=1	3.34914e+06	60893.4
200_1	sp|Q9Z0P5|TWF2_MOUSE	17.1511	NA	39446.4	HQTLQGLAFPLQPEAQR;LLDSVEQDFQLEIAK;TEISVESK;TVNYIQLK;WDQDYDR;YHFFLYK	1;1;1;1;1;1	6	6	0.1777	48022;44560;11932;15589;16361;17211	-	Twinfilin-2 OS=Mus musculus OX=10090 GN=Twf2 PE=1 SV=1	3.72359e+06	161895
532_1	sp|P97470|PP4C_MOUSE	2.54996	NA	35057.4	KPVADYFL	1	1	1	0.0261	14441	-	Serine/threonine-protein phosphatase 4 catalytic subunit OS=Mus musculus OX=10090 GN=Ppp4c PE=1 SV=2	167753	9319.59
133_1	sp|Q9DBJ1|PGAM1_MOUSE	9.6618	NA	28813.9	ALPFWNEEIVPQIK;FSGWYDADLSPAGHEEAK;VLIAAHGNSLR	1;1;1	3	5	0.1693	43080;48756;48757;23352;23353	-	Phosphoglycerate mutase 1 OS=Mus musculus OX=10090 GN=Pgam1 PE=1 SV=3	1.08812e+07	725411
1026_1	sp|Q9D1J1|NECP2_MOUSE	2.63276	NA	28580.4	AFIGLGFGDR	1	1	1	0.0376	18665	-	Adaptin ear-binding coat-associated protein 2 OS=Mus musculus OX=10090 GN=Necap2 PE=1 SV=1	308023	22001.7
360_1	sp|Q9DBF1|AL7A1_MOUSE	5.69612	NA	58824.3	GAPTTSLVSVAVTK;VNLLSFTGSTQVGK	1;1	2	2	0.0519	31612;36479	-	Alpha-aminoadipic semialdehyde dehydrogenase OS=Mus musculus OX=10090 GN=Aldh7a1 PE=1 SV=4	715387	29807.8
674_1	sp|P04919|B3AT_MOUSE	7.34864	NA	103070	ALLNLVPVQK;ANFLEKPVLGFVR;LILPLIFR	1;1;1	3	3	0.0334	20660;37879;15856	-	Band 3 anion transport protein OS=Mus musculus OX=10090 GN=Slc4a1 PE=1 SV=1	489894	14845.3
362_1	sp|Q8R4X3|RBM12_MOUSE	2.84757	NA	102730	ATGEGFVEFR	1	1	1	0.0101	21468	-	RNA-binding protein 12 OS=Mus musculus OX=10090 GN=Rbm12 PE=1 SV=3	1.68999e+07	469442
1103_1	sp|Q3UMR5|MCU_MOUSE	2.84757	NA	39656.6	VAASTGIDLLLLDDFK	1	1	1	0.0457	43281	-	Calcium uniporter protein, mitochondrial OS=Mus musculus OX=10090 GN=Mcu PE=1 SV=2	1.80332e+06	106077
135_1	sp|Q9Z2X1|HNRPF_MOUSE	6.90331	NA	45700.9	ATENDIYNFFSPLNPVR;HSGPNSADSANDGFVR;QSGEAFVELESEDDVK;VHIEIGPDGR	0;1;1;0	2	2	0.1422	49033;41861;45233;20539	-	Heterogeneous nuclear ribonucleoprotein F OS=Mus musculus OX=10090 GN=Hnrnpf PE=1 SV=3	1.12782e+06	51264.5
1142_1	sp|Q61301|CTNA2_MOUSE	2.7816	NA	105220	ASQLSTHLPTCAEGAPIGSGSSDSSMLDSATSLIQAAKNLMNAVVLTVK	1	1	1	0.0514	57423	-	Catenin alpha-2 OS=Mus musculus OX=10090 GN=Ctnna2 PE=1 SV=3	0	0
135_2	sp|O35737|HNRH1_MOUSE	11.1382	NA	49168.4	ATENDIYNFFSPLNPVR;EGRPSGEAFVELESEDEVK;GLPWSCSADEVQR;STGEAFVQFASQEIAEK;VHIEIGPDGR	0;1;1;1;0	3	4	0.1693	49033;50653;50652;38390;46357;20539	-	Heterogeneous nuclear ribonucleoprotein H OS=Mus musculus OX=10090 GN=Hnrnph1 PE=1 SV=3	6.67469e+06	266988
1028_1	sp|Q8BUI3|LRWD1_MOUSE	5.04307	NA	71548.8	QSVLPVVILVR;VDGLAFVNEDVVASK	1;1	2	2	0.0401	26771;40318	-	Leucine-rich repeat and WD repeat-containing protein 1 OS=Mus musculus OX=10090 GN=LRWD1 PE=2 SV=1	1.53706e+06	49582.4
672_1	sp|Q9D7G0|PRPS1_MOUSE	10.6859	NA	34811.9	ENISEWR;IFSGSSHQDLSQK;LNVDFALIHK;VYAILTHGIFSGPAISR	1;1;1;1	4	7	0.1478	13627;35828;35829;24281;24283;45646;45645	-	Ribose-phosphate pyrophosphokinase 1 OS=Mus musculus OX=10090 GN=Prps1 PE=1 SV=4	7.11862e+06	374664
855_1	sp|Q08943|SSRP1_MOUSE	23.6789	NA	80810.3	ASSGLLYPLER;FDEISFVNFAR;GFIYVHKPPVHIR;IPYTTVLR;IYPTFLHLHGK;LFDFVNAK;LFLLPHK;QGTQYTFSSIER;QGTQYTFSSIEREEYGK	1;1;1;1;1;1;1;1;1	9	9	0.1215	25995;32187;40327;14887;31412;14469;10845;35182;49465	-	FACT complex subunit SSRP1 OS=Mus musculus OX=10090 GN=Ssrp1 PE=1 SV=2	1.2503e+07	320589
1269_1	sp|O35381|AN32A_MOUSE	6.54445	NA	28520.2	IKDLSTIEPLK;SLDLFNCEVTNLNAYR	1;1	2	2	0.1093	28362;47888	-	Acidic leucine-rich nuclear phosphoprotein 32 family member A OS=Mus musculus OX=10090 GN=Anp32a PE=1 SV=1	4.61718e+06	419744
670_1	sp|Q9JHW2|NIT2_MOUSE	2.84757	NA	30482.6	LALIQLQVSSIK	1	1	1	0.0435	30834	-	Omega-amidase NIT2 OS=Mus musculus OX=10090 GN=Nit2 PE=1 SV=1	77434.3	4075.49
1101_1	sp|Q9D880|TIM50_MOUSE	2.84757	NA	39751.6	TIALNQVEDVR	1	1	1	0.0312	28393	-	Mitochondrial import inner membrane translocase subunit TIM50 OS=Mus musculus OX=10090 GN=Timm50 PE=1 SV=1	930377	54728
853_1	sp|P19096|FAS_MOUSE	53.0205	NA	272257	ALHLVGLK;ALIAEATK;AVAHILGIR;DGAWGAFR;DHKDNLEFFLTNLGK;EAVLAAYWR;EGGFLLVHTVLK;FPQLDDTSFANSR;GVDLVLNSLAEEK;LDPGSPELQQVLK;LLLPEDPLISGLLNSQALK;LSPDAIPGK;SEAVVAVLLTK;VAEVLAGEGHLYSR;VGDPQELNGITR;VLEALLPLK;VQEVQQVSTNK;VYLWEDPNSK;WLSTSIPEAQWQSSLAR	1;1;1;1;1;1;1;1;1;1;1;1;1;1;1;1;1;1;1	19	19	0.0879	10180;8798;14320;11365;45411;19877;30832;38176;33965;35468;49642;12125;22304;38284;30153;16309;28477;28038;48443	-	Fatty acid synthase OS=Mus musculus OX=10090 GN=Fasn PE=1 SV=2	1.63985e+07	125179
851_1	sp|P06745|G6PI_MOUSE	34.1715	NA	62727.2	ELFEADPER;EWFLEAAK;GKLPEEAR;KIEPELEGSSAVTSHDSSTNGLISFIK;LRELFEADPER;SNTPIKVDGK;TFTTQETITNAETAK;TLASLSPETSLFIIASK;VDHQTGPIVWGEPGTNGQHAFYQLIHQGTK;VFEGNRPTNSIVFTK;VWFVSNIDGTHIAK	1;1;1;1;1;1;1;1;1;1;1	11	18	0.2778	21148;16218;12221;55740;55738;55739;55736;33495;18956;18958;42446;45189;56777;56778;56776;56779;43713;40874	-	Glucose-6-phosphate isomerase OS=Mus musculus OX=10090 GN=Gpi PE=1 SV=4	3.8868e+07	1.21463e+06
538_1	sp|Q922D4|PP6R3_MOUSE	8.15488	NA	94593.3	KPEQIVDFLK;QDVLNWLNEER;QEIIEQLLSNIFHK	1;1;1	3	3	0.0415	26514;35142;43825	-	Serine/threonine-protein phosphatase 6 regulatory subunit 3 OS=Mus musculus OX=10090 GN=Ppp6r3 PE=1 SV=1	1.99937e+06	43464.5
1107_1	sp|P57716|NICA_MOUSE	2.39963	NA	78442.5	LLYGFLVR	1	1	1	0.0113	15678	-	Nicastrin OS=Mus musculus OX=10090 GN=Ncstn PE=1 SV=3	0	0
858_1	sp|Q8BXN9|TM87A_MOUSE	2.14227	NA	63338.8	ADEIESYLENLK	1	1	1	0.0216	35452	-	Transmembrane protein 87A OS=Mus musculus OX=10090 GN=Tmem87a PE=1 SV=1	1.42231e+06	49045
1020_1	sp|P18572|BASI_MOUSE	5.31771	NA	42418.3	RKPDQTLDEDDPGAAPLK;SEINVEGPPR	1;1	2	2	0.072	48534;20757	-	Basigin OS=Mus musculus OX=10090 GN=Bsg PE=1 SV=2	909514	43310.2
314_1	sp|Q9Z160|COG1_MOUSE	5.24829	NA	108981	ALQLLYDLR;QALTDFLLAR	1;1	2	2	0.0194	21134;23215	-	Conserved oligomeric Golgi complex subunit 1 OS=Mus musculus OX=10090 GN=Cog1 PE=1 SV=3	1.26992e+06	20482.6
1022_1	sp|P25206|MCM3_MOUSE	23.5317	NA	91489.2	AILCLLLGGVER;DIQPAFSADDIAK;EISDHVLR;GDINILLIGDPSVAK;GSSGVGLTAAVTTDQETGER;LIVSVNDLR;SVDVILDDDLVDK;TVDLQDAEEAVELVQYAYFK	1;1;1;1;1;1;1;1	8	9	0.1355	30874;34113;15133;39090;48028;17639;36279;53008;53009	-	DNA replication licensing factor MCM3 OS=Mus musculus OX=10090 GN=Mcm3 PE=1 SV=2	1.2506e+07	227382
1024_1	sp|P27467|WNT3A_MOUSE	2.14882	NA	39231.7	TIGDFLK	1	1	1	0.0199	7938	sp|Q8VI93|OAS3_MOUSE	Protein Wnt-3a OS=Mus musculus OX=10090 GN=Wnt3a PE=1 SV=1	1.05579e+06	50275.6
364_1	sp|P62702|RS4X_MOUSE	31.3153	NA	29579.1	ECLPLIIFLR;ERHPGSFDVVHVK;GIPHLVTHDAR;GNKPWISLPR;HPGSFDVVHVK;KIFVGTK;LRECLPLIIFLR;LSNIFVIGK;VNDTIQIDLETGK;YALTGDEVK;YALTGDEVKK	1;1;1;1;1;1;1;1;1;1;1	11	13	0.3232	29126;38463;38461;26455;24166;24164;26708;7920;39731;16118;36284;16288;22007	-	40S ribosomal protein S4, X isoform OS=Mus musculus OX=10090 GN=Rps4x PE=1 SV=2	3.34329e+07	1.67165e+06
316_1	sp|P70698|PYRG1_MOUSE	4.14482	NA	66640.1	VPLLLEEQGVVDYFLR	1	1	1	0.0271	47216	-	CTP synthase 1 OS=Mus musculus OX=10090 GN=Ctps1 PE=1 SV=2	0	0
131_1	sp|Q61411|RASH_MOUSE	2.60837	NA	21284.6	QGVEDAFYTLVR	1	1	1	0.0635	34418	sp|P08556|RASN_MOUSE	GTPase HRas OS=Mus musculus OX=10090 GN=Hras PE=1 SV=2	1.1344e+06	103127
37_1	sp|Q8CGP1|H2B1K_MOUSE	12.0915	NA	13911.6	AMGIMNSFVNDIFER;ESYSVYVYK;LLLPGELAK;QVHPDTGISSK	1;1;1;1	4	5	0.3492	45143;22649;14480;24189;24188	sp|Q64478|H2B1H_MOUSE;sp|P10854|H2B1M_MOUSE;sp|P10853|H2B1F_MOUSE;sp|Q8CGP2|H2B1P_MOUSE;sp|Q64475|H2B1B_MOUSE;sp|Q6ZWY9|H2B1C_MOUSE;sp|Q64525|H2B2B_MOUSE	Histone H2B type 1-K OS=Mus musculus OX=10090 GN=H2bc12 PE=1 SV=3	1.20978e+08	1.0998e+07
366_1	sp|Q61879|MYH10_MOUSE	5.02642	NA	228855	AGVLAHLEEER;FDQLLAEEK;IVFQEFR;KFDQLLAEEK;LDPHLVLDQLR;LQQLFNHTMFILEQEEYQR;NTNPNFVR;TFHIFYQLLSGAGEHLK;TQLEELEDELQATEDAK;TVGQLYK;VIQYLAHVASSHK	0;0;1;0;0;0;0;1;0;0;0	2	2	0.0607	26789;26788;20531;13841;26670;31075;31076;53916;14826;48465;48469;8504;36569;36570	-	Myosin-10 OS=Mus musculus OX=10090 GN=Myh10 PE=1 SV=2	1.24045e+06	9923.58
57_1	sp|Q9Z110|P5CS_MOUSE	14.9	NA	87211.9	GPVGLEGLLTTK;IIDLIIPR;ILHLLTQEALSIHGVK;LASPLLK;LNSLAIGLR;VSGHVITDIVEGK	1;1;1;1;1;1	6	6	0.0818	24965;14451;45086;6316;14610;32588	-	Delta-1-pyrroline-5-carboxylate synthase OS=Mus musculus OX=10090 GN=Aldh18a1 PE=1 SV=2	5.66415e+06	118003
710_1	sp|P97311|MCM6_MOUSE	41.0963	NA	92809	ASSAAGLTAAVVR;DEEQTAESIK;DFYVAFQDLPTR;EIESEIDSEEELINKK;ELRDEEQTAESIK;ESEDFIVEQYK;ESEDFIVEQYKR;FNGSSEDASQETVSKPSLR;GVLLMLFGGVPK;ISNLIVLHLR;LTHYDHVLIELTQAGLK;LVFLACHVAPTNPR;VSGADGYETEGIR;VYSLDDIR	1;1;1;1;1;1;1;1;1;1;1;1;1;1	14	15	0.1937	24467;23267;37246;47468;39863;33940;39708;49725;27157;24630;24631;48301;41069;32560;15658	-	DNA replication licensing factor MCM6 OS=Mus musculus OX=10090 GN=Mcm6 PE=1 SV=1	2.29358e+07	395444
55_3	sp|P63085|MK01_MOUSE	2.07885	NA	41249.2	ALDLLDK;ICDFGLAR;YIHSANVLHR	1;0;0	1	1	0.0698	7729;14379;26174	-	Mitogen-activated protein kinase 1 OS=Mus musculus OX=10090 GN=Mapk1 PE=1 SV=3	835857	36341.6
55_2	sp|Q63844|MK03_MOUSE	2.31873	NA	43039.1	FRHENVIGIR;ICDFGLAR;YIHSANVLHR	1;0;0	1	1	0.0737	27584;14379;26174	-	Mitogen-activated protein kinase 3 OS=Mus musculus OX=10090 GN=Mapk3 PE=1 SV=5	9.6847e+06	440213
55_1	sp|P05532|KIT_MOUSE	2.84757	NA	109273	ICDFGLAR;LFLVGLPLFGK	0;1	1	1	0.0194	14379;25923	-	Mast/stem cell growth factor receptor Kit OS=Mus musculus OX=10090 GN=Kit PE=1 SV=3	12213.7	254.452
712_1	sp|Q8BYA0|TBCD_MOUSE	2.75849	NA	133236	LSEVVTVILK	1	1	1	0.0084	20952	-	Tubulin-specific chaperone D OS=Mus musculus OX=10090 GN=Tbcd PE=1 SV=1	0	0
721_1	sp|P17897|LYZ1_MOUSE	3.10342	NA	16783.4	STDYGIFQINSR	1	1	2	0.0811	34549;34630	-	Lysozyme C-1 OS=Mus musculus OX=10090 GN=Lyz1 PE=1 SV=1	5.1915e+06	471954
562_1	sp|Q8K2Q7|BROX_MOUSE	2.39963	NA	46172.5	IPTEAPQLELKANYGLVEPVPFEFPPMSAHWTPEALAAFDLTK	1	1	1	0.1046	57394	-	BRO1 domain-containing protein BROX OS=Mus musculus OX=10090 GN=Brox PE=1 SV=1	0	0

## Sheet: HSPC-lipo-proSummary
Group_ID	Protein_ID	Protein_Qscore	Protein_FDR	Protein_Mass	PeptideSeqs	PepIsUnique	Unique_Peptide_Num	Unique_Spectra_Num	Coverage	Peptide_Query	Sameset	Description	Abundance	iBAQ
327_1	sp|Q9CQW1|YKT6_MOUSE	4.71045	NA	22300.3	AAYDVSSFSFFQR	1	1	1	0.0657	38828	-	Synaptobrevin homolog YKT6 OS=Mus musculus OX=10090 GN=Ykt6 PE=1 SV=1	0	0
1592_1	sp|Q922P9|GLYR1_MOUSE	4.71045	NA	59677.6	DLVLGPSGVLQGIRPGK	1	1	1	0.0311	43521	-	Putative oxidoreductase GLYR1 OS=Mus musculus OX=10090 GN=Glyr1 PE=1 SV=1	0	0
1555_1	sp|P06745|G6PI_MOUSE	52.592	NA	62727.2	AVLHVALR;ELFEADPER;EVMQMLVELAK;EWFLEAAK;EWFLEAAKDPSAVAK;FNNFSLNLNTNHGHILVDYSK;GKLPEEAR;HFVALSTNTAK;ILLANFLAQTEALMK;KIEPELEGSSAVTSHDSSTNGLISFIK;TFTTQETITNAETAK;TFTTQETITNAETAKEWFLEAAK;VDHQTGPIVWGEPGTNGQHAFYQLIHQGTK;VFEGNRPTNSIVFTK	1;1;1;1;1;1;1;1;1;1;1;1;1;1	14	25	0.3315	11046;20717;29584;15752;42461;54329;54330;11884;24747;43177;56535;56530;56534;56531;42306;55548;57693;57694;57695;57696;57699;43577;43608;43578;43606	-	Glucose-6-phosphate isomerase OS=Mus musculus OX=10090 GN=Gpi PE=1 SV=4	6.01889e+07	1.8809e+06
329_1	sp|Q9CQR6|PPP6_MOUSE	13.1328	NA	35136.5	APLDLDKYVEIAR;GAGWLFGAK;VTNEFVHINNLK;YGNANAWR	1;1;1;1	4	5	0.1377	38144;38146;12182;35365;13983	-	Serine/threonine-protein phosphatase 6 catalytic subunit OS=Mus musculus OX=10090 GN=Ppp6c PE=1 SV=1	1.41011e+07	705055
1594_1	sp|O35639|ANXA3_MOUSE	14.9603	NA	36361.6	EISQAYYTVYK;GTGTDEDALIEILTTR;LTFDEYR;NTPAFLAER;TLINILTER	1;1;1;1;1	5	5	0.161	32818;43480;13659;16785;19179	-	Annexin A3 OS=Mus musculus OX=10090 GN=Anxa3 PE=1 SV=4	1.10049e+07	458536
1746_1	sp|P62082|RS7_MOUSE	7.55359	NA	22113.3	AIIIFVPVPQLK;KAIIIFVPVPQLK	1;1	2	3	0.067	31677;36818;36817	-	40S ribosomal protein S7 OS=Mus musculus OX=10090 GN=Rps7 PE=2 SV=1	1.38031e+06	125482
1557_1	sp|P14211|CALR_MOUSE	55.736	NA	47964.9	AKIDDPTDSKPEDWDKPEHIPDPDAK;DPDAAKPEDWDER;EQFLDGDAWTNR;FEPFSNK;FVLSSGK;FYALSAK;FYGDLEKDK;GQTLVVQFTVK;HEQNIDCGGGYVK;IDDPTDSKPEDWDKPEHIPDPDAK;IDNSQVESGSLEDDWDFLPPKK;IKDPDAAKPEDWDER;KPEDWDEEMDGEWEPPVIQNPEYK;KVHVIFNYK;LFPSGLDQK;VHVIFNYK	1;1;1;1;1;1;1;1;1;1;1;1;1;1;1;1	16	25	0.4111	56928;56930;39531;36241;10577;5886;7886;21139;21140;26274;37189;56169;56168;56167;54846;54845;54844;45222;45225;45226;45227;56972;22798;16215;16830	-	Calreticulin OS=Mus musculus OX=10090 GN=Calr PE=1 SV=1	1.77211e+08	6.56339e+06
1533_1	sp|Q8BYH7|TBC17_MOUSE	3.66905	NA	72813.7	QLGQLLLLLR	1	1	1	0.0155	23724	-	TBC1 domain family member 17 OS=Mus musculus OX=10090 GN=Tbc1d17 PE=1 SV=2	0	0
1329_1	sp|P0DMN7|DCAM1_MOUSE	2.84315	NA	38247.8	VISQPDQTLEILMSELDPAVMDQFYMK	1	1	1	0.0808	57360	sp|D3Z6H8|DCAM2_MOUSE	S-adenosylmethionine decarboxylase proenzyme 1 OS=Mus musculus OX=10090 GN=Amd1 PE=1 SV=1	1.295e+06	64750
136_1	sp|Q9D6Y7|MSRA_MOUSE	4.71045	NA	25971.8	VISAEEALPGR	1	1	1	0.0472	22456	-	Mitochondrial peptide methionine sulfoxide reductase OS=Mus musculus OX=10090 GN=Msra PE=1 SV=1	2.02055e+06	118856
1551_1	sp|Q9D7N9|APMAP_MOUSE	2.4037	NA	46404.7	LLEYDTVTK	1	1	1	0.0217	19565	-	Adipocyte plasma membrane-associated protein OS=Mus musculus OX=10090 GN=Apmap PE=1 SV=1	1.73161e+06	75287.4
819_1	sp|P35550|FBRL_MOUSE	13.072	NA	34285.7	DHAVVVGVYRPPPK;IVALNAHTFLR;LAAAILGGVDQIHIKPGAK;VSISEGDDKIEYR	1;1;1;1	4	4	0.1743	39202;27962;46899;38381	-	rRNA 2'-O-methyltransferase fibrillarin OS=Mus musculus OX=10090 GN=Fbl PE=1 SV=2	1.02454e+07	426893
59_3	sp|P58774|TPM2_MOUSE	10.8811	NA	32816.6	ATDAEADVASLNR;EDKYEEEIK;IQLVEEELDRAQER;KLVILEGELER;LATALQK;LDKENAIDR;LEEAEKAADESER;SLEAQADKYSTK	0;0;0;1;0;1;0;1	3	4	0.3099	31430;24453;44003;29884;6132;19201;19202;37195;31785	-	Tropomyosin beta chain OS=Mus musculus OX=10090 GN=Tpm2 PE=1 SV=1	2.69901e+06	117348
59_2	sp|P58771|TPM1_MOUSE	3.01321	NA	32660.7	ATDAEADVASLNR;EDKYEEEIK;IQLVEEELDRAQER;KLVIIESDLER;LATALQK;LEEAEKAADESER	0;0;0;1;0;0	1	2	0.2359	31430;24453;44003;30663;30662;6132;37195	-	Tropomyosin alpha-1 chain OS=Mus musculus OX=10090 GN=Tpm1 PE=1 SV=1	1.43833e+06	62536.1
59_1	sp|P21107|TPM3_MOUSE	2.1328	NA	32973.8	AADAEAEVASLNRR;EDKYEEEIK;IQLVEEELDRAQER;LATALQK;LEEAEKAADESER	1;0;0;0;0	1	1	0.2	37060;24453;44003;6132;37195	-	Tropomyosin alpha-3 chain OS=Mus musculus OX=10090 GN=Tpm3 PE=1 SV=3	1.14298e+06	47624
568_1	sp|P58854|GCP3_MOUSE	2.83045	NA	103404	VLLNQLR	1	1	1	0.0077	10083	-	Gamma-tubulin complex component 3 OS=Mus musculus OX=10090 GN=Tubgcp3 PE=1 SV=2	894135	17194.9
1265_1	sp|P51859|HDGF_MOUSE	16.9745	NA	26252.6	DLFPYEESK;GFSEGLWEIENNPTVK;KGFSEGLWEIENNPTVK;YQVFFFGTHETAFLGPK	1;1;1;1	4	6	0.1814	21757;45913;48269;48268;49002;49001	-	Hepatoma-derived growth factor OS=Mus musculus OX=10090 GN=Hdgf PE=1 SV=2	9.18357e+06	573973
50_1	sp|O54941|SMCE1_MOUSE	2.6601	NA	46609.6	KLEAELLQIEER	1	1	1	0.0292	36997	-	SWI/SNF-related matrix-associated actin-dependent regulator of chromatin subfamily E member 1 OS=Mus musculus OX=10090 GN=Smarce1 PE=1 SV=1	450872	20494.2
1703_1	sp|P55302|AMRP_MOUSE	7.14729	NA	42189.2	FSSEELDKLWR;LIHNLNVILAR	1;1	2	2	0.0611	34661;28902	-	Alpha-2-macroglobulin receptor-associated protein OS=Mus musculus OX=10090 GN=Lrpap1 PE=1 SV=1	1.57417e+06	60545
1836_1	sp|Q8BSM7|LAT3_MOUSE	2.36742	NA	62603.3	ILEFIVTGGK	1	1	1	0.0177	19368	-	Large neutral amino acids transporter small subunit 3 OS=Mus musculus OX=10090 GN=Slc43a1 PE=1 SV=1	173809	8276.63
535_1	sp|P70268|PKN1_MOUSE	2.11918	NA	104346	FLAVLGR	1	1	1	0.0074	7079	-	Serine/threonine-protein kinase N1 OS=Mus musculus OX=10090 GN=Pkn1 PE=1 SV=3	852908	17768.9
1740_1	sp|Q8BKC5|IPO5_MOUSE	26.6366	NA	123511	FYFHDGVR;HIVENAVQK;KQAEETYENIPGR;LLSSAFDEVYPALPSDVQTAIK;LVLEQVVTSIASVADTAEEK;SKITFLLQAIR;SLLIPYLDNLVK	1;1;1;1;1;1;1	7	7	0.0866	17622;17540;39249;53739;50745;29515;33775	-	Importin-5 OS=Mus musculus OX=10090 GN=Ipo5 PE=1 SV=3	3.47074e+06	63104.4
1834_1	sp|P52479|UBP10_MOUSE	4.71759	NA	86967.7	ELLSPGIK;TAYLLYYR	1;1	2	2	0.0202	10111;18668	-	Ubiquitin carboxyl-terminal hydrolase 10 OS=Mus musculus OX=10090 GN=Usp10 PE=1 SV=3	7.54377e+06	198520
1742_1	sp|Q9JLJ2|AL9A1_MOUSE	17.3727	NA	53480.1	ANDTTFGLAAGVFTR;FINEVVK;GVKPITLELGGK;LGDPLLEDTR;VEPVDASGTEK	1;1;1;1;1	5	6	0.1113	39431;9819;25932;25934;21804;21938	-	4-trimethylaminobutyraldehyde dehydrogenase OS=Mus musculus OX=10090 GN=Aldh9a1 PE=1 SV=1	1.44021e+07	533410
537_1	sp|Q68FD5|CLH1_MOUSE	160.898	NA	191435	ALEHFTDLYDIK;ALEHFTDLYDIKR;AVNYFSK;EAIDSYIK;EHLELFWSR;ENPYYDSR;FDFVHDLVLYLYR;FNALFAQGNYSEAAK;GQFSTDELVAEVEK;GQFSTDELVAEVEKR;HELIEFR;ISGETIFVTAPHEATAGIIGVNR;IYIDSNNNPER;KDPELWGSVLLESNPYR;KFDVNTSAVQVLIEHIGNLDR;KFNALFAQGNYSEAAK;KVGYTPDWIFLLR;KVSQPIEGHAASFAQFK;LASTLVHLGEYQAAVDGAR;LEKHELIEFR;LHIIEVGTPPTGNQPFPK;LLLPWLEAR;LLYNNVSNFGR;LPVVIGGLLDVDCSEDVIK;NLILVVR;NLQNLLILTAIK;NNLAGAEELFAR;NNRPSEGPLQTR;QLP…	1;1;1;1;1;1;1;1;1;1;1;1;1;1;1;1;1;1;1;1;1;1;1;1;1;1;1;1;1;1;1;1;1;1;1;1;1;1;1;1	40	49	0.2699	36770;36769;41478;41476;8941;13444;26141;26139;17752;43360;41691;39800;43547;13667;53658;31507;49248;53770;44704;44705;41195;46420;48689;48690;30603;30607;48219;20988;29790;49846;8884;32378;30142;32980;26633;26632;35593;53674;48167;20413;26883;37319;38286;38285;43776;38046;52092;52093;18323	-	Clathrin heavy chain 1 OS=Mus musculus OX=10090 GN=Cltc PE=1 SV=3	9.83624e+07	1.03539e+06
921_1	sp|Q09014|NCF1_MOUSE	2.83045	NA	44638.9	AGEEITQAQR	1	1	1	0.0256	20582	-	Neutrophil cytosol factor 1 OS=Mus musculus OX=10090 GN=Ncf1 PE=1 SV=3	1.14511e+06	42411.4
1832_1	sp|P99029|PRDX5_MOUSE	5.64098	NA	21883.5	LLADPTGAFGK;VNLAELFK	1;1	2	2	0.0905	19985;13270	-	Peroxiredoxin-5, mitochondrial OS=Mus musculus OX=10090 GN=Prdx5 PE=1 SV=2	3.2917e+06	219447
1830_1	sp|Q8CHK3|MBOA7_MOUSE	9.42089	NA	53400.4	LVSLASEVQDLHLAQR;TYLDWLEQPFPEAVPSLRPLLR	1;1	2	2	0.0803	45132;55590	-	Lysophospholipid acyltransferase 7 OS=Mus musculus OX=10090 GN=Mboat7 PE=1 SV=1	533311	29628.4
1590_1	sp|Q8BX17|GEMI5_MOUSE	5.05512	NA	166487	EEPLFNFR;VVGELVGHTER	1;1	2	2	0.0126	18125;25111	-	Gem-associated protein 5 OS=Mus musculus OX=10090 GN=Gemin5 PE=1 SV=2	2.32119e+06	26080.8
531_1	sp|Q99KQ4|NAMPT_MOUSE	2.84315	NA	55412.5	GTDTVAGIALIK	1	1	1	0.0244	23372	-	Nicotinamide phosphoribosyltransferase OS=Mus musculus OX=10090 GN=Nampt PE=1 SV=1	1.45679e+06	50234
729_1	sp|Q9WVA4|TAGL2_MOUSE	16.546	NA	22381.2	EDVGQPQPGR;LINSLYPEGQAPVK;NFSDNQLQEGK;YGINTTDIFQTVDLWEGK	1;1;1;1	4	4	0.2663	19601;39016;29048;50703	-	Transgelin-2 OS=Mus musculus OX=10090 GN=Tagln2 PE=1 SV=4	7.58886e+06	542061
1744_1	sp|P47791|GSHR_MOUSE	20.4614	NA	53628.5	ADFDNTVAIHPTSSEELVTLR;ALLTPVAIAAGR;GHILVDEFQNTNVK;LNTIYQNNLTK;VGIQTDEKGHILVDEFQNTNVK	1;1;1;1;1	5	5	0.132	53343;23046;41297;30954;54582	-	Glutathione reductase, mitochondrial OS=Mus musculus OX=10090 GN=Gsr PE=1 SV=3	1.30457e+07	521827
1839_1	sp|Q8BXC6|COMD2_MOUSE	2.84315	NA	22834.1	QQIKPAVTIK	1	1	1	0.0503	21691	-	COMM domain-containing protein 2 OS=Mus musculus OX=10090 GN=Commd2 PE=1 SV=1	0	0
1705_1	sp|P35979|RL12_MOUSE	10.8231	NA	17793.5	EILGTAQSVGCNVDGR;IGPLGLSPK;KVGDDIAK;QAQIEVVPSASALIIK	1;1;1;1	4	5	0.297	42765;11161;9675;42169;42589	-	60S ribosomal protein L12 OS=Mus musculus OX=10090 GN=Rpl12 PE=1 SV=2	1.81272e+07	1.64792e+06
1165_1	sp|Q5SFM8|RBM27_MOUSE	2.84315	NA	118479	AISSTEAVLNNR	1	1	1	0.0113	28843	sp|Q6NZN0|RBM26_MOUSE	RNA-binding protein 27 OS=Mus musculus OX=10090 GN=Rbm27 PE=1 SV=3	4.204e+06	91391.4
1531_1	sp|Q9CQF9|PCYOX_MOUSE	15.0945	NA	56458.7	ELGLSSVPASGGLVGVYNGK;IAIVGAGIGGTSSAYYLR;TGSETHSDFYDIVLVAAPLNR;YGFQSLR	1;1;1;1	4	4	0.1307	47442;44942;53256;10666	-	Prenylcysteine oxidase OS=Mus musculus OX=10090 GN=Pcyox1 PE=1 SV=1	3.13764e+06	120679
1411_1	sp|Q6DFW4|NOP58_MOUSE	30.8903	NA	60304.7	EAHEPLAVADAK;EWYGWHFPELGK;HAASTVQILGAEK;KLQEVDSLWK;LIAHAGSLLNLAK;NYASASLSEFLSEEVEAEVK;TQLYEYLQNR	1;1;1;1;1;1;1	7	13	0.1679	27754;27757;39699;39698;39696;39695;31095;31096;27524;30934;30933;52134;31213	-	Nucleolar protein 58 OS=Mus musculus OX=10090 GN=Nop58 PE=1 SV=1	1.24524e+07	461202
939_1	sp|Q9DBP5|KCY_MOUSE	18.1882	NA	22151.3	IVPVEITISLLK;IVPVEITISLLKR;KNPDSQYGELIEK;NQDNLQGWNK;SVDEVFGEVVK	1;1;1;1;1	5	8	0.2398	31110;37362;37361;37360;38722;26126;25725;25724	-	UMP-CMP kinase OS=Mus musculus OX=10090 GN=Cmpk1 PE=1 SV=1	6.93885e+06	630805
1413_1	sp|Q78PY7|SND1_MOUSE	63.3974	NA	102025	ADDADEFGYSR;DYVPPTANLDQK;DYVPPTANLDQKDK;FVDGEWYR;NDISSHPPVEGSYAPR;NLPGLVQEGEPFSEEATLFTK;QFLPFLQR;SASYKPVFVTEITDDLHFYVQDVETGTQLEK;SAYYKPLLSAEEAAK;SEAVVEYVFSGSR;SSHYDELLAAEAR;VADISGDTQK;VHVFYIDYGNR;VITEYLNAQESAK;VLPAQATEYAFAFIQVPQDEDAR;VNVTVDYIRPASPATETVPAFSER	1;1;1;1;1;1;1;1;1;1;1;1;1;1;1;1	16	20	0.2538	27487;32647;41102;19072;43970;43971;53272;17988;58006;58007;41931;41932;35435;36640;17363;33537;36802;55253;55252;55482	-	Staphylococcal nuclease domain-containing protein 1 OS=Mus musculus OX=10090 GN=Snd1 PE=1 SV=1	2.88673e+07	497713
1707_1	sp|O70422|TF2H4_MOUSE	2.41466	NA	52191.3	ELGVLVFENSAK	1	1	1	0.0259	30211	-	General transcription factor IIH subunit 4 OS=Mus musculus OX=10090 GN=Gtf2h4 PE=1 SV=1	702984	29291
1701_1	sp|P08030|APT_MOUSE	9.42089	NA	19711.5	DISPLLKDPDSFR;LPGPTVSASYSLEYGK	1;1	2	3	0.1611	38132;38133;42606	-	Adenine phosphoribosyltransferase OS=Mus musculus OX=10090 GN=Aprt PE=1 SV=2	5.05042e+06	360744
1167_1	sp|Q61646|HPT_MOUSE	7.08757	NA	38727.5	HGLTTGATLISDQWLLTTAK;VGYVSGWGR	1;1	2	2	0.0836	51086;15224	-	Haptoglobin OS=Mus musculus OX=10090 GN=Hp PE=1 SV=1	6.11789e+06	305895
54_1	sp|O35129|PHB2_MOUSE	36.7418	NA	33275.9	DLQMVNISLR;ESVFTVEGGHR;FNASQLITQR;IGGVQQDTILAEGLHFR;IPWFQYPIIYDIR;IVQAEGEAEAAK;IYLTADNLVLNLQDESFTR;LGLDYEER;LLLGAGAVAYGVR;VLPSIVNEVLK	1;1;1;1;1;1;1;1;1;1	10	12	0.4147	24750;24751;26183;24235;46575;46573;43940;26085;52422;15780;28215;25878	-	Prohibitin-2 OS=Mus musculus OX=10090 GN=Phb2 PE=1 SV=1	7.50921e+07	2.88816e+06
1169_1	sp|Q61029|LAP2B_MOUSE	28.2627	NA	50342.1	DVYVQLYLQHLTAR;GPPDFSSDEEREPTPVLGSGASVGR;LEDKDDLDVTELSNEELLDQLVR;NRPPLAAGANSK;SELVANNVTLPAGEQR;SSTPLPTVSSSAENTR	1;1;1;1;1;1	6	6	0.2345	43836;55010;55890;25115;43327;41763	sp|Q61033|LAP2A_MOUSE	Lamina-associated polypeptide 2, isoforms beta/delta/epsilon/gamma OS=Mus musculus OX=10090 GN=Tmpo PE=1 SV=4	1.06519e+07	443827
52_1	sp|P17427|AP2A2_MOUSE	4.74454	NA	103951	ACNQLGQFLQHR;ALLLSTYIK;GLAVFISDIR;IAGDYVSEEVWYR;QSAALCLLR;THIETVINALK;TSVSLAVSR;VAILAEK	0;0;0;0;0;1;1;0	2	2	0.0853	37017;16908;20044;40684;17299;27190;12738;6082	-	AP-2 complex subunit alpha-2 OS=Mus musculus OX=10090 GN=Ap2a2 PE=1 SV=2	1.84982e+07	318934
52_2	sp|P17426|AP2A1_MOUSE	5.30562	NA	107596	ACNQLGQFLQHR;ALLLSTYIK;ATIQGVLR;FINLFPETK;GLAVFISDIR;IAGDYVSEEVWYR;QSAALCLLR;VAILAEK	0;0;1;1;0;0;0;0	2	2	0.0788	37017;16908;10167;20884;20044;40684;17299;6082	-	AP-2 complex subunit alpha-1 OS=Mus musculus OX=10090 GN=Ap2a1 PE=1 SV=1	2.40872e+06	40145.4
1558_1	sp|P08003|PDIA4_MOUSE	64.0629	NA	71937.5	AATQFWR;DLEHLSK;DLGLSESGEDVNAAILDESGKK;DNDPPIAVAK;EFVTAFK;FDVSGYPTIK;FHHTFSPEIAK;FIDEHATKR;GQAVDYDGSR;GRPFDYNGPR;IASTLKDNDPPIAVAK;IDATSASMLASK;KGQAVDYDGSR;RFDVSGYPTLK;SPPIPLAK;TQEEIVAK;VDATEQTDLAK;VDATEQTDLAKR;VEGFPTIYFAPSGDKK	1;1;1;1;1;1;1;1;1;1;1;1;1;1;1;1;1;1;1	19	23	0.2759	11070;9452;52656;17596;9455;21716;21717;30590;21267;18885;24272;42249;42247;25853;25100;29204;8737;12661;24827;32064;32061;44645;44644	-	Protein disulfide-isomerase A4 OS=Mus musculus OX=10090 GN=Pdia4 PE=1 SV=3	6.57911e+07	1.53003e+06
1182_3	sp|Q5SX39|MYH4_MOUSE	56.481	NA	222720	AAYLTSLNSADLLK;ALQEAHQQTLDDLQAEEDKVNTLTK;DLEEATLQHEATAAALR;DTQLHLDDALR;EEQAEPDGTEVADK;EFEMSNLQSK;ELENEVENEQKR;ELTYQTEEDRK;EQDTSAHLER;EQYEEEQEAK;GSSFQTVSALFR;HADSVAELGEQIDNLQR;IAEKDEEIDQLK;IEELEEEIEAER;ILYADFK;INQQLDTK;IQHELEEAEERADIAESQVNK;IQLELNQVK;KGSSFQTVSALFR;KIQHELEEAEER;LASADIETYLLEK;LEEAGGATSAQIEMNK;LHTESGEFSR;LINELSTQK;LLGSIDIDHTQYK;LQDAEEHVEAVNSK;LQDLVDKLQTK;MFLWMVTR;NALAHALQSAR;NKDPLNET…	1;0;0;0;0;0;1;0;0;0;0;0;0;0;0;0;0;0;0;0;0;0;1;1;0;1;1;0;0;0;0;0;1;0;1;1;0;1;1;1;0;0;0;1;0	13	20	0.2754	37322;56490;56491;46296;46295;29785;29786;38615;26684;38582;38583;34743;24601;29177;29906;47268;47267;35479;35478;37627;10618;14345;54250;19740;35369;38386;36805;42516;23503;17874;38135;38137;40287;40285;29973;19660;22973;22974;43814;48722;37721;37719;45172;44831;45567;45220;38548;38547;38551;51912;51931;12904;50551;50552;46827;32604;45874;43623;43621;40856;38873;15818	-	Myosin-4 OS=Mus musculus OX=10090 GN=Myh4 PE=2 SV=1	1.40346e+08	1.11386e+06
1182_2	sp|Q5SX40|MYH1_MOUSE	24.922	NA	223203	ALQEAHQQTLDDLQAEEDKVNTLTK;ANLLQAEIEELR;DTQLHLDDALR;EEQAEPDGTEVADK;EFEMSNLQSK;ELEGEVENEQKR;ELTYQTEEDRK;EQDTSAHLER;EQYEEEQEAK;GSSFQTVSALFR;HADSVAELGEQIDNLQR;IAEKDEEIDQLK;IEELEEEIEAER;IKLEQQVDDLEGSLEQEK;ILYADFK;INQQLDTK;IQHELEEAEERADIAESQVNK;IQLELNQVK;KGSSFQTVSALFR;KIQHELEEAEER;LASADIETYLLEK;LEEAGGATSAQIEMNK;LINELTAQR;LLGSIDIDHTQYK;LQDAEEHVEAVNAK;MFLWMVTR;NKDPLNETVVGLYQK;NLQQEISDLTEQIAEGGK;QAFTQQIEE…	0;1;0;0;0;1;0;0;0;0;0;0;0;1;0;0;0;0;0;0;0;0;1;0;1;0;0;0;0;1;0;0;0;0;0;0	6	6	0.2214	56490;56491;34256;29785;29786;38615;26684;36561;34743;24601;29177;29906;47268;47267;35479;35478;37627;50719;10618;14345;54250;19740;35369;38386;36805;42516;18437;38135;38137;39840;19660;43814;48722;37721;37719;45333;45567;45220;12904;45874;43623;43621;40856;15818	-	Myosin-1 OS=Mus musculus OX=10090 GN=Myh1 PE=1 SV=1	1.46863e+07	116558
1182_1	sp|Q91Z83|MYH7_MOUSE	3.4201	NA	222741	DLEEATLQHEATAAALR;ELTYQTEEDRK;EQDTSAHLER;HADSVAELGEQIDNLQR;LASADIETYLLEK;LDEAEQIALK;NALAHALQSAR;NKDPLNETVVGLYQK;SLSTELFK;YETDAIQR	0;0;0;0;0;1;0;0;0;0	1	1	0.062	46296;46295;34743;24601;47268;47267;36805;21865;22973;22974;43814;12904;15818	-	Myosin-7 OS=Mus musculus OX=10090 GN=Myh7 PE=2 SV=1	9.55224e+06	77034.2
719_1	sp|P11031|TCP4_MOUSE	3.66905	NA	14418.4	EQISDIDDAVR	1	1	1	0.0866	28225	-	Activated RNA polymerase II transcriptional coactivator p15 OS=Mus musculus OX=10090 GN=Sub1 PE=1 SV=3	1.56456e+06	156456
209_1	sp|Q3TYS2|CYBC1_MOUSE	15.1184	NA	20907.9	AGHDQVVVLLK;DIQDVNVEEEKVR;KLLTLLR;LITSFLELHR	1;1;1;1	4	6	0.2193	24301;24299;40373;10126;26718;26719	-	Cytochrome b-245 chaperone 1 OS=Mus musculus OX=10090 GN=Cybc1 PE=1 SV=2	4.21601e+06	324309
1180_1	sp|P51410|RL9_MOUSE	18.9094	NA	21867.8	DELILEGNDIELVSNSAALIQQATTVK;SVYAHFPINVVIQENGSLVEIR;TGVACSVSQAQK;TILSNQTVDIPENVEITLK;TVIVKGPR	1;1;1;1;1	5	6	0.4583	56670;54584;54583;27003;51087;10644	-	60S ribosomal protein L9 OS=Mus musculus OX=10090 GN=Rpl9 PE=2 SV=2	4.63789e+06	421627
1597_1	sp|Q9CXD9|LRC17_MOUSE	2.393	NA	51818.8	TPEEYK	1	1	1	0.0135	6777	-	Leucine-rich repeat-containing protein 17 OS=Mus musculus OX=10090 GN=Lrrc17 PE=2 SV=1	146916	5876.65
1161_1	sp|P42232|STA5B_MOUSE	32.9284	NA	89945.5	ATQLLEGLVQELQK;ENLVFLAQK;FSDSEIGGITIAWK;HLQINQTFEELR;IQAQFAQLGQLNPQER;LITQDTENELKK;LQQTQEYFIIQYQESLR;QQAHDLLINKPDGTFLLR	1;1;1;1;1;1;1;1	8	9	0.1425	40322;18644;38804;38957;46343;46342;35513;51939;50397	-	Signal transducer and activator of transcription 5B OS=Mus musculus OX=10090 GN=Stat5b PE=1 SV=1	1.77758e+07	403994
1798_1	sp|Q9DBY8|NVL_MOUSE	4.71045	NA	94417	LGAEPTSETQDELQR	1	1	1	0.0175	42718	-	Nuclear valosin-containing protein-like OS=Mus musculus OX=10090 GN=Nvl PE=1 SV=1	287706	5641.3
1415_1	sp|Q9D2V7|CORO7_MOUSE	21.2092	NA	100749	LAVAGEDAR;QQPLTELEAHKDLVQSAVWSR;SSPLPLQEGPGPEGGR;VAVPLLSSGGQVAVLELQKPGR;VPPGGLENVLTTPETVLTGHTEK	1;1;1;1;1	5	5	0.0987	11964;54235;40473;52353;53924	-	Coronin-7 OS=Mus musculus OX=10090 GN=Coro7 PE=1 SV=2	1.03442e+07	265235
1599_1	sp|Q9EPU0|RENT1_MOUSE	60.6541	NA	123889	AGAKPDQIGIITPYEGQR;DETGELSSADEKR;EAIDSPVSFLALHNQIR;ESQTQDNITVR;GNTSGSHIVNHLVR;IAFFTLPK;LKESQTQDNITVR;LVVLGIRPIR;LYQEVEIASVDAFQGR;NVFLLGFIPAK;QITAQQINKLEELWK;QPLWNHLLSYYK;TVLQRPLSLIQGPPGTGK;TVTSATIVYHLAR;YGVIIVGNPK	1;1;1;1;1;1;1;1;1;1;1;1;1;1;1	15	18	0.1673	47599;35669;47532;47531;29531;37716;13389;39124;22169;22170;46025;26244;46371;40128;46728;35519;35516;18562	-	Regulator of nonsense transcripts 1 OS=Mus musculus OX=10090 GN=Upf1 PE=1 SV=2	1.99336e+07	326780
1163_1	sp|Q9CYI4|LUC7L_MOUSE	4.71045	NA	43907.4	ADYEIASK;AEQLGAEGNVDESQK;VHELNEEIGK	0;1;0	1	1	0.0889	11744;40404;23749	-	Putative RNA-binding protein Luc7-like 1 OS=Mus musculus OX=10090 GN=Luc7l PE=1 SV=2	0	0
1163_2	sp|Q7TNC4|LC7L2_MOUSE	4.71045	NA	46554.7	ADYEIASK;VEQLGAEGNVEESQK;VHELNEEIGK	0;1;0	1	1	0.0842	11744;41379;23749	-	Putative RNA-binding protein Luc7-like 2 OS=Mus musculus OX=10090 GN=Luc7l2 PE=1 SV=1	1.42763e+06	75138.4
715_1	sp|Q14B02|RN133_MOUSE	2.41466	NA	43073.9	ALGIQMDIEDGTDSLQVLMSNELPGTLSPVEEETNYELPPAR	1	1	1	0.1099	58432	-	E3 ubiquitin-protein ligase RNF133 OS=Mus musculus OX=10090 GN=Rnf133 PE=1 SV=1	0	0
1796_1	sp|Q64213|SF01_MOUSE	11.4778	NA	70358.1	FQRPGDPQSAQDK;ILRPWQSSETR;QGIETPEDQNDLRK	1;1;1	3	5	0.0582	37083;37081;33166;41984;41985	-	Splicing factor 1 OS=Mus musculus OX=10090 GN=Sf1 PE=1 SV=6	6.97577e+06	387543
1417_1	sp|Q60864|STIP1_MOUSE	39.1232	NA	62542.4	AAALEFLNR;ALSAGNIDDALQCYSEAIK;EKELGNDAYK;ELIEQLQNKPSDLGTK;IGNSYFKEEK;KAAALEFLNR;LAYINPDLALEEK;LDPQNHVLYSNR;LLEFQLALK;TVDLKPDWGK;YKDAIHFYNK	1;1;1;1;1;1;1;1;1;1;1	11	13	0.2192	16219;49803;23690;45792;26014;26013;22011;37653;36398;19268;23349;23351;29862	-	Stress-induced-phosphoprotein 1 OS=Mus musculus OX=10090 GN=Stip1 PE=1 SV=1	3.36425e+07	820549
1497_1	sp|Q8VCY6|UTP6_MOUSE	4.7505	NA	70384.1	IGLFSHAEIK;QWIDLLLR	1;1	2	2	0.0302	21166;18389	-	U3 small nucleolar RNA-associated protein 6 homolog OS=Mus musculus OX=10090 GN=Utp6 PE=2 SV=1	3.65826e+06	89225.9
1176_1	sp|P63325|RS10_MOUSE	12.841	NA	18903.8	DYLHLPPEIVPATLR;HFYWYLTNEGIQYLR;IAIYELLFK	1;1;1	3	3	0.2364	44135;49244;20932	-	40S ribosomal protein S10 OS=Mus musculus OX=10090 GN=Rps10 PE=1 SV=1	3.76932e+06	289948
1202_1	sp|P09411|PGK1_MOUSE	24.4057	NA	44522	ALESPERPFLAILGGAK;FHVEEEGK;ITLPVDFVTADKFDENAK;KELNYFAK;LGDVYVNDAFGTAHR;LTLDKLDVK;QIVWNGPVGVFEWEAFAR	1;1;1;1;1;1;1	7	10	0.223	44946;44945;14968;49578;49577;16547;41780;41781;17841;50779	-	Phosphoglycerate kinase 1 OS=Mus musculus OX=10090 GN=Pgk1 PE=1 SV=4	2.10266e+07	725055
1322_1	sp|Q9EP89|LACTB_MOUSE	2.84315	NA	60667.3	LLISHLSGIR	1	1	1	0.0181	20895	-	Serine beta-lactamase-like protein LACTB, mitochondrial OS=Mus musculus OX=10090 GN=Lactb PE=1 SV=1	253302	8171.02
1320_1	sp|Q9D0J4|ARL2_MOUSE	9.42089	NA	20850.8	LAGATLLIFANK;LNIWDVGGQK	1;1	2	2	0.1196	26863;21861	-	ADP-ribosylation factor-like protein 2 OS=Mus musculus OX=10090 GN=Arl2 PE=1 SV=1	1.5907e+06	159070
1491_1	sp|Q569Z6|TR150_MOUSE	4.71045	NA	108114	SIFQHIQSAQSQR	1	1	2	0.0137	39049;39048	-	Thyroid hormone receptor-associated protein 3 OS=Mus musculus OX=10090 GN=Thrap3 PE=1 SV=1	2.15179e+06	37750.6
1665_1	sp|P61161|ARP2_MOUSE	7.31214	NA	44732.2	GYAFNHSADFETVR;HLWDYTFGPEK	1;1	2	3	0.0635	41288;41287;33953	-	Actin-related protein 2 OS=Mus musculus OX=10090 GN=Actr2 PE=1 SV=1	7.65716e+06	364627
1188_1	sp|Q9WU62|INCE_MOUSE	4.71045	NA	101147	LAEQQLQEEQAK	1	1	1	0.0136	34852	-	Inner centromere protein OS=Mus musculus OX=10090 GN=Incenp PE=1 SV=2	1.1478e+06	25506.6
1204_1	sp|P62855|RS26_MOUSE	2.67778	NA	13007.1	NIVEAAAVR	1	1	1	0.0783	13619	-	40S ribosomal protein S26 OS=Mus musculus OX=10090 GN=Rps26 PE=1 SV=3	6.78322e+06	1.13054e+06
1206_1	sp|Q9Z160|COG1_MOUSE	2.84315	NA	108981	QALTDFLLAR	1	1	1	0.0102	22792	-	Conserved oligomeric Golgi complex subunit 1 OS=Mus musculus OX=10090 GN=Cog1 PE=1 SV=3	2.10616e+06	33970.3
609_1	sp|Q91WG0|EST2C_MOUSE	15.5408	NA	62429	AGVHTFLGIPFAKPPVGPLR;ENLQAVLK;FAPPEAPEPWSGVR;WVQQNIAHFGGNPDR	1;1;1;1	4	6	0.1016	50318;50319;12529;39385;44235;44236	-	Acylcarnitine hydrolase OS=Mus musculus OX=10090 GN=Ces2c PE=1 SV=1	1.71986e+07	1.01168e+06
1398_1	sp|Q9D0N7|CAF1B_MOUSE	3.66905	NA	63092.7	LASAGVDTAVR	1	1	1	0.0192	18549	-	Chromatin assembly factor 1 subunit B OS=Mus musculus OX=10090 GN=Chaf1b PE=1 SV=1	384161	12805.4
429_1	sp|Q9DBS1|TMM43_MOUSE	22.103	NA	44755.1	FFLSAGLIDK;GDFFYHSENPK;LEDPHVDIIR;LVHIIGALR;QRGDQLIPYSTK;VTSEPQPGFLER;YSYNTEWR	1;1;1;1;1;1;1	7	8	0.18	20973;31772;25679;25677;15709;34516;32609;21334	-	Transmembrane protein 43 OS=Mus musculus OX=10090 GN=Tmem43 PE=1 SV=1	3.30989e+06	157614
138_1	sp|Q8C570|RAE1L_MOUSE	4.71045	NA	40938.9	GLIVYQLENQPSEFR	1	1	1	0.0408	45378	-	mRNA export factor OS=Mus musculus OX=10090 GN=Rae1 PE=1 SV=1	2.96113e+06	155849
1185_1	sp|Q9R0L6|PCM1_MOUSE	2.55177	NA	228706	QLGSILQDSLAK	1	1	1	0.0059	28771	-	Pericentriolar material 1 protein OS=Mus musculus OX=10090 GN=Pcm1 PE=1 SV=2	1.46351e+06	15087.7
1620_1	sp|Q921M7|CYRIB_MOUSE	11.019	NA	36752.7	AWGAVVPLVGK;DQPPNSVEGLLNALR;FYEFSQR;GLLGALTSTPYSPTQHLER	1;1;1;1	4	4	0.1605	20324;41514;15060;49845	-	CYFIP-related Rac1 interactor B OS=Mus musculus OX=10090 GN=Cyrib PE=1 SV=1	4.17496e+06	181520
724_1	sp|Q9D8N0|EF1G_MOUSE	46.2017	NA	50029.2	AKDPFAHLPK;ALIAAQYSGAQVR;DGWSLWYAEYR;EYFSWEGTFQHVGK;GQELAFPLSPDWQVDYESYTWR;ILGLLDTHLK;LDPGSEETQTLVR;QVLEPSFR;RILGLLDTHLK;STFVLDEFK;STFVLDEFKR;WFLTCINQPQFR	1;1;1;1;1;1;1;1;1;1;1;1	12	15	0.2838	21580;32109;36008;43726;43725;55816;21550;21551;35985;15031;29038;19765;27305;27304;41217	-	Elongation factor 1-gamma OS=Mus musculus OX=10090 GN=Eef1g PE=1 SV=3	6.27997e+07	2.32591e+06
1663_1	sp|Q99LE6|ABCF2_MOUSE	8.3795	NA	71735.8	YGLIGLNGIGK;YYTGNYDQYVK	1;1	2	2	0.035	20707;34799	-	ATP-binding cassette sub-family F member 2 OS=Mus musculus OX=10090 GN=Abcf2 PE=1 SV=1	3.15997e+06	90284.8
1749_1	sp|Q8CHY6|P66A_MOUSE	2.41466	NA	67292.2	ISATAAAAVLSR	1	1	1	0.0191	21924	-	Transcriptional repressor p66 alpha OS=Mus musculus OX=10090 GN=Gatad2a PE=1 SV=2	810214	19290.8
1661_1	sp|Q9D554|SF3A3_MOUSE	7.98717	NA	58805.2	VKPLQDQNELFGK;WQPDTEEEYEDSSGNVVNKK	1;1	2	3	0.0659	38561;38559;53663	-	Splicing factor 3A subunit 3 OS=Mus musculus OX=10090 GN=Sf3a3 PE=1 SV=2	904100	33485.2
726_1	sp|Q504P2|CL12A_MOUSE	4.71045	NA	30737.5	YFWLALLPR	1	1	1	0.0337	24296	-	C-type lectin domain family 12 member A OS=Mus musculus OX=10090 GN=Clec12a PE=2 SV=1	0	0
1326_1	sp|P35330|ICAM2_MOUSE	2.25755	NA	31370.1	LTLSLLR	1	1	1	0.0253	8501	-	Intercellular adhesion molecule 2 OS=Mus musculus OX=10090 GN=Icam2 PE=1 SV=1	264528	18894.8
1495_1	sp|O08912|GALT1_MOUSE	5.68629	NA	64213.4	LKVPVHVIR;VPVHVIR	1;1	2	2	0.0161	18612;8631	-	Polypeptide N-acetylgalactosaminyltransferase 1 OS=Mus musculus OX=10090 GN=Galnt1 PE=1 SV=1	640511	20661.6
720_1	sp|Q9ESW4|AGK_MOUSE	8.3795	NA	46946.3	GETVPLDVLQIK;IPIGFIPLGQTSSLSHTLFAESGNK	1;1	2	2	0.0879	30528;55456	-	Acylglycerol kinase, mitochondrial OS=Mus musculus OX=10090 GN=Agk PE=1 SV=1	863924	35996.8
1667_1	sp|Q60930|VDAC2_MOUSE	44.4376	NA	31712.6	GFGFGLVK;LTFDTTFSPNTGK;LTFDTTFSPNTGKK;LTLSALVDGK;SCSGVEFSTSGSSNTDTGK;SNFAVGYR;TGDFQLHTNVNNGTEFGGSIYQK;VNNSSLIGVGYTQTLRPGVK;VSGTLETK;WCEYGLTFTEK;YQLDPTASISAK	1;1;1;1;1;1;1;1;1;1;1	11	14	0.4508	8801;35392;39992;16724;47485;12451;54899;54897;50752;50770;50753;9221;35561;29653	-	Voltage-dependent anion-selective channel protein 2 OS=Mus musculus OX=10090 GN=Vdac2 PE=1 SV=2	4.95276e+07	3.09548e+06
1324_1	sp|Q8CCS6|PABP2_MOUSE	3.66905	NA	32276.8	TSLALDESLFR	1	1	1	0.0364	27812	-	Polyadenylate-binding protein 2 OS=Mus musculus OX=10090 GN=Pabpn1 PE=1 SV=3	884427	58961.8
44_1	sp|Q80YQ2|MED23_MOUSE	2.32782	NA	155986	FLTEALLPVVK	1	1	1	0.008	26763	-	Mediator of RNA polymerase II transcription subunit 23 OS=Mus musculus OX=10090 GN=Med23 PE=1 SV=2	1.83283e+06	24116.2
1626_1	sp|P42125|ECI1_MOUSE	21.3936	NA	32229.8	ALQLGTLFSPAEALK;EADIQNFTSFISK;NPAHYAEYWK;VGVVDEVVPEDQVHSK;WLAIPDHSR	1;1;1;1;1	5	6	0.218	40053;38031;28999;44173;44170;20216	-	Enoyl-CoA delta isomerase 1, mitochondrial OS=Mus musculus OX=10090 GN=Eci1 PE=1 SV=2	8.53526e+06	474181
597_1	sp|Q61753|SERA_MOUSE	14.7846	NA	56549.1	AGTGVDNVDLEAATR;ALVDHENVISCPHLGASTK;GQPLLVFR;QADVNLVNAK;TLGILGLGR	1;1;1;1;1	5	5	0.1144	37630;49942;13112;19152;11905	-	D-3-phosphoglycerate dehydrogenase OS=Mus musculus OX=10090 GN=Phgdh PE=1 SV=3	1.93584e+07	879929
6_1	sp|Q91VH6|MEMO1_MOUSE	14.1313	NA	33670.5	HPIGVLLNAITELQK;SWQDSSVSYAAGALTVH;YSYYDESQGEIYR	1;1;1	3	3	0.1515	42071;45122;42685	-	Protein MEMO1 OS=Mus musculus OX=10090 GN=Memo1 PE=1 SV=1	1.61382e+06	84937.9
380_1	sp|Q8VCW8|ACSF2_MOUSE	2.77434	NA	67907	SGETTTAEEIK	1	1	1	0.0179	23641	-	Medium-chain acyl-CoA ligase ACSF2, mitochondrial OS=Mus musculus OX=10090 GN=Acsf2 PE=1 SV=1	2.00526e+06	66842.1
1086_1	sp|O88487|DC1I2_MOUSE	7.98717	NA	68351.7	ADAEEEAATR;DLEDKEGEIQAGAK	1;1	2	2	0.0392	18653;38119	-	Cytoplasmic dynein 1 intermediate chain 2 OS=Mus musculus OX=10090 GN=Dync1i2 PE=1 SV=1	1.0025e+06	45568.1
723_1	sp|Q9WV85|NDK3_MOUSE	2.36742	NA	19086.8	NVIHGSDSVESAHR	1	1	1	0.0828	38280	-	Nucleoside diphosphate kinase 3 OS=Mus musculus OX=10090 GN=Nme3 PE=1 SV=3	2.97782e+06	248152
386_1	sp|Q99J09|MEP50_MOUSE	8.96213	NA	36919.2	AHAGQVTCVAASPHK;NASCTLSSAVHSQGVTR;SDGSLLLGVSSLSGR	1;1;1	3	3	0.1374	39185;45044;36112	-	Methylosome protein 50 OS=Mus musculus OX=10090 GN=Wdr77 PE=1 SV=1	5.26285e+06	404835
1624_1	sp|Q920B9|SP16H_MOUSE	31.2721	NA	119749	AASITSEVFNK;APGEQTVPALNLQNAFR;EELEFEVPFR;ELAAQLNEEAK;GNENANGAPAITLLVR;KVEFLK;QKPELLNK;VEALTKEELEFEVPFR	1;1;1;1;1;1;1;1	8	8	0.0812	23704;46057;29696;26088;41247;6715;14779;48049	-	FACT complex subunit SPT16 OS=Mus musculus OX=10090 GN=Supt16h PE=1 SV=2	1.55328e+07	246552
46_1	sp|Q8R180|ERO1A_MOUSE	17.468	NA	54050.2	ALLLEILHEIK;FDGILTEGEGPR;LGAVDESLSEETQK;LQTQGLGTALK;QEIVSLFNAFGR	1;1;1;1;1	5	6	0.1293	29601;29530;38229;38225;21883;33473	-	ERO1-like protein alpha OS=Mus musculus OX=10090 GN=Ero1a PE=1 SV=2	3.93522e+06	122976
1255_1	sp|Q62446|FKBP3_MOUSE	8.20955	NA	25132.3	FKGTETISK;FLQDHGSDSFLAEHK;SEETLDEGPPK	1;1;1	3	3	0.1562	16474;44065;25439	-	Peptidyl-prolyl cis-trans isomerase FKBP3 OS=Mus musculus OX=10090 GN=Fkbp3 PE=1 SV=2	4.84677e+06	285104
1622_1	sp|P11835|ITB2_MOUSE	12.841	NA	84970	LTDNSNQFQTEVGK;SAVGELSDDSSNVVQLIK;VFLDHSTLPDTLK	1;1;1	3	4	0.0584	40520;40519;46709;37543	-	Integrin beta-2 OS=Mus musculus OX=10090 GN=Itgb2 PE=1 SV=2	4.07072e+06	81414.4
1084_1	sp|Q9WVG6|CARM1_MOUSE	12.4317	NA	65811.5	ANFWYQPSFHGVDLSALR;GAAVDEYFR;IVVIPGK;QPVVDTFDIR	1;1;1;1	4	4	0.0724	50817;17106;5548;24791	-	Histone-arginine methyltransferase CARM1 OS=Mus musculus OX=10090 GN=Carm1 PE=1 SV=2	3.69201e+06	142000
595_1	sp|Q61578|ADRO_MOUSE	7.06235	NA	54168.4	LTELLLR;TATEKPGVEEAAR	1;1	2	2	0.0405	10173;32556	-	NADPH:adrenodoxin oxidoreductase, mitochondrial OS=Mus musculus OX=10090 GN=Fdxr PE=1 SV=1	1.68345e+06	54304.9
1529_1	sp|Q99MN9|PCCB_MOUSE	2.67778	NA	58371.9	LLYAFAEATVPK	1	1	1	0.0222	31001	-	Propionyl-CoA carboxylase beta chain, mitochondrial OS=Mus musculus OX=10090 GN=Pccb PE=1 SV=2	1.30292e+06	38321.2
1181_1	sp|P31324|KAP3_MOUSE	3.66905	NA	46138	AATITATSPGALWGLDR	1	1	1	0.0409	43383	-	cAMP-dependent protein kinase type II-beta regulatory subunit OS=Mus musculus OX=10090 GN=Prkar2b PE=1 SV=3	2.40187e+06	88958.2
264_1	sp|Q9Z0N1|IF2G_MOUSE	22.9741	NA	51033.2	AISGVHTVR;HILILQNK;IVSLFAEHNDLQYAAPGGLIGVGTK;LTPLSHEVISR;QDLATLDVTK;VGQEIEVRPGIVSK	1;1;1;1;1;1	6	9	0.1631	13498;15169;55187;55188;27827;27828;20637;38398;38399	-	Eukaryotic translation initiation factor 2 subunit 3, X-linked OS=Mus musculus OX=10090 GN=Eif2s3x PE=1 SV=2	1.40776e+07	586565
1259_1	sp|Q9Z120|TRMB_MOUSE	4.71045	NA	30583.7	IISPTLLAEYAYVLR	1	1	1	0.056	43909	-	tRNA (guanine-N(7)-)-methyltransferase OS=Mus musculus OX=10090 GN=Mettl1 PE=1 SV=1	0	0
1187_1	sp|Q8CJF7|ELYS_MOUSE	2.58261	NA	247493	VNIEELLK	1	1	1	0.0036	14268	-	Protein ELYS OS=Mus musculus OX=10090 GN=Ahctf1 PE=1 SV=1	1.82333e+06	16135.7
1065_1	sp|Q8C0M8|DNAI1_MOUSE	2.1679	NA	79707.7	LLNLVR	1	1	1	0.0086	5593	-	Dynein intermediate chain 1, axonemal OS=Mus musculus OX=10090 GN=Dnai1 PE=1 SV=1	483049	12076.2
1629_1	sp|Q9EP69|SAC1_MOUSE	22.75	NA	66900.9	ASFVQTR;ELSAQPEVHR;FVWNGHLLR;GSIPIFWSQRPNLK;LGVLHVGQK;QVIINLVNHK;VSTEVTLAVK;YFDWILISR	1;1;1;1;1;1;1;1	8	8	0.1329	8234;23655;22458;41998;13970;24257;17921;25953	-	Phosphatidylinositol-3-phosphatase SAC1 OS=Mus musculus OX=10090 GN=Sacm1l PE=1 SV=1	5.40566e+06	154447
1338_1	sp|Q60737|CSK21_MOUSE	20.1032	NA	45104.8	GGPNIITLADIVK;GGPNIITLADIVKDPVSR;TPALVFEHVNNTDFK;VYTDVNTHRPR;YSEVFEAINITNNEK	1;1;1;1;1	5	7	0.1509	30473;46772;46773;44081;44080;32517;44970	-	Casein kinase II subunit alpha OS=Mus musculus OX=10090 GN=Csnk2a1 PE=1 SV=2	2.00382e+07	954198
1067_1	sp|Q9R0Q6|ARC1A_MOUSE	3.66905	NA	41599.7	DGIWKPTLVILR	1	1	1	0.0324	34729	-	Actin-related protein 2/3 complex subunit 1A OS=Mus musculus OX=10090 GN=Arpc1a PE=1 SV=1	0	0
35_1	sp|Q9R1T4|SEPT6_MOUSE	2.55177	NA	49588.2	VNIIPVIAK	1	1	1	0.0207	14663	-	Septin-6 OS=Mus musculus OX=10090 GN=Septin6 PE=1 SV=4	877409	35096.4
178_1	sp|P02104|HBE_MOUSE	3.07943	NA	16126.4	LLVVYPWTQR	1	1	1	0.068	28860	sp|P02088|HBB1_MOUSE;sp|P02089|HBB2_MOUSE	Hemoglobin subunit epsilon-Y2 OS=Mus musculus OX=10090 GN=Hbb-y PE=1 SV=2	3.60917e+06	328106
593_1	sp|Q61425|HCDH_MOUSE	6.81232	NA	34441.9	LLVPYLIEAVR;TGEGFYK	1;1	2	2	0.0573	29370;7970	-	Hydroxyacyl-coenzyme A dehydrogenase, mitochondrial OS=Mus musculus OX=10090 GN=Hadh PE=1 SV=2	1.69281e+06	89095.5
303_1	sp|Q8BP47|SYNC_MOUSE	14.5614	NA	64238	EGIDPAPYYWYTDQR;FLSWILNR;NLMFLVLR;SPVASIVYELNPNFKPPK	1;1;1;1	4	4	0.0877	46920;17987;16279;49202	-	Asparagine--tRNA ligase, cytoplasmic OS=Mus musculus OX=10090 GN=NARS1 PE=1 SV=2	1.20752e+06	40250.6
1082_1	sp|P31938|MP2K1_MOUSE	4.61617	NA	43446.4	IPEQILGK;VSIAVIK	1;1	2	2	0.0382	11807;5682	-	Dual specificity mitogen-activated protein kinase kinase 1 OS=Mus musculus OX=10090 GN=Map2k1 PE=1 SV=2	4.18228e+06	232349
48_1	sp|Q6NZC7|S23IP_MOUSE	4.71045	NA	110711	AVSTNQWHR	1	1	2	0.009	20392;20391	-	SEC23-interacting protein OS=Mus musculus OX=10090 GN=Sec23ip PE=1 SV=2	1.10623e+06	25141.6
382_1	sp|Q9JM76|ARPC3_MOUSE	12.264	NA	20511.3	DTDIVDEAIYYFK;LIGNMALLPLR;VFDPQSDKPSK	1;1;1	3	4	0.1966	40815;26623;27604;27601	-	Actin-related protein 2/3 complex subunit 3 OS=Mus musculus OX=10090 GN=Arpc3 PE=1 SV=3	5.31623e+06	443019
1080_1	sp|Q9QZV9|NXT1_MOUSE	4.71045	NA	15836.6	DFNQNFILTAQASPSNTVWK	1	1	1	0.1429	53011	-	NTF2-related export protein 1 OS=Mus musculus OX=10090 GN=Nxt1 PE=1 SV=2	526150	87691.7
591_1	sp|Q8CIH5|PLCG2_MOUSE	22.1177	NA	147498	AFVFILEPK;DGAFLIR;DINSLYDVSR;EGTNSYAITFR;IKFDDVVQAIR;TILPLVNFK;YYLTDNLTFNSIYALIQHYR	1;1;1;1;1;1;1	7	7	0.0609	18719;7599;24429;28133;30121;17844;54760	-	1-phosphatidylinositol 4,5-bisphosphate phosphodiesterase gamma-2 OS=Mus musculus OX=10090 GN=Plcg2 PE=1 SV=1	4.45247e+06	61839.8
301_1	sp|P11157|RIR2_MOUSE	17.3931	NA	45066.8	APTNPSVEDEPLLR;DIQHWEALKPDER;FSQEVQVTEAR;IEQEFLTEALPVK;QYIEFVADR	1;1;1;1;1	5	6	0.1538	39347;41835;29644;38606;38607;22383	-	Ribonucleoside-diphosphate reductase subunit M2 OS=Mus musculus OX=10090 GN=Rrm2 PE=1 SV=1	1.9934e+07	738296
43_1	sp|P62806|H4_MOUSE	50.6527	NA	11360.4	DAVTYTEHAK;DAVTYTEHAKR;DNIQGITKPAIR;GVLKVFLENVIR;ISGLIYEETR;ISGLIYEETRGVLK;KTVTAMDVVYALK;RISGLIYEETR;TVTAMDVVYALK;TVTAMDVVYALKR;VFLENVIR;VFLENVIRDAVTYTEHAK;VLRDNIQGITKPAIR	1;1;1;1;1;1;1;1;1;1;1;1;1	13	36	0.6117	22079;22076;22077;29536;31145;31143;31192;31190;31188;31144;31147;33738;33737;24390;24392;24391;40480;40479;35769;36382;36381;31618;31617;30460;30461;36838;37428;36833;37426;37425;15621;15624;15617;50781;43231;43232	-	Histone H4 OS=Mus musculus OX=10090 GN=H4c1 PE=1 SV=2	3.73586e+08	6.22643e+07
98_1	sp|Q99LF4|RTCB_MOUSE	7.87865	NA	55213.9	NLDFQDVLDK;QIGNVAALPGIVHR	1;1	2	2	0.0475	25665;36004	-	RNA-splicing ligase RtcB homolog OS=Mus musculus OX=10090 GN=Rtcb PE=1 SV=1	961861	33167.6
1127_1	sp|Q8BK64|AHSA1_MOUSE	14.707	NA	38093.2	DASNWSTEK;EAVGIYISTLK;LDGEASINNR;LIFFYEWTIK;LNWTGTSK	1;1;1;1;1	5	5	0.142	17520;25016;19914;32615;12178	-	Activator of 90 kDa heat shock protein ATPase homolog 1 OS=Mus musculus OX=10090 GN=Ahsa1 PE=1 SV=2	7.05062e+06	293776
600_1	sp|Q80SU7|GVIN1_MOUSE	3.66905	NA	280637	ELQLVPIWDIILSSHR	1	1	1	0.0066	47709	-	Interferon-induced very large GTPase 1 OS=Mus musculus OX=10090 GN=Gvin1 PE=1 SV=1	730551	5255.76
186_1	sp|Q9CWS4|INT11_MOUSE	6.22083	NA	67799.6	VLIPVFALGR;VPIYFSTGLTEK	1;1	2	2	0.0367	19747;32418	-	Integrator complex subunit 11 OS=Mus musculus OX=10090 GN=Ints11 PE=1 SV=1	120757	3354.36
1121_1	sp|P10639|THIO_MOUSE	7.48478	NA	11667.6	EAFQEALAAAGDK;VGEFSGANK	1;1	2	2	0.2095	30887;12257	-	Thioredoxin OS=Mus musculus OX=10090 GN=Txn PE=1 SV=3	1.40562e+07	2.00803e+06
1123_1	sp|Q6P9P6|KIF11_MOUSE	2.6601	NA	117953	EAGNINQSLLTLGR	1	1	1	0.0133	37545	-	Kinesin-like protein KIF11 OS=Mus musculus OX=10090 GN=Kif11 PE=1 SV=1	2.58687e+06	34957.8
1201_1	sp|Q8BMG7|RBGPR_MOUSE	2.41466	NA	152438	APSLQSEPLPR	1	1	1	0.0081	25062	-	Rab3 GTPase-activating protein non-catalytic subunit OS=Mus musculus OX=10090 GN=Rab3gap2 PE=1 SV=2	4.00816e+06	58943.6
1064_1	sp|P13597|ICAM1_MOUSE	2.83045	NA	58807.2	ADGALLPIGVVK	1	1	1	0.0223	23044	-	Intercellular adhesion molecule 1 OS=Mus musculus OX=10090 GN=Icam1 PE=1 SV=1	1.14665e+07	441019
188_1	sp|Q9JLV6|PNKP_MOUSE	12.0398	NA	57187.5	DTLGSWQR;KLQELAAEGYK;VAAFDLDGTLITTR	1;1;1	3	3	0.0632	14453;27720;37790	-	Bifunctional polynucleotide phosphatase/kinase OS=Mus musculus OX=10090 GN=Pnkp PE=1 SV=2	3.78055e+06	135020
1069_1	sp|P47757|CAPZB_MOUSE	21.1017	NA	31325.8	LEVEANNAFDQYR;LTSTVMLWLQTNK;RLPPQQIEK;SGSGTMNLGGSLTR;STLNEIYFGK;TKDIVNGLR	1;1;1;1;1;1	6	7	0.2455	40282;39227;20891;32337;23968;16676;16718	-	F-actin-capping protein subunit beta OS=Mus musculus OX=10090 GN=Capzb PE=1 SV=3	1.51847e+07	759236
1203_1	sp|Q8K2C9|HACD3_MOUSE	10.8043	NA	43103.4	EGSPETLTNLK;FSFTLPYPVK;QVNITVQK	1;1;1	3	3	0.0801	24740;25268;13106	-	Very-long-chain (3R)-3-hydroxyacyl-CoA dehydratase 3 OS=Mus musculus OX=10090 GN=Hacd3 PE=1 SV=2	2.97292e+06	174878
1569_1	sp|Q9CPS7|PNO1_MOUSE	3.66905	NA	27436.6	IFTPIVEHLGLQIR	1	1	1	0.0565	41828	-	RNA-binding protein PNO1 OS=Mus musculus OX=10090 GN=Pno1 PE=1 SV=1	2.49604e+06	166402
309_1	sp|Q8K4Z3|NNRE_MOUSE	3.66905	NA	30952.8	LFGYQPTIYYPK	1	1	1	0.0426	37677	-	NAD(P)H-hydrate epimerase OS=Mus musculus OX=10090 GN=Naxe PE=1 SV=1	4.74505e+06	338932
1062_1	sp|P35585|AP1M1_MOUSE	9.42089	NA	48512	ILQEYITQEGHK;VVQVFSEYFK	1;1	2	3	0.052	36533;36535;27506	-	AP-1 complex subunit mu-1 OS=Mus musculus OX=10090 GN=Ap1m1 PE=1 SV=3	5.42231e+06	186976
175_1	sp|Q6DID3|SCAF8_MOUSE	2.1328	NA	139486	KATQQDLTNLFEEFGQIESINMIPPR	1	1	1	0.0205	57111	-	SR-related and CTD-associated factor 8 OS=Mus musculus OX=10090 GN=Scaf8 PE=1 SV=1	1.12636e+06	23965.1
1118_1	sp|P26369|U2AF2_MOUSE	16.5085	NA	53483.2	ELLTSFGPLK;LFIGGLPNYLNDDQVKELLTSFGPLK;LGGLTQAPGNPVLAVQINQDK;NFAFLEFR	1;1;1;1	4	4	0.1158	20699;56704;51168;17764	-	Splicing factor U2AF 65 kDa subunit OS=Mus musculus OX=10090 GN=U2af2 PE=1 SV=3	5.86191e+06	308521
354_1	sp|Q9DCT2|NDUS3_MOUSE	23.5522	NA	30130.5	DFPLTGYVELR;FEIVYNLLSLR;ILTDYGFEGHPFR;QLSAFGEYVAEILPK;VVAEPVELAQEFR	1;1;1;1;1	5	6	0.2395	30421;32920;39803;39804;42534;37577	-	NADH dehydrogenase [ubiquinone] iron-sulfur protein 3, mitochondrial OS=Mus musculus OX=10090 GN=Ndufs3 PE=1 SV=2	2.91032e+07	1.45516e+06
936_1	sp|P35486|ODPA_MOUSE	10.8582	NA	43203.6	AHGFTFTR;AILAELTGR;GPILMELQTYR;TREEIQEVR	1;1;1;1	4	4	0.0949	13371;13684;30914;23389	-	Pyruvate dehydrogenase E1 component subunit alpha, somatic form, mitochondrial OS=Mus musculus OX=10090 GN=Pdha1 PE=1 SV=1	1.39205e+07	556822
177_1	sp|Q99P88|NU155_MOUSE	30.1278	NA	155019	ELNDSVALSSSDR;ISLQAIQQLVR;KFQEAQLSEK;LLEVYDQLFK;LLQIASPFLEPHLVR;LYGEFADPFK;SSTAISSIAADGEFLHELEEK;VDGHSWALSAIDELKVDK	1;1;1;1;1;1;1;1	8	8	0.0776	33952;28594;25727;28537;44112;24650;52528;48901	-	Nuclear pore complex protein Nup155 OS=Mus musculus OX=10090 GN=Nup155 PE=1 SV=1	1.29904e+07	206196
385_1	sp|Q8BHL5|ELMO2_MOUSE	2.0925	NA	83833	IPVADIK	1	1	1	0.0096	6418	-	Engulfment and cell motility protein 2 OS=Mus musculus OX=10090 GN=Elmo2 PE=1 SV=1	5.3509e+06	124440
1668_1	sp|Q8BGZ4|CDC23_MOUSE	4.98029	NA	68517.8	ALSIFNELR;QLLLIAGLTR	1;1	2	2	0.0318	18680;20375	-	Cell division cycle protein 23 homolog OS=Mus musculus OX=10090 GN=Cdc23 PE=1 SV=2	487137	13918.2
606_1	sp|Q9R0Q7|TEBP_MOUSE	9.42089	NA	18709.4	LNWLSVDFNNWK;LTFSCLGGSDNFK	1;1	2	2	0.1562	39251;36010	-	Prostaglandin E synthase 3 OS=Mus musculus OX=10090 GN=Ptges3 PE=1 SV=1	1.07283e+06	119203
1209_1	sp|P28352|APEX1_MOUSE	7.6204	NA	35468.1	NAGFTPQER;VSYGIGEEEHDQEGR	1;1	2	2	0.0757	16816;43469	-	DNA-(apurinic or apyrimidinic site) endonuclease OS=Mus musculus OX=10090 GN=Apex1 PE=1 SV=2	5.26056e+06	292253
171_1	sp|Q80UP5|AN13A_MOUSE	2.10187	NA	67135.5	SGFWGWR	1	1	1	0.0119	11719	-	Ankyrin repeat domain-containing protein 13A OS=Mus musculus OX=10090 GN=Ankrd13a PE=1 SV=2	312323	10769.8
47_1	sp|Q05816|FABP5_MOUSE	6.26325	NA	15127.4	ELGVGLALR;FDETTADGR	1;1	2	2	0.1333	13020;16498	-	Fatty acid-binding protein 5 OS=Mus musculus OX=10090 GN=Fabp5 PE=1 SV=3	1.87995e+06	208883
173_1	sp|Q91WD5|NDUS2_MOUSE	8.48074	NA	52591.7	GSGIQWDLR;LLNIQPPPR;VLFGEITR	1;1;1	3	3	0.0562	17290;17956;13315	-	NADH dehydrogenase [ubiquinone] iron-sulfur protein 2, mitochondrial OS=Mus musculus OX=10090 GN=Ndufs2 PE=1 SV=1	1.30625e+07	502403
41_1	sp|P01899|HA11_MOUSE	28.9867	NA	40810.3	FDSDAENPR;GQEQWFR;GYLQFAYEGR;KWEQSGAAEHYK;WASVVVPLGK;YFETAVSRPGLEEPR;YISVGYVDNKEFVR	1;1;1;1;1;1;1	7	10	0.2127	18061;13947;25519;35570;35571;18338;44516;44520;43096;43115	-	H-2 class I histocompatibility antigen, D-B alpha chain OS=Mus musculus OX=10090 GN=H2-D1 PE=1 SV=2	1.79394e+07	854258
604_1	sp|P32020|NLTP_MOUSE	2.83045	NA	59087.7	IGGIFAFK	1	1	1	0.0146	9971	-	Non-specific lipid-transfer protein OS=Mus musculus OX=10090 GN=Scp2 PE=1 SV=3	0	0
1535_1	sp|Q9CSH3|RRP44_MOUSE	3.66905	NA	108769	IIVAIDGWPR	1	1	1	0.0104	22356	-	Exosome complex exonuclease RRP44 OS=Mus musculus OX=10090 GN=Dis3 PE=1 SV=4	1.39285e+06	23607.6
746_1	sp|Q9WUM3|COR1B_MOUSE	3.01321	NA	53878	VGIITWHPTAR	1	1	1	0.0227	27777	-	Coronin-1B OS=Mus musculus OX=10090 GN=Coro1b PE=1 SV=1	3.2662e+06	148463
91_1	sp|Q8C0M9|ASGL1_MOUSE	5.16219	NA	33928.4	GNLAYATSTGGIVNK;LALFHVEQGK	1;1	2	2	0.0767	36807;22460	-	Isoaspartyl peptidase/L-asparaginase OS=Mus musculus OX=10090 GN=Asrgl1 PE=1 SV=1	2.45034e+06	153146
973_1	sp|Q9CXT8|MPPB_MOUSE	4.71045	NA	54579.7	DLVDYITTHYK	1	1	1	0.0225	32938	-	Mitochondrial-processing peptidase subunit beta OS=Mus musculus OX=10090 GN=Pmpcb PE=1 SV=1	1.87662e+06	75065
930_1	sp|Q9CX34|SGT1_MOUSE	5.90988	NA	38135	LDSTDTNFDTWIK;LLHPIIPEQSTFK	1;1	2	2	0.0774	39952;38783	-	Protein SGT1 homolog OS=Mus musculus OX=10090 GN=Sugt1 PE=1 SV=3	392816	16367.3
97_1	sp|P10126|EF1A1_MOUSE	53.3349	NA	50082.1	DGSASGTTLLEALDCILPPTRPTDKPLR;EHALLAYTLGVK;EVSTYIKK;IGGIGTVPVGR;KDGSASGTTLLEALDCILPPTRPTDKPLR;MDSTEPPYSQK;QLIVGVNK;QTVAVGVIK;STTTGHLIYK;THINIVVIGHVDSGK;VETGVLKPGMVVTFAPVNVTTEVK;YYVTIIDAPGHR;YYVTIIDAPGHRDFIK	1;1;1;1;1;1;1;1;1;1;1;1;1	13	27	0.3312	57024;57023;30654;30655;14693;17041;57304;57305;29850;10690;12536;21441;21443;21442;40759;40761;40763;40762;40760;40757;54818;54917;54927;54817;34479;34478;47496	-	Elongation factor 1-alpha 1 OS=Mus musculus OX=10090 GN=Eef1a1 PE=1 SV=3	3.51562e+08	1.52853e+07
1112_1	sp|P80317|TCPZ_MOUSE	28.1198	NA	57967.7	ALQFLEQVK;GFVVINQK;GIDPFSLDALAK;HKSETDTSLIR;QADLYISEGLHPR;SETDTSLIR;SVTLLVK;TEVNSGFFYK;VATAQDDITGDGTTSNVLIIGELLK	1;1;1;1;1;1;1;1;1	9	11	0.1789	19309;12095;27563;29391;38001;38000;16883;6589;24865;55019;55018	-	T-complex protein 1 subunit zeta OS=Mus musculus OX=10090 GN=Cct6a PE=1 SV=3	3.30151e+07	1.13845e+06
1252_1	sp|Q99L45|IF2B_MOUSE	4.71045	NA	38068.2	IFDIDEAEEAIKDVK	1	1	1	0.0453	44150	-	Eukaryotic translation initiation factor 2 subunit 2 OS=Mus musculus OX=10090 GN=Eif2s2 PE=1 SV=1	489534	22251.5
932_1	sp|Q9JMA1|UBP14_MOUSE	20.5509	NA	55965.9	AQLFALTGVQPAR;ETDSSSAPAVTPSK;GGTLKDDDWGNIK;LEAIEDDSGR;LPAYLTIQMVR	1;1;1;1;1	5	5	0.1237	33134;33296;35021;20666;30165	-	Ubiquitin carboxyl-terminal hydrolase 14 OS=Mus musculus OX=10090 GN=Usp14 PE=1 SV=3	9.49181e+06	316394
744_1	sp|Q9D338|RM19_MOUSE	2.83045	NA	33556.4	IQEIQVVK	1	1	1	0.0274	14221	-	39S ribosomal protein L19, mitochondrial OS=Mus musculus OX=10090 GN=Mrpl19 PE=1 SV=1	2.01183e+06	95801.4
1250_1	sp|O08709|PRDX6_MOUSE	43.346	NA	24855	DFTPVCTTELGR;DINAYNGETPTEK;LIALSIDSVEDHLAWSK;LPFPIIDDK;LPFPIIDDKGR;LSILYPATTGR;PGGLLLGDEAPNFEANTTIGR;VVDSLQLTGTKPVATPVDWK;VVDSLQLTGTKPVATPVDWKK;VVFIFGPDK;VVFIFGPDKK	1;1;1;1;1;1;1;1;1;1;1	11	15	0.5179	34100;36278;47318;47317;18431;28683;24907;51310;51494;51495;53032;53031;16903;22880;22881	-	Peroxiredoxin-6 OS=Mus musculus OX=10090 GN=Prdx6 PE=1 SV=3	3.11546e+07	2.07698e+06
1066_1	sp|Q9D0R2|SYTC_MOUSE	18.3461	NA	83302.8	LNLSTRPEK;NELSGALTGLTR;TVYSVFGFSFK;VNTPTTTVYR;WPFWLSPR	1;1;1;1;1	5	5	0.0693	18438;26848;29149;22966;19923	-	Threonine--tRNA ligase 1, cytoplasmic OS=Mus musculus OX=10090 GN=Tars1 PE=1 SV=2	1.11666e+07	237587
258_1	sp|Q99PV0|PRP8_MOUSE	68.9202	NA	273443	ADWWTNTAHYNR;AISAANLHLR;ANPALYVLR;AVFWDIK;DGVWNLQNEVTK;EQSQLTATQTR;FGDLILK;GTYFPTWEGLFWEK;ISLIQIFR;ITDAYLDQYLWYEADKR;LVVDSHVQYR;LWNLNNYR;SLPVEEQPK;TILQHLSEAWR;TSYEEFTHK;VILKPDK;VWAEYALK;VYLGALK;YELQLANPK;YWIDIQLR;YYVLNALK	1;1;1;1;1;1;1;1;1;1;1;1;1;1;1;1;1;1;1;1;1	21	23	0.0861	39206;18804;18807;16720;11023;34398;28313;8148;44748;15630;51592;26094;20110;17067;32360;32362;22427;8372;15194;6719;19299;20779;15357	-	Pre-mRNA-processing-splicing factor 8 OS=Mus musculus OX=10090 GN=Prpf8 PE=1 SV=2	3.55999e+07	245516
934_1	sp|Q8CFI7|RPB2_MOUSE	11.2044	NA	133825	GPIQILNR;IVATLPYIK;KGFDQEEVFEKPTR;QEVPIIIVFR	1;1;1;1	4	4	0.0349	12358;16767;43602;26005	-	DNA-directed RNA polymerase II subunit RPB2 OS=Mus musculus OX=10090 GN=Polr2b PE=1 SV=2	3.41408e+06	50207.1
95_1	sp|P52480|KPYM_MOUSE	40.9804	NA	57808	CDENILWLDYK;EAEAAIYHLQLFEELR;EAEAAIYHLQLFEELRR;EATESFASDPILYRPVAVALDTK;GADFLVTEVENGGSLGSK;GSGTAEVELKK;GVNLPGAAVDLPAVSEK;GVNLPGAAVDLPAVSEKDIQDLK;KGVNLPGAAVDLPAVSEK;LNFSHGTHEYHAETIK	1;1;1;1;1;1;1;1;1;1	10	14	0.226	36902;47962;50536;50534;54662;45156;45157;21368;21366;41847;53634;44849;47084;47083	-	Pyruvate kinase PKM OS=Mus musculus OX=10090 GN=Pkm PE=1 SV=4	3.06187e+07	850519
1448_1	sp|Q3TZX8|NOL9_MOUSE	9.24125	NA	80788.3	ALLKPYTK;VLSPNYVVQLYSDR;VSPNVTQPVR	1;1;1	3	3	0.0448	13277;42241;20308	-	Polynucleotide 5'-hydroxyl-kinase NOL9 OS=Mus musculus OX=10090 GN=Nol9 PE=1 SV=1	5.05706e+06	168569
1256_1	sp|Q8VH51|RBM39_MOUSE	4.71045	NA	59369.7	DLEEFFSTVGK	1	1	1	0.0208	28701	-	RNA-binding protein 39 OS=Mus musculus OX=10090 GN=Rbm39 PE=1 SV=2	0	0
1060_1	sp|Q91XS1|MTMR4_MOUSE	2.77434	NA	132799	ILLDPYYR	1	1	1	0.0067	18174	-	Myotubularin-related protein 4 OS=Mus musculus OX=10090 GN=Mtmr4 PE=1 SV=1	2.18516e+06	35822.3
975_1	sp|Q9DCU6|RM04_MOUSE	7.6204	NA	33052.5	IGLAELHPDVFATAPR;LDIVHQVAIWQR	1;1	2	3	0.0952	43535;37256;37255	-	39S ribosomal protein L4, mitochondrial OS=Mus musculus OX=10090 GN=Mrpl4 PE=1 SV=1	2.35378e+06	117689
253_1	sp|D3YXK2|SAFB1_MOUSE	2.6601	NA	105040	LQAQWER	1	1	1	0.0075	13140	-	Scaffold attachment factor B1 OS=Mus musculus OX=10090 GN=Safb PE=1 SV=2	3.03316e+06	59473.7
255_1	sp|Q8BWG8|ARRB1_MOUSE	2.67778	NA	46943.2	KVQYAPERPGPQPTAETTR	1	1	1	0.0455	51074	-	Beta-arrestin-1 OS=Mus musculus OX=10090 GN=Arrb1 PE=1 SV=1	0	0
977_1	sp|P45878|FKBP2_MOUSE	4.71045	NA	15334.2	IPGGATLVFEVELLK	1	1	1	0.1071	40673	-	Peptidyl-prolyl cis-trans isomerase FKBP2 OS=Mus musculus OX=10090 GN=Fkbp2 PE=1 SV=1	1.43458e+06	179322
1493_1	sp|Q9CQS8|SC61B_MOUSE	7.72365	NA	9952.1	FYTEDSPGLK;PGPTPSGTNVGSSGR	1;1	2	2	0.2604	23214;33053	-	Protein transport protein Sec61 subunit beta OS=Mus musculus OX=10090 GN=Sec61b PE=1 SV=3	2.36192e+06	393653
1395_1	sp|Q91YN9|BAG2_MOUSE	5.80634	NA	23459.1	FLDDLGNAK;LLESLDQLELR	1;1	2	2	0.0952	15721;31276	-	BAG family molecular chaperone regulator 2 OS=Mus musculus OX=10090 GN=Bag2 PE=1 SV=1	2.05448e+06	128405
424_1	sp|P0CG50|UBC_MOUSE	20.3819	NA	82499.5	ESTLHLVLR;IQDKEGIPPDQQR;MQIFVK;TITLEVEPSDTIENVK;TLSDYNIQK	1;1;1;1;1	5	11	0.0722	18913;18911;38810;38807;38803;38809;38805;38802;6769;45274;19559	sp|P62983|RS27A_MOUSE;sp|P0CG49|UBB_MOUSE;sp|P62984|RL40_MOUSE	Polyubiquitin-C OS=Mus musculus OX=10090 GN=Ubc PE=1 SV=2	7.50603e+07	1.1203e+06
742_1	sp|Q810D6|GRWD1_MOUSE	4.71045	NA	49192.9	VSWLGEEPVAGVWSEK	1	1	1	0.0359	45010	-	Glutamate-rich WD repeat-containing protein 1 OS=Mus musculus OX=10090 GN=Grwd1 PE=1 SV=2	1.06558e+06	66598.7
1363_2	sp|P17183|ENOG_MOUSE	2.37712	NA	47267	AAVPSGASTGIYEALELR;GNPTVEVDLYTAK;LAQENGWGVMVSHR	0;0;1	1	2	0.1037	45641;34549;41011;41012	-	Gamma-enolase OS=Mus musculus OX=10090 GN=Eno2 PE=1 SV=2	667846	23851.6
971_1	sp|Q61166|MARE1_MOUSE	21.9121	NA	29997.2	FFDANYDGK;FQDNFEFVQWFK;KPLGSSTAAPQRPIATQR;LEHEYIQNFK;LTVEDLEKER;QGQETAVAPSLVAPALSKPK	1;1;1;1;1;1	6	7	0.2948	19324;41775;47025;30895;30896;26845;49056	-	Microtubule-associated protein RP/EB family member 1 OS=Mus musculus OX=10090 GN=Mapre1 PE=1 SV=3	8.80256e+06	489031
93_1	sp|Q8VHK9|DHX36_MOUSE	4.71045	NA	113812	LGGIAYFLSR	1	1	1	0.01	20311	-	ATP-dependent DNA/RNA helicase DHX36 OS=Mus musculus OX=10090 GN=Dhx36 PE=1 SV=2	466142	8323.97
548_1	sp|Q99LB6|MAT2B_MOUSE	7.10345	NA	37369	AVLENNLGAAVLR;VLITGATGLLGR	1;1	2	2	0.0749	31764;23952	-	Methionine adenosyltransferase 2 subunit beta OS=Mus musculus OX=10090 GN=Mat2b PE=1 SV=1	8.47301e+06	529563
1457_1	sp|P63005|LIS1_MOUSE	5.76156	NA	46640.1	AIADYLR;VWDYETGDFER	1;1	2	2	0.0439	8704;34941	-	Platelet-activating factor acetylhydrolase IB subunit alpha OS=Mus musculus OX=10090 GN=Pafah1b1 PE=1 SV=2	811126	30041.7
1363_1	sp|P21550|ENOB_MOUSE	4.71045	NA	46995.3	AAVPSGASTGIYEALELR;VNQIGSVTESIQACK	0;1	1	1	0.076	45641;41767	-	Beta-enolase OS=Mus musculus OX=10090 GN=Eno3 PE=1 SV=3	3.7986e+06	130986
740_1	sp|P24668|MPRD_MOUSE	8.3795	NA	31152.4	SFESTVGQGSDTYSYIFR;SNDKETVVGR	1;1	2	2	0.1007	49884;20676	-	Cation-dependent mannose-6-phosphate receptor OS=Mus musculus OX=10090 GN=M6pr PE=1 SV=1	0	0
257_1	sp|Q8R3C0|MCMBP_MOUSE	6.02096	NA	72844.8	IHVILAQK;IIQHLVPASFR	1;1	2	3	0.0296	12816;29130;29131	-	Mini-chromosome maintenance complex-binding protein OS=Mus musculus OX=10090 GN=Mcmbp PE=1 SV=1	590463	16401.8
210_1	sp|P11103|PARP1_MOUSE	23.8803	NA	113028	ALVEYEIDLQK;GGSDDSSKDPIDVNYEK;KPPLLNNADSVQAK;LLWHGSR;NTHATTHNAYDLEVIDIFK;TTNFAGILSQGLR;VVDRDSEEAEVIR	1;1;1;1;1;1;1	7	9	0.0928	30915;46045;37879;37881;10589;52138;52139;33367;38591	-	Poly [ADP-ribose] polymerase 1 OS=Mus musculus OX=10090 GN=Parp1 PE=1 SV=3	1.14768e+07	194522
555_1	sp|P18653|KS6A1_MOUSE	14.2787	NA	81543.3	ADPSQFELLK;DILADVNHPFVVK;LGSGPDGAEEIKR;TVEYLHSQGVVHR	1;1;1;1	4	4	0.0677	22783;36836;31253;38852	-	Ribosomal protein S6 kinase alpha-1 OS=Mus musculus OX=10090 GN=Rps6ka1 PE=1 SV=1	7.7406e+06	172013
1532_1	sp|Q8CFQ3|AQR_MOUSE	6.08371	NA	170185	VGVPTVDLDAQGR;VNYVLAR	1;1	2	2	0.0135	31178;9231	-	RNA helicase aquarius OS=Mus musculus OX=10090 GN=Aqr PE=1 SV=2	3.86905e+06	50908.5
422_1	sp|P23116|EIF3A_MOUSE	50.4959	NA	161838	AVEDIHGLFSLSK;EQPEKEPELQQYVPQLQNNTILR;FLWESYR;FSVLQYVVPEVK;ILQEHEQIK;LATLLGLQAPPTR;LEEIPLIK;LESLNIQR;LLLTPWVK;LLQQVAQIYQSIEFSR;SGNALFHASTLHR;TLSFGSDLNYATR;VLLATLSIPITPER;VSTVFWK	1;1;1;1;1;1;1;1;1;1;1;1;1;1	14	17	0.122	34919;34918;34916;56317;16030;34616;22254;32248;14134;14900;14789;47783;34706;34708;35979;38786;10523	-	Eukaryotic translation initiation factor 3 subunit A OS=Mus musculus OX=10090 GN=Eif3a PE=1 SV=5	3.91356e+07	434840
1393_1	sp|Q8BG32|PSD11_MOUSE	40.4187	NA	47407	ALLVEVQLLESK;EASIDILHSIVK;LVSLYFDTK;LVSLYFDTKR;LYDNLLEQNLIR;TGQAAELGGLLK;TYHALSNLPK;VIEPFSR;VQIEHISSLIK;YVRPFLNSISK	1;1;1;1;1;1;1;1;1;1	10	14	0.2299	31887;31101;31100;19775;27323;27322;38182;23298;22578;9763;28508;31050;31048;31049	-	26S proteasome non-ATPase regulatory subunit 11 OS=Mus musculus OX=10090 GN=Psmd11 PE=1 SV=3	1.7341e+07	541906
181_1	sp|Q9JHU4|DYHC1_MOUSE	105.912	NA	531710	AWTQVLLGQAEDK;EIVLSAGSTPK;EWTDGLFTHVLR;GWDDLFNK;KLEHLITELVHQR;LAETVFNFQEK;LDPYVQR;LDRDPASGTALQEISFWLNLER;LLAESVTEVEIFGK;LLNTFLER;LNTQEIFDDWAR;LSLSNAISTVLPLTQLR;NTISLLVAGLK;NTISLLVAGLKK;QALVAIFTHLR;QLQNISQAAASGGAK;QNLDGLLNQLK;QNLFTTWSHHLQQANIQFR;QPQGHLLLIGVSGAGK;TEYLSNADER;TVENIKDPLFR;VAAPDVVVPTLDTVR;VNFLPEIITLSK;VPLAIVNK;VPQIEVETHK;VPVNLLR;VTFVNFTVTR;WQALLVQIR;YATLATVSR	1;1;1;1;1;1;1;1;1;1;1;1;1;1;1;1;1;1;1;1;1;1;1;1;1;1;1;1;1	29	31	0.0717	36530;20565;37092;15779;41374;31127;11536;54916;39230;16275;38278;46065;21840;28076;28590;28591;27832;35956;28014;53777;40422;25179;31404;39831;33213;10009;24342;8298;24524;21746;15273	-	Cytoplasmic dynein 1 heavy chain 1 OS=Mus musculus OX=10090 GN=Dync1h1 PE=1 SV=2	1.01851e+08	359899
820_1	sp|Q8VCH0|THIKB_MOUSE	2.83045	NA	43967.8	IAQFLSGIPETVPLSTVNR	1	1	1	0.0448	49862	sp|Q921H8|THIKA_MOUSE	3-ketoacyl-CoA thiolase B, peroxisomal OS=Mus musculus OX=10090 GN=Acaa1b PE=1 SV=1	73795.8	3514.08
553_1	sp|Q05144|RAC2_MOUSE	10.9504	NA	21427.1	LAPITYPQGLALAK;TVFDEAIR;YLECSALTQR	1;1;1	3	3	0.1667	36417;13957;27263	-	Ras-related C3 botulinum toxin substrate 2 OS=Mus musculus OX=10090 GN=Rac2 PE=1 SV=1	1.0563e+07	1.0563e+06
1124_1	sp|P14576|SRP54_MOUSE	5.52486	NA	55684.3	AGAFDQLK;LAYYYQR	1;1	2	2	0.0298	9853;15065	-	Signal recognition particle 54 kDa protein OS=Mus musculus OX=10090 GN=Srp54 PE=1 SV=2	4.85851e+06	134959
1391_1	sp|P10404|ENV1_MOUSE	4.71045	NA	69568.5	QFEQLQAAIHTDLGALEK	1	1	3	0.0281	49384;49385;49386	-	MLV-related proviral Env polyprotein OS=Mus musculus OX=10090 PE=1 SV=3	340469	12159.6
420_1	sp|P07310|KCRM_MOUSE	2.84315	NA	43017.8	IEEIFKK	1	1	1	0.0184	12190	-	Creatine kinase M-type OS=Mus musculus OX=10090 GN=Ckm PE=1 SV=1	2.65128e+06	110470
212_1	sp|P63094|GNAS2_MOUSE	6.15885	NA	45634.9	LQEALNLFK;VLTSGIFETK	1;1	2	2	0.0482	19312;20226	sp|Q6R0H7|GNAS1_MOUSE	Guanine nucleotide-binding protein G(s) subunit alpha isoforms short OS=Mus musculus OX=10090 GN=Gnas PE=1 SV=1	8.80321e+06	400146
183_1	sp|Q8JZU2|TXTP_MOUSE	9.11103	NA	33909.9	FIHDQTSSNPK;GFFHGVR;GLSSLLYGSIPK	1;1;1	3	3	0.0965	28784;8611;26990	-	Tricarboxylate transport protein, mitochondrial OS=Mus musculus OX=10090 GN=Slc25a1 PE=1 SV=1	7.02156e+06	413033
251_1	sp|Q9D154|ILEUA_MOUSE	40.8246	NA	42547.8	DIEDESTGLKK;ENLEFIDVHVK;FKIEESYTLNSNLGR;FMTEDTTDAPFR;FPFGYISDLK;FQSLNAEVSKR;IEESYTLNSNLGR;LVLVNAIYFK;RENLEFIDVHVK;TFHFDSVEDIHSR	1;1;1;1;1;1;1;1;1;1	10	14	0.248	26961;26962;31918;44980;36039;24660;29024;29022;29021;37889;24363;38006;40766;40767	-	Leukocyte elastase inhibitor A OS=Mus musculus OX=10090 GN=Serpinb1a PE=1 SV=1	3.18829e+07	1.38621e+06
1126_1	sp|O88543|CSN3_MOUSE	2.32782	NA	47801	YTSQIVGR	1	1	1	0.0189	12865	-	COP9 signalosome complex subunit 3 OS=Mus musculus OX=10090 GN=Cops3 PE=1 SV=3	1.20242e+06	44534
426_1	sp|Q61410|KGP2_MOUSE	2.0925	NA	87030.1	ALISDDVRSANIIAEENDVACLVIDR	1	1	1	0.0341	56629	-	cGMP-dependent protein kinase 2 OS=Mus musculus OX=10090 GN=Prkg2 PE=1 SV=1	0	0
1397_1	sp|Q9ESZ8|GTF2I_MOUSE	12.7894	NA	112195	AGISFIIK;EQVNDLFSR;FAQALGLTEAVK;SPTWFGIPR	1;1;1;1	4	4	0.0381	9826;20817;27628;18588	-	General transcription factor II-I OS=Mus musculus OX=10090 GN=Gtf2i PE=1 SV=3	1.32181e+07	220302
1334_1	sp|P32037|GTR3_MOUSE	4.71045	NA	53444	QVTVLELFR	1	1	1	0.0183	20701	-	Solute carrier family 2, facilitated glucose transporter member 3 OS=Mus musculus OX=10090 GN=Slc2a3 PE=1 SV=1	0	0
185_1	sp|O08810|U5S1_MOUSE	42.9033	NA	109291	DSIVQGFQWGTR;GLAEDIENEVVQITWNR;GLSEDVSISK;GNEEAQIFRPLK;ILDAVVAQEPLHR;LGEFFQTK;LWGDIYFNPK;SFVEFILEPLYK;VLSGTIHAGQPVK;VPAGNWVLIEGVDQPIVK;YDWDLLAAR	1;1;1;1;1;1;1;1;1;1;1	11	14	0.138	34003;48945;48946;17408;34384;36630;36629;14759;27843;37501;30269;48006;48005;21529	-	116 kDa U5 small nuclear ribonucleoprotein component OS=Mus musculus OX=10090 GN=Eftud2 PE=1 SV=1	7.19879e+07	1.2855e+06
828_1	sp|Q9DC70|NDUS7_MOUSE	7.77906	NA	24666.8	AEYVVTK;LDDLINWAR;LSHLPR	1;1;1	3	3	0.0982	8255;21203;5482	-	NADH dehydrogenase [ubiquinone] iron-sulfur protein 7, mitochondrial OS=Mus musculus OX=10090 GN=Ndufs7 PE=1 SV=1	6.29551e+06	449679
1501_1	sp|P01942|HBA_MOUSE	9.42089	NA	15075.8	FLASVSTVLTSK;IGGHGAEYGAEALER	1;1	2	3	0.1901	27863;39039;39038	-	Hemoglobin subunit alpha OS=Mus musculus OX=10090 GN=Hba PE=1 SV=2	3.09443e+06	386803
447_1	sp|P00397|COX1_MOUSE	4.71045	NA	56871.9	VFSWLATLHGGNIK	1	1	2	0.0272	39524;39523	-	Cytochrome c oxidase subunit 1 OS=Mus musculus OX=10090 GN=Mtco1 PE=1 SV=2	1.51148e+06	302297
1015_1	sp|Q8R1B4|EIF3C_MOUSE	25.5358	NA	105465	AKELLGQGLLLR;DAHNALLDIQSSGR;ELLGQGLLLR;GCILTLVER;GTEITHAVVIK;LGSLVENNER;SIVDKEGVPR;VWDLFPEADK;VWDLFPEADKVR	1;1;1;1;1;1;1;1;1	9	11	0.0856	30481;30480;37941;21027;18598;23767;21901;20462;20470;26252;37130	-	Eukaryotic translation initiation factor 3 subunit C OS=Mus musculus OX=10090 GN=Eif3c PE=1 SV=1	2.5712e+07	597953
1017_1	sp|Q2L4X1|BZW2_MUSMM	2.9632	NA	48032.9	IVVLFYK;YFTDAGLK	0;1	1	1	0.0358	11162;12509	-	Basic leucine zipper and W2 domain-containing protein 2 OS=Mus musculus molossinus OX=57486 GN=Bzw2 PE=2 SV=1 >sp|Q91VK1|BZW2_MOUSE Basic leucine zipper and W2 domain-containing protein 2 OS=Mus musculus OX=10090 GN=Bzw2 PE=1 SV=1	1.5595e+06	50306.4
528_1	sp|Q9DBH5|LMAN2_MOUSE	15.0618	NA	40404.2	DNFHGLAIFLDTYPNDETTER;DNVDDPTGNFR;NLHGDGIALWYTR;TPEEESIDWTK	1;1;1;1	4	4	0.1564	54475;27697;38544;31504	-	Vesicular integral-membrane protein VIP36 OS=Mus musculus OX=10090 GN=Lman2 PE=1 SV=2	3.49952e+06	166644
863_1	sp|P84099|RL19_MOUSE	4.71045	NA	23451.2	VWLDPNETNEIANANSR	1	1	1	0.0867	48168	-	60S ribosomal protein L19 OS=Mus musculus OX=10090 GN=Rpl19 PE=1 SV=1	3.10238e+06	344709
214_1	sp|Q80ZV0|RNH2B_MOUSE	3.07943	NA	34707.4	QLVFLLPEHLK	1	1	2	0.0357	31628;31629	-	Ribonuclease H2 subunit B OS=Mus musculus OX=10090 GN=Rnaseh2b PE=1 SV=2	30636.7	1802.16
1191_1	sp|P15535|B4GT1_MOUSE	2.55177	NA	44382.9	VAIIIPFR	1	1	1	0.0201	13079	-	Beta-1,4-galactosyltransferase 1 OS=Mus musculus OX=10090 GN=B4galt1 PE=1 SV=1	157948	8313.04
824_1	sp|Q03265|ATPA_MOUSE	52.9523	NA	59715.6	AVDSLVPIGR;DNGKHALIIYDDLSK;EAYPGDVFYLHSR;EVAAFAQFGSDLDAATQQLLSR;FENAFLSHVISQHQSLLGNIR;FNDGTDEK;GIRPAINVGLSVSR;GYLDKLEPSK;HALIIYDDLSK;QMSLLLR;TSIAIDTIINQK;VVDALGNAIDGK;VVDALGNAIDGKGPIGSK	1;1;1;1;1;1;1;1;1;1;1;1;1	13	19	0.2712	17076;43422;39881;39879;39878;53543;53544;54075;54077;12924;35782;22871;22869;29434;10298;30746;23983;43649;43646	-	ATP synthase subunit alpha, mitochondrial OS=Mus musculus OX=10090 GN=Atp5f1a PE=1 SV=1	1.18433e+08	3.28982e+06
1462_1	sp|Q8K0Q5|RHG18_MOUSE	2.0285	NA	74883.8	IPLIFQK	1	1	1	0.0106	10228	-	Rho GTPase-activating protein 18 OS=Mus musculus OX=10090 GN=Arhgap18 PE=1 SV=1	134864	3211.04
822_1	sp|P58137|ACOT8_MOUSE	2.37712	NA	35804.2	VAAQEVPIEIK	1	1	1	0.0344	25165	-	Acyl-coenzyme A thioesterase 8 OS=Mus musculus OX=10090 GN=Acot8 PE=1 SV=1	6.03503e+06	301751
216_1	sp|B9EJ86|OSBL8_MOUSE	9.62384	NA	101205	TGYSAILEFK;VVLPTFILEPR;YVLEEAQR	1;1;1	3	3	0.0326	21805;29272;16335	-	Oxysterol-binding protein-related protein 8 OS=Mus musculus OX=10090 GN=Osbpl8 PE=1 SV=1	1.65982e+06	29639.7
121_4	sp|Q6IFX2|K1C42_MOUSE	6.08371	NA	50101.9	ALEEANADLEVK;TKYETELNLR;VLDELTLAR	1;1;0	2	2	0.0686	29993;28499;17213;17214	-	Keratin, type I cytoskeletal 42 OS=Mus musculus OX=10090 GN=Krt42 PE=1 SV=1	7.08667e+06	214748
121_2	sp|Q61414|K1C15_MOUSE	2.19787	NA	49107.1	TDLEMQIEQLNEELAYLKK;VLDELTLAR	1;0	1	1	0.0619	53294;17213;17214	-	Keratin, type I cytoskeletal 15 OS=Mus musculus OX=10090 GN=Krt15 PE=1 SV=2	889869	27808.4
121_3	sp|P19001|K1C19_MOUSE	2.67778	NA	44514.7	IVLQIDNAR;VLDELTLAR	1;0	1	1	0.0447	17728;17213;17214	-	Keratin, type I cytoskeletal 19 OS=Mus musculus OX=10090 GN=Krt19 PE=1 SV=1	1.86168e+06	53191
121_1	sp|Q61781|K1C14_MOUSE	3.66905	NA	52833.9	EVATNSELVQSGK;VLDELTLAR	1;0	1	1	0.0455	32688;17213;17214	sp|Q9QWL7|K1C17_MOUSE	Keratin, type I cytoskeletal 14 OS=Mus musculus OX=10090 GN=Krt14 PE=1 SV=2	3.53834e+06	101095
869_1	sp|Q921Y2|IMP3_MOUSE	2.30293	NA	21763.5	LPTLLLK	1	1	1	0.038	7797	-	U3 small nucleolar ribonucleoprotein protein IMP3 OS=Mus musculus OX=10090 GN=Imp3 PE=2 SV=1	125236	11385.1
520_1	sp|P67778|PHB_MOUSE	42.4769	NA	29801.9	AAELIANSLATAGDGLIELR;AAIISAEGDSK;AATFGLILDDVSLTHLTFGK;DLQNVNITLR;EFTEAVEAK;FDAGELITQR;FGLALAVAGGVVNSALYNVDAGHR;ILFRPVASQLPR;IYTSIGEDYDER;KLEAAEDIAYQLSR	1;1;1;1;1;1;1;1;1;1	10	13	0.5221	49169;49168;18629;50983;24624;24663;16968;22860;53802;34168;34169;36592;41169	-	Prohibitin OS=Mus musculus OX=10090 GN=Phb PE=1 SV=1	5.25974e+07	2.92208e+06
127_1	sp|P48758|CBR1_MOUSE	3.16821	NA	30622	FHQLDIDNPQSIR	1	1	1	0.0469	40584	-	Carbonyl reductase [NADPH] 1 OS=Mus musculus OX=10090 GN=Cbr1 PE=1 SV=3	651805	34305.5
1011_1	sp|Q9Z1X4|ILF3_MOUSE	17.8004	NA	95961.3	AYAALAALEK;EDITQSAQHALR;LFPDTPLALEANK;YELISETGGSHDKR	1;1;1;1	4	5	0.0546	16867;32977;32976;35409;40816	-	Interleukin enhancer-binding factor 3 OS=Mus musculus OX=10090 GN=Ilf3 PE=1 SV=2	6.5067e+06	162667
1117_1	sp|O70325|GPX4_MOUSE	3.66905	NA	22214.9	EFAAGYNVK	1	1	1	0.0457	15942	-	Phospholipid hydroperoxide glutathione peroxidase OS=Mus musculus OX=10090 GN=Gpx4 PE=1 SV=4	1.63799e+06	109200
1013_1	sp|O88545|CSN6_MOUSE	2.75052	NA	35857	IGVDHVAR	1	1	1	0.0247	10524	-	COP9 signalosome complex subunit 6 OS=Mus musculus OX=10090 GN=Cops6 PE=1 SV=1	330874	23633.9
1111_1	sp|Q7TT45|RRAGD_MOUSE	3.27673	NA	51199.6	AFLFDVVSK	1	1	1	0.02	17035	sp|Q99K70|RRAGC_MOUSE	Ras-related GTP-binding protein D OS=Mus musculus OX=10090 GN=Rragd PE=1 SV=2	622530	27066.5
1054_1	sp|P97452|BOP1_MOUSE	4.71045	NA	82493.6	WLEVSEEEHQR	1	1	1	0.015	35871	-	Ribosome biogenesis protein BOP1 OS=Mus musculus OX=10090 GN=Bop1 PE=1 SV=1	2.03265e+06	54936.5
864_1	sp|P52825|CPT2_MOUSE	2.9632	NA	73933.6	FFNEVFR	1	1	1	0.0106	14297	-	Carnitine O-palmitoyltransferase 2, mitochondrial OS=Mus musculus OX=10090 GN=Cpt2 PE=1 SV=2	171781	4090.03
300_1	sp|Q8VDG7|PAFA2_MOUSE	5.82817	NA	43533.9	AILAFLQK;IVTVLGAVHR	1;1	2	2	0.0462	12063;18773	-	Platelet-activating factor acetylhydrolase 2, cytoplasmic OS=Mus musculus OX=10090 GN=Pafah2 PE=1 SV=2	348130	15824.1
1236_1	sp|P01869|IGH1M_MOUSE	3.66905	NA	43358.7	VNSAAFPAPIEK	1	1	1	0.0305	27410	sp|P01868|IGHG1_MOUSE	Ig gamma-1 chain C region, membrane-bound form OS=Mus musculus OX=10090 GN=Ighg1 PE=1 SV=2	4.34222e+06	289481
1290_1	sp|Q921N6|DDX27_MOUSE	4.71045	NA	85885.1	AAPDILIATPGR	1	1	1	0.0158	25079	-	Probable ATP-dependent RNA helicase DDX27 OS=Mus musculus OX=10090 GN=Ddx27 PE=1 SV=3	1.40867e+06	29347.3
306_1	sp|Q9CWY8|RNH2A_MOUSE	3.66905	NA	33491.7	FSWSTAQAILEK	1	1	1	0.0399	33471	-	Ribonuclease H2 subunit A OS=Mus musculus OX=10090 GN=Rnaseh2a PE=1 SV=2	2.07292e+06	138195
1056_2	sp|Q8BTM8|FLNA_MOUSE	128.215	NA	281046	AEISFEDRK;AFGPGLQGGNAGSPAR;ANLPQSFQVDTSK;ASGPGLNTTGVPASLPVEFTIDAK;AWGPGLEGGIVGK;DAGEGLLAVQITDPEGKPK;DKGEYTLVVK;DVDIIDHHDNTYTVK;EATTEFSVDAR;EGSYSISVLYGEEEVPR;ENGIYLIDVK;ETGEHLVHVK;FGGEHVPNSPFQVTALAGDQPTVQTPLR;FTVETR;GKLDVQFSGLAK;GQHVPGSPFQFTVGPLGEGGAHK;LIALLEVLSQK;LIALLEVLSQKK;LLGWIQNK;LTVSSLQESGLK;NDNDTFTVK;NGHVGISFVPK;RLTVSSLQESGLK;SAGQGEVLVYVEDPAGHQEEAK;SPFEVYVDK;SPFSVGVSPSLDLSK;TFSVWYVPEVTGTHK…	1;1;1;1;1;1;1;1;1;1;1;1;1;1;1;1;0;1;0;1;1;1;1;1;1;1;1;1;1;1;1;1;1;1;1;1;1	35	43	0.1904	20204;36424;35611;53587;27275;48086;22975;45223;26517;47585;23560;22824;22822;56934;6335;28333;28330;53253;26636;32430;32431;14866;28286;18199;23129;35002;53319;19653;38699;44517;42100;42099;56712;38201;38171;54268;54269;42239;29268;29267;34314;33425;33424;29538;6298	-	Filamin-A OS=Mus musculus OX=10090 GN=Flna PE=1 SV=5	9.61184e+07	672157
1238_1	sp|Q9CY66|GAR1_MOUSE	3.07943	NA	23459.6	VDEIFGQLR	1	1	1	0.039	19341	-	H/ACA ribonucleoprotein complex subunit 1 OS=Mus musculus OX=10090 GN=Gar1 PE=1 SV=1	1.07474e+06	63219.9
998_1	sp|P42669|PURA_MOUSE	7.55359	NA	34862.4	FFFDVGSNK;VSEVKPTYR	1;1	2	2	0.0561	18574;19447	-	Transcriptional activator protein Pur-alpha OS=Mus musculus OX=10090 GN=Pura PE=1 SV=1	1.15432e+06	76954.8
[truncated: 1,700 more rows]
