# Supplementary material for: Hematopoietic stem and progenitor cell membrane-coated vesicles for bone marrow-targeted leukaemia drug delivery
Source: Nat Commun. 2024 Jul 7;15:5689. doi: 10.1038/s41467-024-50021-9 (PMC11227508; doi:10.1038/s41467-024-50021-9)
Supplement: Supplementary file 5 — Supplementary Data 2 [file 41467_2024_50021_MOESM5_ESM.xls]

## Sheet: HSPC.fa.GO2protein
Ontology	Class	number_of_HSC-2	proteins_of_HSPC
biological_process	behavior	42	sp|Q9JK81|MYG1_MOUSE;sp|P09055|ITB1_MOUSE;sp|P26443|DHE3_MOUSE;sp|Q9CQI3|GMFB_MOUSE;sp|P29416|HEXA_MOUSE;sp|P20060|HEXB_MOUSE;sp|P09671|SODM_MOUSE;sp|P00493|HPRT_MOUSE;sp|P97772|GRM1_MOUSE;sp|P50247|SAHH_MOUSE;sp|Q91VC3|IF4A3_MOUSE;sp|Q9EQH3|VPS35_MOUSE;sp|Q9JIY5|HTRA2_MOUSE;sp|P63005|LIS1_MOUSE;sp|Q99LX0|PARK7_MOUSE;sp|Q5XJY5|COPD_MOUSE;sp|Q07076|ANXA7_MOUSE;sp|Q60931|VDAC3_MOUSE;sp|Q6NZJ6|IF4G1…
biological_process	biological adhesion	90	sp|P03958|ADA_MOUSE;sp|Q9DBC7|KAP0_MOUSE;sp|P70677|CASP3_MOUSE;sp|Q9QUI0|RHOA_MOUSE;sp|P16045|LEG1_MOUSE;sp|Q8BYA0|TBCD_MOUSE;sp|Q9WUM4|COR1C_MOUSE;sp|Q61699|HS105_MOUSE;sp|P29351|PTN6_MOUSE;sp|P15702|LEUK_MOUSE;sp|P55264|ADK_MOUSE;sp|Q62351|TFR1_MOUSE;sp|O89053|COR1A_MOUSE;sp|P04919|B3AT_MOUSE;sp|P08032|SPTA1_MOUSE;sp|P23492|PNPH_MOUSE;sp|Q8K1X4|NCKPL_MOUSE;sp|P11276|FINC_MOUSE;sp|P26043|RADI_MO…
biological_process	biological regulation	890	sp|Q9Z2U1|PSA5_MOUSE;sp|P54775|PRS6B_MOUSE;sp|Q9R1P0|PSA4_MOUSE;sp|Q8BG32|PSD11_MOUSE;sp|P49722|PSA2_MOUSE;sp|Q9DBG3|AP2B1_MOUSE;sp|P61290|PSME3_MOUSE;sp|P46471|PRS7_MOUSE;sp|P63001|RAC1_MOUSE;sp|P84091|AP2M1_MOUSE;sp|Q9QUM9|PSA6_MOUSE;sp|P62196|PRS8_MOUSE;sp|Q68FD5|CLH1_MOUSE;sp|Q7TMR0|PCP_MOUSE;sp|Q9Z2K1|K1C16_MOUSE;sp|Q9Z0E2|CHRD_MOUSE;sp|Q99PT1|GDIR1_MOUSE;sp|P58771|TPM1_MOUSE;sp|Q99KH8|STK24…
biological_process	cell aggregation	1	sp|P47811|MK14_MOUSE
biological_process	cell killing	22	sp|O08573|LEG9_MOUSE;sp|P35700|PRDX1_MOUSE;sp|P99024|TBB5_MOUSE;sp|P29351|PTN6_MOUSE;sp|P68372|TBB4B_MOUSE;sp|Q921M7|CYRIB_MOUSE;sp|P01901|HA1B_MOUSE;sp|P01899|HA11_MOUSE;sp|P23492|PNPH_MOUSE;sp|Q3UP87|ELNE_MOUSE;sp|P11499|HS90B_MOUSE;sp|O89053|COR1A_MOUSE;sp|Q09014|NCF1_MOUSE;sp|P16858|G3P_MOUSE;sp|Q9CZX8|RS19_MOUSE;sp|Q8CGP1|H2B1K_MOUSE;sp|P08071|TRFL_MOUSE;sp|Q64324|STXB2_MOUSE;sp|P11438|LAMP1…
biological_process	cell proliferation	164	sp|Q9DBC7|KAP0_MOUSE;sp|P70677|CASP3_MOUSE;sp|P58771|TPM1_MOUSE;sp|P19157|GSTP1_MOUSE;sp|Q62351|TFR1_MOUSE;sp|P03958|ADA_MOUSE;sp|Q8K1X4|NCKPL_MOUSE;sp|P29351|PTN6_MOUSE;sp|P15702|LEUK_MOUSE;sp|P70670|NACAM_MOUSE;sp|P31230|AIMP1_MOUSE;sp|P42225|STAT1_MOUSE;sp|Q03265|ATPA_MOUSE;sp|P55264|ADK_MOUSE;sp|O89053|COR1A_MOUSE;sp|P04919|B3AT_MOUSE;sp|P08032|SPTA1_MOUSE;sp|P23492|PNPH_MOUSE;sp|Q64261|CDK6_…
biological_process	cellular component organization or biogenesis	656	sp|Q8BTS4|NUP54_MOUSE;sp|Q99P88|NU155_MOUSE;sp|Q9CVB6|ARPC2_MOUSE;sp|Q9CPW4|ARPC5_MOUSE;sp|Q9WV32|ARC1B_MOUSE;sp|Q9JM76|ARPC3_MOUSE;sp|Q99JY9|ARP3_MOUSE;sp|P61161|ARP2_MOUSE;sp|Q3UQ44|IQGA2_MOUSE;sp|Q9R0Q6|ARC1A_MOUSE;sp|P59999|ARPC4_MOUSE;sp|P30681|HMGB2_MOUSE;sp|Q01320|TOP2A_MOUSE;sp|Q64511|TOP2B_MOUSE;sp|Q04750|TOP1_MOUSE;sp|Q64727|VINC_MOUSE;sp|P47757|CAPZB_MOUSE;sp|P63001|RAC1_MOUSE;sp|Q8R48…
biological_process	cellular process	1246	sp|Q9Z2U1|PSA5_MOUSE;sp|P54775|PRS6B_MOUSE;sp|Q9R1P0|PSA4_MOUSE;sp|Q8BG32|PSD11_MOUSE;sp|P49722|PSA2_MOUSE;sp|Q9DBG3|AP2B1_MOUSE;sp|P61290|PSME3_MOUSE;sp|P46471|PRS7_MOUSE;sp|P63001|RAC1_MOUSE;sp|P84091|AP2M1_MOUSE;sp|Q9QUM9|PSA6_MOUSE;sp|P62196|PRS8_MOUSE;sp|Q68FD5|CLH1_MOUSE;sp|Q9D0K2|SCOT1_MOUSE;sp|P11438|LAMP1_MOUSE;sp|Q7TMR0|PCP_MOUSE;sp|Q9Z2K1|K1C16_MOUSE;sp|Q9Z0E2|CHRD_MOUSE;sp|Q99PT1|GDIR…
biological_process	detoxification	13	sp|Q99LX0|PARK7_MOUSE;sp|O09131|GSTO1_MOUSE;sp|O08709|PRDX6_MOUSE;sp|P01942|HBA_MOUSE;sp|P35700|PRDX1_MOUSE;sp|P09671|SODM_MOUSE;sp|P11247|PERM_MOUSE;sp|Q61171|PRDX2_MOUSE;sp|Q9R0P3|ESTD_MOUSE;sp|P28474|ADHX_MOUSE;sp|P48774|GSTM5_MOUSE;sp|P10649|GSTM1_MOUSE;sp|P00375|DYR_MOUSE
biological_process	developmental process	532	sp|Q9Z2U1|PSA5_MOUSE;sp|P54775|PRS6B_MOUSE;sp|Q9R1P0|PSA4_MOUSE;sp|Q8BG32|PSD11_MOUSE;sp|P49722|PSA2_MOUSE;sp|Q9DBG3|AP2B1_MOUSE;sp|P61290|PSME3_MOUSE;sp|P46471|PRS7_MOUSE;sp|P63001|RAC1_MOUSE;sp|P84091|AP2M1_MOUSE;sp|Q9QUM9|PSA6_MOUSE;sp|P62196|PRS8_MOUSE;sp|Q68FD5|CLH1_MOUSE;sp|P03958|ADA_MOUSE;sp|P62754|RS6_MOUSE;sp|Q9QUI0|RHOA_MOUSE;sp|P07356|ANXA2_MOUSE;sp|Q61411|RASH_MOUSE;sp|P97496|SMRC1_M…
biological_process	growth	87	sp|P02716|ACHD_MOUSE;sp|Q00612|G6PD1_MOUSE;sp|Q62448|IF4G2_MOUSE;sp|Q8BZQ7|ANC2_MOUSE;sp|Q9Z0P5|TWF2_MOUSE;sp|P11276|FINC_MOUSE;sp|P63005|LIS1_MOUSE;sp|Q62384|ZPR1_MOUSE;sp|Q9CX00|IST1_MOUSE;sp|O55131|SEPT7_MOUSE;sp|P63094|GNAS2_MOUSE;sp|Q99JY9|ARP3_MOUSE;sp|Q3UP87|ELNE_MOUSE;sp|P28293|CATG_MOUSE;sp|P11247|PERM_MOUSE;sp|P13020|GELS_MOUSE;sp|Q9D964|GATM_MOUSE;sp|P62141|PP1B_MOUSE;sp|Q62318|TIF1B_M…
biological_process	immune system process	235	sp|P03958|ADA_MOUSE;sp|P14211|CALR_MOUSE;sp|O35658|C1QBP_MOUSE;sp|Q9DBC7|KAP0_MOUSE;sp|P70677|CASP3_MOUSE;sp|Q00422|GABPA_MOUSE;sp|Q9JIF0|ANM1_MOUSE;sp|P31230|AIMP1_MOUSE;sp|Q501J6|DDX17_MOUSE;sp|P42225|STAT1_MOUSE;sp|Q9Z1X4|ILF3_MOUSE;sp|Q61990|PCBP2_MOUSE;sp|P26041|MOES_MOUSE;sp|Q62351|TFR1_MOUSE;sp|Q8K1X4|NCKPL_MOUSE;sp|Q61699|HS105_MOUSE;sp|P29351|PTN6_MOUSE;sp|P15702|LEUK_MOUSE;sp|P01027|CO3…
biological_process	localization	531	sp|Q7TMR0|PCP_MOUSE;sp|Q9Z2K1|K1C16_MOUSE;sp|Q9Z0E2|CHRD_MOUSE;sp|Q99PT1|GDIR1_MOUSE;sp|P58771|TPM1_MOUSE;sp|Q99KH8|STK24_MOUSE;sp|Q8BTS4|NUP54_MOUSE;sp|Q99P88|NU155_MOUSE;sp|Q09014|NCF1_MOUSE;sp|Q8BGE6|ATG4B_MOUSE;sp|Q9WV80|SNX1_MOUSE;sp|P61027|RAB10_MOUSE;sp|Q7M6Y3|PICAL_MOUSE;sp|P46467|VPS4B_MOUSE;sp|Q3UHD6|SNX27_MOUSE;sp|P14211|CALR_MOUSE;sp|O35658|C1QBP_MOUSE;sp|Q9D0M3|CY1_MOUSE;sp|Q99JB2|ST…
biological_process	locomotion	125	sp|Q7TMR0|PCP_MOUSE;sp|Q9Z2K1|K1C16_MOUSE;sp|Q9Z0E2|CHRD_MOUSE;sp|Q99PT1|GDIR1_MOUSE;sp|P58771|TPM1_MOUSE;sp|Q99KH8|STK24_MOUSE;sp|P14211|CALR_MOUSE;sp|O35658|C1QBP_MOUSE;sp|P26041|MOES_MOUSE;sp|P13020|GELS_MOUSE;sp|P48036|ANXA5_MOUSE;sp|P70670|NACAM_MOUSE;sp|P63005|LIS1_MOUSE;sp|Q9QUI0|RHOA_MOUSE;sp|Q8BTM8|FLNA_MOUSE;sp|Q9CX00|IST1_MOUSE;sp|P46467|VPS4B_MOUSE;sp|P51150|RAB7A_MOUSE;sp|Q3TTY5|K22E…
biological_process	metabolic process	1056	sp|Q9D0K2|SCOT1_MOUSE;sp|P30681|HMGB2_MOUSE;sp|Q01320|TOP2A_MOUSE;sp|Q64511|TOP2B_MOUSE;sp|Q04750|TOP1_MOUSE;sp|Q922D8|C1TC_MOUSE;sp|Q64737|PUR2_MOUSE;sp|Q3V3R1|C1TM_MOUSE;sp|P50431|GLYC_MOUSE;sp|Q01853|TERA_MOUSE;sp|Q91YW3|DNJC3_MOUSE;sp|P33609|DPOLA_MOUSE;sp|P20664|PRI1_MOUSE;sp|Q9Z2U1|PSA5_MOUSE;sp|P54775|PRS6B_MOUSE;sp|Q9R1P0|PSA4_MOUSE;sp|Q8BG32|PSD11_MOUSE;sp|Q9JLV5|CUL3_MOUSE;sp|P49722|PSA…
biological_process	multi-organism process	240	sp|O70133|DHX9_MOUSE;sp|P62754|RS6_MOUSE;sp|P07356|ANXA2_MOUSE;sp|O08573|LEG9_MOUSE;sp|P31230|AIMP1_MOUSE;sp|Q501J6|DDX17_MOUSE;sp|P42225|STAT1_MOUSE;sp|Q9Z1X4|ILF3_MOUSE;sp|Q61990|PCBP2_MOUSE;sp|O09106|HDAC1_MOUSE;sp|Q921F2|TADBP_MOUSE;sp|P08071|TRFL_MOUSE;sp|Q61171|PRDX2_MOUSE;sp|Q76MZ3|2AAA_MOUSE;sp|P62827|RAN_MOUSE;sp|P30681|HMGB2_MOUSE;sp|Q8R2U0|SEH1_MOUSE;sp|Q8CGP1|H2B1K_MOUSE;sp|P08905|LYZ…
biological_process	multicellular organismal process	554	sp|Q9Z2U1|PSA5_MOUSE;sp|P54775|PRS6B_MOUSE;sp|Q9R1P0|PSA4_MOUSE;sp|Q8BG32|PSD11_MOUSE;sp|P49722|PSA2_MOUSE;sp|Q9DBG3|AP2B1_MOUSE;sp|P61290|PSME3_MOUSE;sp|P46471|PRS7_MOUSE;sp|P63001|RAC1_MOUSE;sp|P84091|AP2M1_MOUSE;sp|Q9QUM9|PSA6_MOUSE;sp|P62196|PRS8_MOUSE;sp|Q68FD5|CLH1_MOUSE;sp|Q7TMR0|PCP_MOUSE;sp|Q99MN1|SYK_MOUSE;sp|Q9JKF1|IQGA1_MOUSE;sp|P41241|CSK_MOUSE;sp|P08071|TRFL_MOUSE;sp|P03958|ADA_MOUS…
biological_process	negative regulation of biological process	473	sp|Q9Z2K1|K1C16_MOUSE;sp|Q9Z0E2|CHRD_MOUSE;sp|Q99PT1|GDIR1_MOUSE;sp|P58771|TPM1_MOUSE;sp|Q99KH8|STK24_MOUSE;sp|Q9DBC7|KAP0_MOUSE;sp|P70677|CASP3_MOUSE;sp|P39054|DYN2_MOUSE;sp|Q62384|ZPR1_MOUSE;sp|P07356|ANXA2_MOUSE;sp|Q61187|TS101_MOUSE;sp|Q60631|GRB2_MOUSE;sp|P19157|GSTP1_MOUSE;sp|Q9QUI0|RHOA_MOUSE;sp|P16045|LEG1_MOUSE;sp|Q8BYA0|TBCD_MOUSE;sp|Q00422|GABPA_MOUSE;sp|Q9JIF0|ANM1_MOUSE;sp|O09106|HDA…
biological_process	pigmentation	9	sp|P35585|AP1M1_MOUSE;sp|O08788|DCTN1_MOUSE;sp|P62821|RAB1A_MOUSE;sp|P46638|RB11B_MOUSE;sp|P22892|AP1G1_MOUSE;sp|P09671|SODM_MOUSE;sp|P68040|RACK1_MOUSE;sp|Q3UV17|K22O_MOUSE;sp|Q5XJY5|COPD_MOUSE
biological_process	positive regulation of biological process	500	sp|Q9CVB6|ARPC2_MOUSE;sp|Q9CPW4|ARPC5_MOUSE;sp|Q9WV32|ARC1B_MOUSE;sp|Q9JM76|ARPC3_MOUSE;sp|Q99JY9|ARP3_MOUSE;sp|P61161|ARP2_MOUSE;sp|Q3UQ44|IQGA2_MOUSE;sp|Q9R0Q6|ARC1A_MOUSE;sp|P59999|ARPC4_MOUSE;sp|O70133|DHX9_MOUSE;sp|Q01853|TERA_MOUSE;sp|Q99MN1|SYK_MOUSE;sp|Q91YW3|DNJC3_MOUSE;sp|P03958|ADA_MOUSE;sp|P14211|CALR_MOUSE;sp|O35658|C1QBP_MOUSE;sp|Q9Z2U1|PSA5_MOUSE;sp|P54775|PRS6B_MOUSE;sp|Q9R1P0|PSA…
biological_process	presynaptic process involved in chemical synaptic transmission	4	sp|P46460|NSF_MOUSE;sp|Q8K1M6|DNM1L_MOUSE;sp|P62835|RAP1A_MOUSE;sp|O55143|AT2A2_MOUSE
biological_process	regulation of biological process	849	sp|Q9Z2U1|PSA5_MOUSE;sp|P54775|PRS6B_MOUSE;sp|Q9R1P0|PSA4_MOUSE;sp|Q8BG32|PSD11_MOUSE;sp|P49722|PSA2_MOUSE;sp|Q9DBG3|AP2B1_MOUSE;sp|P61290|PSME3_MOUSE;sp|P46471|PRS7_MOUSE;sp|P63001|RAC1_MOUSE;sp|P84091|AP2M1_MOUSE;sp|Q9QUM9|PSA6_MOUSE;sp|P62196|PRS8_MOUSE;sp|Q68FD5|CLH1_MOUSE;sp|Q7TMR0|PCP_MOUSE;sp|Q9Z2K1|K1C16_MOUSE;sp|Q9Z0E2|CHRD_MOUSE;sp|Q99PT1|GDIR1_MOUSE;sp|P58771|TPM1_MOUSE;sp|Q99KH8|STK24…
biological_process	reproduction	117	sp|P62754|RS6_MOUSE;sp|O88844|IDHC_MOUSE;sp|Q76MZ3|2AAA_MOUSE;sp|Q61687|ATRX_MOUSE;sp|P51660|DHB4_MOUSE;sp|Q9JII5|DAZP1_MOUSE;sp|P20108|PRDX3_MOUSE;sp|Q69ZR2|HECD1_MOUSE;sp|Q8CG48|SMC2_MOUSE;sp|Q8CG47|SMC4_MOUSE;sp|P70124|SPB5_MOUSE;sp|Q99JY9|ARP3_MOUSE;sp|P61161|ARP2_MOUSE;sp|P41245|MMP9_MOUSE;sp|Q99KU0|VMP1_MOUSE;sp|P30416|FKBP4_MOUSE;sp|P18572|BASI_MOUSE;sp|Q62318|TIF1B_MOUSE;sp|P97496|SMRC1_M…
biological_process	reproductive process	117	sp|P62754|RS6_MOUSE;sp|O88844|IDHC_MOUSE;sp|Q76MZ3|2AAA_MOUSE;sp|Q61687|ATRX_MOUSE;sp|P51660|DHB4_MOUSE;sp|Q9JII5|DAZP1_MOUSE;sp|P20108|PRDX3_MOUSE;sp|Q69ZR2|HECD1_MOUSE;sp|Q8CG48|SMC2_MOUSE;sp|Q8CG47|SMC4_MOUSE;sp|P70124|SPB5_MOUSE;sp|Q99JY9|ARP3_MOUSE;sp|P61161|ARP2_MOUSE;sp|P41245|MMP9_MOUSE;sp|Q99KU0|VMP1_MOUSE;sp|P30416|FKBP4_MOUSE;sp|P18572|BASI_MOUSE;sp|Q62318|TIF1B_MOUSE;sp|P97496|SMRC1_M…
biological_process	response to stimulus	699	sp|Q9Z2U1|PSA5_MOUSE;sp|P54775|PRS6B_MOUSE;sp|Q9R1P0|PSA4_MOUSE;sp|Q8BG32|PSD11_MOUSE;sp|P49722|PSA2_MOUSE;sp|Q9DBG3|AP2B1_MOUSE;sp|P61290|PSME3_MOUSE;sp|P46471|PRS7_MOUSE;sp|P63001|RAC1_MOUSE;sp|P84091|AP2M1_MOUSE;sp|Q9QUM9|PSA6_MOUSE;sp|P62196|PRS8_MOUSE;sp|Q68FD5|CLH1_MOUSE;sp|Q8K1B8|URP2_MOUSE;sp|Q9JLV5|CUL3_MOUSE;sp|Q8BK67|RCC2_MOUSE;sp|P11835|ITB2_MOUSE;sp|P48025|KSYK_MOUSE;sp|P09055|ITB1_M…
biological_process	rhythmic process	32	sp|P27773|PDIA3_MOUSE;sp|P97742|CPT1A_MOUSE;sp|P0CG50|UBC_MOUSE;sp|P04919|B3AT_MOUSE;sp|Q99K48|NONO_MOUSE;sp|Q04750|TOP1_MOUSE;sp|Q8R081|HNRPL_MOUSE;sp|P50247|SAHH_MOUSE;sp|Q8BWG8|ARRB1_MOUSE;sp|P62137|PP1A_MOUSE;sp|Q8K4B0|MTA1_MOUSE;sp|Q7TPV4|MBB1A_MOUSE;sp|P55264|ADK_MOUSE;sp|O09106|HDAC1_MOUSE;sp|P62141|PP1B_MOUSE;sp|Q8CIG8|ANM5_MOUSE;sp|Q60668|HNRPD_MOUSE;sp|Q8VIJ6|SFPQ_MOUSE;sp|P07724|ALBU_M…
biological_process	signaling	364	sp|Q9Z2U1|PSA5_MOUSE;sp|P54775|PRS6B_MOUSE;sp|Q9R1P0|PSA4_MOUSE;sp|Q8BG32|PSD11_MOUSE;sp|P49722|PSA2_MOUSE;sp|Q9DBG3|AP2B1_MOUSE;sp|P61290|PSME3_MOUSE;sp|P46471|PRS7_MOUSE;sp|P63001|RAC1_MOUSE;sp|P84091|AP2M1_MOUSE;sp|Q9QUM9|PSA6_MOUSE;sp|P62196|PRS8_MOUSE;sp|Q68FD5|CLH1_MOUSE;sp|Q8K1B8|URP2_MOUSE;sp|Q9JLV5|CUL3_MOUSE;sp|Q8BK67|RCC2_MOUSE;sp|P11835|ITB2_MOUSE;sp|P48025|KSYK_MOUSE;sp|P09055|ITB1_M…
cellular_component	cell	1319	sp|P20152|VIME_MOUSE;sp|Q6ZWX6|IF2A_MOUSE;sp|P17047|LAMP2_MOUSE;sp|P26040|EZRI_MOUSE;sp|Q61656|DDX5_MOUSE;sp|Q9CX86|ROA0_MOUSE;sp|Q9ESX5|DKC1_MOUSE;sp|P60122|RUVB1_MOUSE;sp|Q99020|ROAA_MOUSE;sp|P58252|EF2_MOUSE;sp|P62754|RS6_MOUSE;sp|P97351|RS3A_MOUSE;sp|Q9D8E6|RL4_MOUSE;sp|P62908|RS3_MOUSE;sp|P50580|PA2G4_MOUSE;sp|P32067|LA_MOUSE;sp|Q9WTM5|RUVB2_MOUSE;sp|P12970|RL7A_MOUSE;sp|P62702|RS4X_MOUSE;sp…
cellular_component	cell junction	155	sp|P53986|MOT1_MOUSE;sp|Q8K1B8|URP2_MOUSE;sp|P21995|EMB_MOUSE;sp|E9Q557|DESP_MOUSE;sp|P39054|DYN2_MOUSE;sp|P03958|ADA_MOUSE;sp|Q9QUI0|RHOA_MOUSE;sp|P84078|ARF1_MOUSE;sp|P02716|ACHD_MOUSE;sp|P61979|HNRPK_MOUSE;sp|Q8K1M6|DNM1L_MOUSE;sp|Q50H33|KCTD8_MOUSE;sp|O35864|CSN5_MOUSE;sp|Q3UEB3|PUF60_MOUSE;sp|Q62418|DBNL_MOUSE;sp|Q99J99|THTM_MOUSE;sp|Q8K2T8|PAF1_MOUSE;sp|Q8BT60|CPNE3_MOUSE;sp|O88544|CSN4_MOU…
cellular_component	cell part	1318	sp|P20152|VIME_MOUSE;sp|Q6ZWX6|IF2A_MOUSE;sp|P17047|LAMP2_MOUSE;sp|P26040|EZRI_MOUSE;sp|Q61656|DDX5_MOUSE;sp|Q9CX86|ROA0_MOUSE;sp|Q9ESX5|DKC1_MOUSE;sp|P60122|RUVB1_MOUSE;sp|Q99020|ROAA_MOUSE;sp|P58252|EF2_MOUSE;sp|P62754|RS6_MOUSE;sp|P97351|RS3A_MOUSE;sp|Q9D8E6|RL4_MOUSE;sp|P62908|RS3_MOUSE;sp|P50580|PA2G4_MOUSE;sp|P32067|LA_MOUSE;sp|Q9WTM5|RUVB2_MOUSE;sp|P12970|RL7A_MOUSE;sp|P62702|RS4X_MOUSE;sp…
cellular_component	extracellular region	647	sp|P11276|FINC_MOUSE;sp|P14211|CALR_MOUSE;sp|P41245|MMP9_MOUSE;sp|P11672|NGAL_MOUSE;sp|P43430|MCPT8_MOUSE;sp|Q9JHR7|IDE_MOUSE;sp|O09043|NAPSA_MOUSE;sp|O08807|PRDX4_MOUSE;sp|P27773|PDIA3_MOUSE;sp|Q9Z1Q5|CLIC1_MOUSE;sp|P00920|CAH2_MOUSE;sp|P68033|ACTC_MOUSE;sp|Q9Z0E2|CHRD_MOUSE;sp|P00687|AMY1_MOUSE;sp|O09159|MA2B1_MOUSE;sp|P17047|LAMP2_MOUSE;sp|P07310|KCRM_MOUSE;sp|Q62351|TFR1_MOUSE;sp|P13020|GELS_…
cellular_component	extracellular region part	638	sp|P11276|FINC_MOUSE;sp|P14211|CALR_MOUSE;sp|P41245|MMP9_MOUSE;sp|P11672|NGAL_MOUSE;sp|P43430|MCPT8_MOUSE;sp|Q9JHR7|IDE_MOUSE;sp|O09043|NAPSA_MOUSE;sp|O08807|PRDX4_MOUSE;sp|P27773|PDIA3_MOUSE;sp|Q9Z1Q5|CLIC1_MOUSE;sp|P00920|CAH2_MOUSE;sp|P68033|ACTC_MOUSE;sp|Q9Z0E2|CHRD_MOUSE;sp|P00687|AMY1_MOUSE;sp|O09159|MA2B1_MOUSE;sp|P17047|LAMP2_MOUSE;sp|P07310|KCRM_MOUSE;sp|Q62351|TFR1_MOUSE;sp|P13020|GELS_…
cellular_component	macromolecular complex	733	sp|Q61656|DDX5_MOUSE;sp|Q9CX86|ROA0_MOUSE;sp|Q9ESX5|DKC1_MOUSE;sp|P60122|RUVB1_MOUSE;sp|Q99020|ROAA_MOUSE;sp|P58252|EF2_MOUSE;sp|P62754|RS6_MOUSE;sp|P97351|RS3A_MOUSE;sp|Q9D8E6|RL4_MOUSE;sp|P62908|RS3_MOUSE;sp|P50580|PA2G4_MOUSE;sp|P32067|LA_MOUSE;sp|Q9WTM5|RUVB2_MOUSE;sp|P12970|RL7A_MOUSE;sp|P62702|RS4X_MOUSE;sp|Q91VC3|IF4A3_MOUSE;sp|Q6P4T2|U520_MOUSE;sp|Q60668|HNRPD_MOUSE;sp|Q9Z2X1|HNRPF_MOUSE;…
cellular_component	membrane	722	sp|P17047|LAMP2_MOUSE;sp|Q3TBD2|HMHA1_MOUSE;sp|P07901|HS90A_MOUSE;sp|P62908|RS3_MOUSE;sp|Q9WVE8|PACN2_MOUSE;sp|P39054|DYN2_MOUSE;sp|Q9QUI0|RHOA_MOUSE;sp|P61750|ARF4_MOUSE;sp|P09055|ITB1_MOUSE;sp|Q60875|ARHG2_MOUSE;sp|P18760|COF1_MOUSE;sp|P63001|RAC1_MOUSE;sp|P15532|NDKA_MOUSE;sp|O08808|DIAP1_MOUSE;sp|Q61233|PLSL_MOUSE;sp|P58771|TPM1_MOUSE;sp|P26039|TLN1_MOUSE;sp|Q5U458|DJC11_MOUSE;sp|Q8CAQ8|MIC60…
cellular_component	membrane part	304	sp|P17047|LAMP2_MOUSE;sp|Q3TBD2|HMHA1_MOUSE;sp|P07901|HS90A_MOUSE;sp|P62908|RS3_MOUSE;sp|Q9WVE8|PACN2_MOUSE;sp|P39054|DYN2_MOUSE;sp|Q9QUI0|RHOA_MOUSE;sp|P61750|ARF4_MOUSE;sp|P09055|ITB1_MOUSE;sp|Q60875|ARHG2_MOUSE;sp|P18760|COF1_MOUSE;sp|P63001|RAC1_MOUSE;sp|P15532|NDKA_MOUSE;sp|O08808|DIAP1_MOUSE;sp|Q61233|PLSL_MOUSE;sp|P58771|TPM1_MOUSE;sp|P26039|TLN1_MOUSE;sp|Q5U458|DJC11_MOUSE;sp|Q8CAQ8|MIC60…
cellular_component	membrane-enclosed lumen	614	sp|P60122|RUVB1_MOUSE;sp|Q9Z2N8|ACL6A_MOUSE;sp|Q9WTM5|RUVB2_MOUSE;sp|Q80YV3|TRRAP_MOUSE;sp|Q8BMF4|ODP2_MOUSE;sp|Q921F2|TADBP_MOUSE;sp|O70133|DHX9_MOUSE;sp|P14211|CALR_MOUSE;sp|Q9WVF7|DPOE1_MOUSE;sp|P62196|PRS8_MOUSE;sp|O35654|DPOD2_MOUSE;sp|P52431|DPOD1_MOUSE;sp|Q80UW8|RPAB1_MOUSE;sp|Q923G2|RPAB3_MOUSE;sp|Q7TPD0|INT3_MOUSE;sp|Q7TQK1|INT7_MOUSE;sp|P09528|FRIH_MOUSE;sp|Q9EQ61|PESC_MOUSE;sp|Q9JJA4|W…
cellular_component	nucleoid	19	sp|P51881|ADT2_MOUSE;sp|Q80Y81|RNZ2_MOUSE;sp|Q8BMS1|ECHA_MOUSE;sp|Q922Q8|LRC59_MOUSE;sp|P50544|ACADV_MOUSE;sp|Q9CWT6|DDX28_MOUSE;sp|Q925I1|ATAD3_MOUSE;sp|Q8CGK3|LONM_MOUSE;sp|Q8C5Q4|GRSF1_MOUSE;sp|P09671|SODM_MOUSE;sp|Q8BFR5|EFTU_MOUSE;sp|P56480|ATPB_MOUSE;sp|Q60930|VDAC2_MOUSE;sp|Q9CZN7|GLYM_MOUSE;sp|Q60932|VDAC1_MOUSE;sp|Q99JY0|ECHB_MOUSE;sp|O08756|HCD2_MOUSE;sp|Q6PB66|LPPRC_MOUSE;sp|P38647|GRP…
cellular_component	organelle	1268	sp|P20152|VIME_MOUSE;sp|P17047|LAMP2_MOUSE;sp|P54728|RD23B_MOUSE;sp|Q5U458|DJC11_MOUSE;sp|Q8CAQ8|MIC60_MOUSE;sp|Q9JM76|ARPC3_MOUSE;sp|Q8BTM8|FLNA_MOUSE;sp|P58771|TPM1_MOUSE;sp|Q3UQ44|IQGA2_MOUSE;sp|Q99LI9|CLP1_MOUSE;sp|O08547|SC22B_MOUSE;sp|P07901|HS90A_MOUSE;sp|P27773|PDIA3_MOUSE;sp|P24369|PPIB_MOUSE;sp|P53994|RAB2A_MOUSE;sp|Q62351|TFR1_MOUSE;sp|Q9CQV8|1433B_MOUSE;sp|P11438|LAMP1_MOUSE;sp|P08113…
cellular_component	organelle part	969	sp|P20152|VIME_MOUSE;sp|P17047|LAMP2_MOUSE;sp|P54728|RD23B_MOUSE;sp|Q5U458|DJC11_MOUSE;sp|Q8CAQ8|MIC60_MOUSE;sp|Q9JM76|ARPC3_MOUSE;sp|Q8BTM8|FLNA_MOUSE;sp|P58771|TPM1_MOUSE;sp|Q3UQ44|IQGA2_MOUSE;sp|Q99LI9|CLP1_MOUSE;sp|P61027|RAB10_MOUSE;sp|Q9CQV8|1433B_MOUSE;sp|P63101|1433Z_MOUSE;sp|Q9WVE8|PACN2_MOUSE;sp|P68254|1433T_MOUSE;sp|P68510|1433F_MOUSE;sp|P61982|1433G_MOUSE;sp|P57716|NICA_MOUSE;sp|Q9D8U…
cellular_component	other organism	4	sp|P08071|TRFL_MOUSE;sp|Q9D0F3|LMAN1_MOUSE;sp|E9Q3L2|PI4KA_MOUSE;sp|P62827|RAN_MOUSE
cellular_component	other organism part	4	sp|P08071|TRFL_MOUSE;sp|Q9D0F3|LMAN1_MOUSE;sp|E9Q3L2|PI4KA_MOUSE;sp|P62827|RAN_MOUSE
cellular_component	supramolecular complex	121	sp|P20152|VIME_MOUSE;sp|Q9JM76|ARPC3_MOUSE;sp|Q8BTM8|FLNA_MOUSE;sp|P58771|TPM1_MOUSE;sp|Q3UQ44|IQGA2_MOUSE;sp|E9Q7G0|NUMA1_MOUSE;sp|O54825|BYST_MOUSE;sp|Q9WUL7|ARL3_MOUSE;sp|P68373|TBA1C_MOUSE;sp|Q61166|MARE1_MOUSE;sp|P11440|CDK1_MOUSE;sp|P42208|SEPT2_MOUSE;sp|Q9QXE7|TBL1X_MOUSE;sp|P62141|PP1B_MOUSE;sp|P58774|TPM2_MOUSE;sp|P21107|TPM3_MOUSE;sp|Q5SX40|MYH1_MOUSE;sp|Q62234|MYOM1_MOUSE;sp|Q9CPR4|RL1…
cellular_component	synapse	74	sp|P35278|RAB5C_MOUSE;sp|P51150|RAB7A_MOUSE;sp|P61021|RAB5B_MOUSE;sp|P46638|RB11B_MOUSE;sp|Q8K1M6|DNM1L_MOUSE;sp|P39054|DYN2_MOUSE;sp|P84078|ARF1_MOUSE;sp|P02716|ACHD_MOUSE;sp|Q50H33|KCTD8_MOUSE;sp|P97772|GRM1_MOUSE;sp|Q9R1T4|SEPT6_MOUSE;sp|P11438|LAMP1_MOUSE;sp|P61028|RAB8B_MOUSE;sp|O35864|CSN5_MOUSE;sp|Q60930|VDAC2_MOUSE;sp|P70296|PEBP1_MOUSE;sp|Q60932|VDAC1_MOUSE;sp|P48036|ANXA5_MOUSE;sp|O8854…
cellular_component	synapse part	58	sp|P35278|RAB5C_MOUSE;sp|P51150|RAB7A_MOUSE;sp|P61021|RAB5B_MOUSE;sp|P46638|RB11B_MOUSE;sp|Q8K1M6|DNM1L_MOUSE;sp|P39054|DYN2_MOUSE;sp|P84078|ARF1_MOUSE;sp|P02716|ACHD_MOUSE;sp|Q50H33|KCTD8_MOUSE;sp|P97772|GRM1_MOUSE;sp|Q9R1T4|SEPT6_MOUSE;sp|P11438|LAMP1_MOUSE;sp|P61028|RAB8B_MOUSE;sp|O35864|CSN5_MOUSE;sp|Q60930|VDAC2_MOUSE;sp|P70296|PEBP1_MOUSE;sp|Q60932|VDAC1_MOUSE;sp|P48036|ANXA5_MOUSE;sp|O8854…
cellular_component	virion	30	sp|Q9ESX5|DKC1_MOUSE;sp|Q99020|ROAA_MOUSE;sp|P62320|SMD3_MOUSE;sp|Q6P4T2|U520_MOUSE;sp|Q60668|HNRPD_MOUSE;sp|Q9Z2X1|HNRPF_MOUSE;sp|Q62376|RU17_MOUSE;sp|Q00PI9|HNRL2_MOUSE;sp|Q9Z204|HNRPC_MOUSE;sp|Q9WV02|RBMX_MOUSE;sp|Q9CW46|RAVR1_MOUSE;sp|P61979|HNRPK_MOUSE;sp|O88569|ROA2_MOUSE;sp|Q9Z130|HNRDL_MOUSE;sp|P57784|RU2A_MOUSE;sp|Q9DAW6|PRP4_MOUSE;sp|Q8BG05|ROA3_MOUSE;sp|P27048|RSMB_MOUSE;sp|Q8CCF0|PRP3…
cellular_component	virion part	30	sp|Q9ESX5|DKC1_MOUSE;sp|Q99020|ROAA_MOUSE;sp|P62320|SMD3_MOUSE;sp|Q6P4T2|U520_MOUSE;sp|Q60668|HNRPD_MOUSE;sp|Q9Z2X1|HNRPF_MOUSE;sp|Q62376|RU17_MOUSE;sp|Q00PI9|HNRL2_MOUSE;sp|Q9Z204|HNRPC_MOUSE;sp|Q9WV02|RBMX_MOUSE;sp|Q9CW46|RAVR1_MOUSE;sp|P61979|HNRPK_MOUSE;sp|O88569|ROA2_MOUSE;sp|Q9Z130|HNRDL_MOUSE;sp|P57784|RU2A_MOUSE;sp|Q9DAW6|PRP4_MOUSE;sp|Q8BG05|ROA3_MOUSE;sp|P27048|RSMB_MOUSE;sp|Q8CCF0|PRP3…
molecular_function	antioxidant activity	19	sp|P09671|SODM_MOUSE;sp|P08228|SODC_MOUSE;sp|P35700|PRDX1_MOUSE;sp|P99029|PRDX5_MOUSE;sp|Q61171|PRDX2_MOUSE;sp|P20108|PRDX3_MOUSE;sp|Q8CDN6|TXNL1_MOUSE;sp|P10639|THIO_MOUSE;sp|Q9JMH6|TRXR1_MOUSE;sp|P47791|GSHR_MOUSE;sp|P11352|GPX1_MOUSE;sp|O08709|PRDX6_MOUSE;sp|P19157|GSTP1_MOUSE;sp|O08807|PRDX4_MOUSE;sp|P49290|PERE_MOUSE;sp|P11247|PERM_MOUSE;sp|O09131|GSTO1_MOUSE;sp|P24270|CATA_MOUSE;sp|Q61646|H…
molecular_function	binding	1175	sp|Q9QWL7|K1C17_MOUSE;sp|O35326|SRSF5_MOUSE;sp|Q9CYI4|LUC7L_MOUSE;sp|Q6PDM2|SRSF1_MOUSE;sp|P63038|CH60_MOUSE;sp|P62196|PRS8_MOUSE;sp|Q07235|GDN_MOUSE;sp|P60122|RUVB1_MOUSE;sp|Q9CZ44|NSF1C_MOUSE;sp|P60521|GBRL2_MOUSE;sp|Q6DFW4|NOP58_MOUSE;sp|Q9ES00|UBE4B_MOUSE;sp|Q9WTM5|RUVB2_MOUSE;sp|P35550|FBRL_MOUSE;sp|Q9D0T1|NH2L1_MOUSE;sp|Q99JY9|ARP3_MOUSE;sp|P61979|HNRPK_MOUSE;sp|P63001|RAC1_MOUSE;sp|P26040|…
molecular_function	catalytic activity	685	sp|Q91VR2|ATPG_MOUSE;sp|P56480|ATPB_MOUSE;sp|Q9DB20|ATPO_MOUSE;sp|Q03265|ATPA_MOUSE;sp|Q8CIH5|PLCG2_MOUSE;sp|Q80UM7|MOGS_MOUSE;sp|O88712|CTBP1_MOUSE;sp|P03958|ADA_MOUSE;sp|P12265|BGLR_MOUSE;sp|Q8R5H1|UBP15_MOUSE;sp|Q8R016|BLMH_MOUSE;sp|P52479|UBP10_MOUSE;sp|Q8BGE6|ATG4B_MOUSE;sp|Q6A4J8|UBP7_MOUSE;sp|P29452|CASP1_MOUSE;sp|P70677|CASP3_MOUSE;sp|Q3TRM8|HXK3_MOUSE;sp|P17710|HXK1_MOUSE;sp|B2RQC6|PYR1_…
molecular_function	molecular carrier activity	7	sp|Q924C1|XPO5_MOUSE;sp|Q9ERK4|XPO2_MOUSE;sp|P62827|RAN_MOUSE;sp|Q80U93|NU214_MOUSE;sp|Q6P5F9|XPO1_MOUSE;sp|P02088|HBB1_MOUSE;sp|P01942|HBA_MOUSE
molecular_function	molecular function regulator	129	sp|Q60875|ARHG2_MOUSE;sp|P39654|LOX15_MOUSE;sp|P97369|NCF4_MOUSE;sp|O70145|NCF2_MOUSE;sp|Q09014|NCF1_MOUSE;sp|P61211|ARL1_MOUSE;sp|Q9CQI3|GMFB_MOUSE;sp|P28867|KPCD_MOUSE;sp|Q9R1T2|SAE1_MOUSE;sp|Q9EPL8|IPO7_MOUSE;sp|P70677|CASP3_MOUSE;sp|P07356|ANXA2_MOUSE;sp|P68040|RACK1_MOUSE;sp|P46935|NEDD4_MOUSE;sp|Q8VE37|RCC1_MOUSE;sp|P11276|FINC_MOUSE;sp|P27467|WNT3A_MOUSE;sp|Q99LB6|MAT2B_MOUSE;sp|Q8BTM8|FLN…
molecular_function	molecular transducer activity	19	sp|P68040|RACK1_MOUSE;sp|P09055|ITB1_MOUSE;sp|Q99PL5|RRBP1_MOUSE;sp|Q9R049|AMFR_MOUSE;sp|P14206|RSSA_MOUSE;sp|P97772|GRM1_MOUSE;sp|P11440|CDK1_MOUSE;sp|P30966|5HT5A_MOUSE;sp|Q8CI15|SPHK1_MOUSE;sp|P68181|KAPCB_MOUSE;sp|P05132|KAPCA_MOUSE;sp|Q64261|CDK6_MOUSE;sp|Q61735|CD47_MOUSE;sp|P29351|PTN6_MOUSE;sp|P11835|ITB2_MOUSE;sp|P02716|ACHD_MOUSE;sp|Q91WG5|AAKG2_MOUSE;sp|Q62351|TFR1_MOUSE;sp|Q9QWL7|K1C1…
molecular_function	protein tag	1	sp|P0CG50|UBC_MOUSE
molecular_function	signal transducer activity	30	sp|P48025|KSYK_MOUSE;sp|Q99KH8|STK24_MOUSE;sp|Q63844|MK03_MOUSE;sp|P63085|MK01_MOUSE;sp|P47811|MK14_MOUSE;sp|Q8CIH5|PLCG2_MOUSE;sp|Q02257|PLAK_MOUSE;sp|P57776|EF1D_MOUSE;sp|Q9CQI3|GMFB_MOUSE;sp|Q8BTM8|FLNA_MOUSE;sp|P63094|GNAS2_MOUSE;sp|P16045|LEG1_MOUSE;sp|P42230|STA5A_MOUSE;sp|Q9DC51|GNAI3_MOUSE;sp|P42225|STAT1_MOUSE;sp|P62874|GBB1_MOUSE;sp|P08752|GNAI2_MOUSE;sp|P61202|CSN2_MOUSE;sp|Q60676|PPP5…
molecular_function	structural molecule activity	121	sp|Q9CR57|RL14_MOUSE;sp|Q6ZWN5|RS9_MOUSE;sp|Q9CZX8|RS19_MOUSE;sp|P47955|RLA1_MOUSE;sp|P62754|RS6_MOUSE;sp|P97351|RS3A_MOUSE;sp|Q9D8E6|RL4_MOUSE;sp|P63325|RS10_MOUSE;sp|P62908|RS3_MOUSE;sp|P62911|RL32_MOUSE;sp|P60867|RS20_MOUSE;sp|P62852|RS25_MOUSE;sp|P84099|RL19_MOUSE;sp|Q9CPR4|RL17_MOUSE;sp|P62702|RS4X_MOUSE;sp|P62717|RL18A_MOUSE;sp|P14131|RS16_MOUSE;sp|P35979|RL12_MOUSE;sp|P25444|RS2_MOUSE;sp|P…
molecular_function	transcription regulator activity	68	sp|Q9R190|MTA2_MOUSE;sp|P17182|ENOA_MOUSE;sp|Q9JKB3|YBOX3_MOUSE;sp|O35295|PURB_MOUSE;sp|Q8K4B0|MTA1_MOUSE;sp|O09106|HDAC1_MOUSE;sp|P30681|HMGB2_MOUSE;sp|P42669|PURA_MOUSE;sp|Q8CJF7|ELYS_MOUSE;sp|Q6ZQ88|KDM1A_MOUSE;sp|P50580|PA2G4_MOUSE;sp|O88712|CTBP1_MOUSE;sp|Q62383|SPT6H_MOUSE;sp|P42230|STA5A_MOUSE;sp|Q01768|NDKB_MOUSE;sp|P42225|STAT1_MOUSE;sp|Q62318|TIF1B_MOUSE;sp|Q8CGF7|TCRG1_MOUSE;sp|Q80YV3|…
molecular_function	translation regulator activity	8	sp|P62267|RS23_MOUSE;sp|P60335|PCBP1_MOUSE;sp|Q8VE62|PAIP1_MOUSE;sp|P29341|PABP1_MOUSE;sp|Q6P542|ABCF1_MOUSE;sp|P00375|DYR_MOUSE;sp|P42669|PURA_MOUSE;sp|P50431|GLYC_MOUSE
molecular_function	transporter activity	72	sp|Q91VR2|ATPG_MOUSE;sp|P56480|ATPB_MOUSE;sp|Q9DB20|ATPO_MOUSE;sp|Q03265|ATPA_MOUSE;sp|Q7TQK1|INT7_MOUSE;sp|P32020|NLTP_MOUSE;sp|Q9Z1G3|VATC1_MOUSE;sp|P04919|B3AT_MOUSE;sp|O55143|AT2A2_MOUSE;sp|Q60932|VDAC1_MOUSE;sp|P14824|ANXA6_MOUSE;sp|P53810|PIPNA_MOUSE;sp|P51881|ADT2_MOUSE;sp|P48962|ADT1_MOUSE;sp|Q9Z1Q5|CLIC1_MOUSE;sp|Q8R429|AT2A1_MOUSE;sp|P10852|4F2_MOUSE;sp|P70302|STIM1_MOUSE;sp|P48036|ANXA…

## Sheet: HSPC-lipo.fa.GO2protein
Ontology	Class	number_of_HSC-lipo-2	proteins_of_HSPC-lipo
biological_process	behavior	54	sp|Q9JK81|MYG1_MOUSE;sp|P97300|NPTN_MOUSE;sp|P09055|ITB1_MOUSE;sp|Q3TIR3|RIC8A_MOUSE;sp|P26443|DHE3_MOUSE;sp|Q91YI0|ARLY_MOUSE;sp|P20060|HEXB_MOUSE;sp|P00493|HPRT_MOUSE;sp|Q5H8C4|VP13A_MOUSE;sp|P29416|HEXA_MOUSE;sp|P09671|SODM_MOUSE;sp|Q9WTU3|SCN8A_MOUSE;sp|P97772|GRM1_MOUSE;sp|Q8C7R4|UBA6_MOUSE;sp|P50247|SAHH_MOUSE;sp|Q9JKV5|SCAM4_MOUSE;sp|Q91VC3|IF4A3_MOUSE;sp|Q9EQH3|VPS35_MOUSE;sp|O35945|AL1A7…
biological_process	biological adhesion	114	sp|P97300|NPTN_MOUSE;sp|P03958|ADA_MOUSE;sp|Q9DBC7|KAP0_MOUSE;sp|P70677|CASP3_MOUSE;sp|Q8BYA0|TBCD_MOUSE;sp|P16045|LEG1_MOUSE;sp|Q9QUI0|RHOA_MOUSE;sp|Q9WUM4|COR1C_MOUSE;sp|Q61699|HS105_MOUSE;sp|P29351|PTN6_MOUSE;sp|P15702|LEUK_MOUSE;sp|Q62351|TFR1_MOUSE;sp|P23492|PNPH_MOUSE;sp|Q99M87|DNJA3_MOUSE;sp|P55264|ADK_MOUSE;sp|P08032|SPTA1_MOUSE;sp|P04919|B3AT_MOUSE;sp|O89053|COR1A_MOUSE;sp|Q8K1X4|NCKPL_M…
biological_process	biological regulation	1179	sp|P61290|PSME3_MOUSE;sp|P62196|PRS8_MOUSE;sp|Q9Z2U1|PSA5_MOUSE;sp|P49722|PSA2_MOUSE;sp|Q9DBG3|AP2B1_MOUSE;sp|P84091|AP2M1_MOUSE;sp|Q8BG32|PSD11_MOUSE;sp|Q9QUM9|PSA6_MOUSE;sp|O35593|PSDE_MOUSE;sp|Q9R1P0|PSA4_MOUSE;sp|P54775|PRS6B_MOUSE;sp|P62192|PRS4_MOUSE;sp|P46471|PRS7_MOUSE;sp|Q68FD5|CLH1_MOUSE;sp|P62334|PRS10_MOUSE;sp|Q7TMR0|PCP_MOUSE;sp|Q99ME9|NOG1_MOUSE;sp|P58771|TPM1_MOUSE;sp|Q99KH8|STK24_…
biological_process	cell aggregation	1	sp|P47811|MK14_MOUSE
biological_process	cell killing	27	sp|O08573|LEG9_MOUSE;sp|P35700|PRDX1_MOUSE;sp|P99024|TBB5_MOUSE;sp|P29351|PTN6_MOUSE;sp|P23492|PNPH_MOUSE;sp|Q921M7|CYRIB_MOUSE;sp|P01887|B2MG_MOUSE;sp|P01899|HA11_MOUSE;sp|P36371|TAP2_MOUSE;sp|Q3UP87|ELNE_MOUSE;sp|P11499|HS90B_MOUSE;sp|Q9ERI2|RB27A_MOUSE;sp|O89053|COR1A_MOUSE;sp|Q09014|NCF1_MOUSE;sp|P16858|G3P_MOUSE;sp|P51437|CAMP_MOUSE;sp|Q9CZX8|RS19_MOUSE;sp|P62889|RL30_MOUSE;sp|P08071|TRFL_MO…
biological_process	cell proliferation	201	sp|Q9DBC7|KAP0_MOUSE;sp|P70677|CASP3_MOUSE;sp|P58771|TPM1_MOUSE;sp|P19157|GSTP1_MOUSE;sp|Q62351|TFR1_MOUSE;sp|P03958|ADA_MOUSE;sp|Q8K1X4|NCKPL_MOUSE;sp|P29351|PTN6_MOUSE;sp|P15702|LEUK_MOUSE;sp|P70670|NACAM_MOUSE;sp|Q03265|ATPA_MOUSE;sp|O35143|ATIF1_MOUSE;sp|P31230|AIMP1_MOUSE;sp|P42225|STAT1_MOUSE;sp|Q01339|APOH_MOUSE;sp|P23492|PNPH_MOUSE;sp|Q99M87|DNJA3_MOUSE;sp|P55264|ADK_MOUSE;sp|P08032|SPTA1…
biological_process	cellular component organization or biogenesis	881	sp|Q99P88|NU155_MOUSE;sp|Q8BTS4|NUP54_MOUSE;sp|Q99JY9|ARP3_MOUSE;sp|Q9CPW4|ARPC5_MOUSE;sp|Q9JM76|ARPC3_MOUSE;sp|Q3UQ44|IQGA2_MOUSE;sp|P61161|ARP2_MOUSE;sp|Q9R0Q6|ARC1A_MOUSE;sp|Q9CVB6|ARPC2_MOUSE;sp|Q9WV32|ARC1B_MOUSE;sp|P59999|ARPC4_MOUSE;sp|Q01320|TOP2A_MOUSE;sp|Q04750|TOP1_MOUSE;sp|Q64511|TOP2B_MOUSE;sp|P30681|HMGB2_MOUSE;sp|Q6EDY6|CARL1_MOUSE;sp|Q8R480|NUP85_MOUSE;sp|Q7TMB8|CYFP1_MOUSE;sp|Q64…
biological_process	cellular process	1709	sp|P61290|PSME3_MOUSE;sp|P62196|PRS8_MOUSE;sp|Q9Z2U1|PSA5_MOUSE;sp|P49722|PSA2_MOUSE;sp|Q9DBG3|AP2B1_MOUSE;sp|P84091|AP2M1_MOUSE;sp|Q8BG32|PSD11_MOUSE;sp|Q9QUM9|PSA6_MOUSE;sp|O35593|PSDE_MOUSE;sp|Q9R1P0|PSA4_MOUSE;sp|P54775|PRS6B_MOUSE;sp|P62192|PRS4_MOUSE;sp|P46471|PRS7_MOUSE;sp|Q68FD5|CLH1_MOUSE;sp|P62334|PRS10_MOUSE;sp|Q9D0K2|SCOT1_MOUSE;sp|P11438|LAMP1_MOUSE;sp|Q7TMR0|PCP_MOUSE;sp|Q99ME9|NOG1…
;sp|Q9QUJ7|ACSL4_MOUSE;sp|Q922B2|SYDC_MOUSE;sp|Q9R1P3|PSB2_MOUSE;sp|P99026|PSB4_MOUSE;sp|O09061|PSB1_MOUSE;sp|P28076|PSB9_MOUSE;sp|Q60692|PSB6_MOUSE;sp|O35955|PSB10_MOUSE;sp|Q9JHS4|CLPX_MOUSE;sp|Q7TSV4|PGM2_MOUSE;sp|Q9QXK7|CPSF3_MOUSE;sp|Q8BHN3|GANAB_MOUSE;sp|P61164|ACTZ_MOUSE;sp|P18653|KS6A1_MOUSE;sp|Q09200|B4GN1_MOUSE;sp|Q9ERD8|PARVG_MOUSE;sp|Q8BGD9|IF4B_MOUSE;sp|Q9CQM2|ERD22_MOUSE;sp|Q9R1P1|PS…
biological_process	detoxification	14	sp|Q99LX0|PARK7_MOUSE;sp|O09131|GSTO1_MOUSE;sp|P01942|HBA_MOUSE;sp|O08709|PRDX6_MOUSE;sp|P35700|PRDX1_MOUSE;sp|P09671|SODM_MOUSE;sp|P11247|PERM_MOUSE;sp|Q61171|PRDX2_MOUSE;sp|Q62087|PON3_MOUSE;sp|Q9R0P3|ESTD_MOUSE;sp|P28474|ADHX_MOUSE;sp|P48774|GSTM5_MOUSE;sp|P10649|GSTM1_MOUSE;sp|P00375|DYR_MOUSE
biological_process	developmental process	678	sp|P61290|PSME3_MOUSE;sp|P62196|PRS8_MOUSE;sp|Q9Z2U1|PSA5_MOUSE;sp|P49722|PSA2_MOUSE;sp|Q9DBG3|AP2B1_MOUSE;sp|P84091|AP2M1_MOUSE;sp|Q8BG32|PSD11_MOUSE;sp|Q9QUM9|PSA6_MOUSE;sp|O35593|PSDE_MOUSE;sp|Q9R1P0|PSA4_MOUSE;sp|P54775|PRS6B_MOUSE;sp|P62192|PRS4_MOUSE;sp|P46471|PRS7_MOUSE;sp|Q68FD5|CLH1_MOUSE;sp|P62334|PRS10_MOUSE;sp|P42232|STA5B_MOUSE;sp|P03958|ADA_MOUSE;sp|P62754|RS6_MOUSE;sp|Q9QUI0|RHOA_M…
biological_process	growth	107	sp|P02716|ACHD_MOUSE;sp|Q00612|G6PD1_MOUSE;sp|Q9Z0P5|TWF2_MOUSE;sp|P11276|FINC_MOUSE;sp|Q7TMB8|CYFP1_MOUSE;sp|Q62448|IF4G2_MOUSE;sp|P50396|GDIA_MOUSE;sp|P63005|LIS1_MOUSE;sp|Q9CX00|IST1_MOUSE;sp|Q91YU8|SSF1_MOUSE;sp|Q8K1R3|PNPT1_MOUSE;sp|O55131|SEPT7_MOUSE;sp|P63094|GNAS2_MOUSE;sp|P07607|TYSY_MOUSE;sp|Q99P72|RTN4_MOUSE;sp|Q99JY9|ARP3_MOUSE;sp|Q3UP87|ELNE_MOUSE;sp|P11247|PERM_MOUSE;sp|P51437|CAMP_…
biological_process	immune system process	300	sp|Q9JJ00|PLS1_MOUSE;sp|P03958|ADA_MOUSE;sp|O35658|C1QBP_MOUSE;sp|P14211|CALR_MOUSE;sp|Q9DBC7|KAP0_MOUSE;sp|P70677|CASP3_MOUSE;sp|Q99NH0|ANR17_MOUSE;sp|Q9JIF0|ANM1_MOUSE;sp|Q00422|GABPA_MOUSE;sp|Q9CRA8|EXOS5_MOUSE;sp|Q03963|E2AK2_MOUSE;sp|Q9Z1X4|ILF3_MOUSE;sp|Q501J6|DDX17_MOUSE;sp|Q60710|SAMH1_MOUSE;sp|Q8VCW4|UN93B_MOUSE;sp|P31230|AIMP1_MOUSE;sp|P42225|STAT1_MOUSE;sp|Q61990|PCBP2_MOUSE;sp|P26041|…
biological_process	localization	754	sp|Q7TMR0|PCP_MOUSE;sp|Q99ME9|NOG1_MOUSE;sp|P58771|TPM1_MOUSE;sp|Q99KH8|STK24_MOUSE;sp|B9EJ86|OSBL8_MOUSE;sp|Q80TM9|NISCH_MOUSE;sp|Q9Z2K1|K1C16_MOUSE;sp|P70441|NHRF1_MOUSE;sp|Q99PT1|GDIR1_MOUSE;sp|Q99P88|NU155_MOUSE;sp|Q8BTS4|NUP54_MOUSE;sp|Q09014|NCF1_MOUSE;sp|Q9WTI7|MYO1C_MOUSE;sp|P32037|GTR3_MOUSE;sp|Q6PHN9|RAB35_MOUSE;sp|P46467|VPS4B_MOUSE;sp|P61027|RAB10_MOUSE;sp|Q9D8B3|CHM4B_MOUSE;sp|Q3UHD6…
biological_process	locomotion	172	sp|Q7TMR0|PCP_MOUSE;sp|Q99ME9|NOG1_MOUSE;sp|P58771|TPM1_MOUSE;sp|Q99KH8|STK24_MOUSE;sp|B9EJ86|OSBL8_MOUSE;sp|Q80TM9|NISCH_MOUSE;sp|Q9Z2K1|K1C16_MOUSE;sp|P70441|NHRF1_MOUSE;sp|Q99PT1|GDIR1_MOUSE;sp|O35658|C1QBP_MOUSE;sp|P14211|CALR_MOUSE;sp|P26041|MOES_MOUSE;sp|P13020|GELS_MOUSE;sp|P48036|ANXA5_MOUSE;sp|P70335|ROCK1_MOUSE;sp|P70670|NACAM_MOUSE;sp|Q8CHK3|MBOA7_MOUSE;sp|P63005|LIS1_MOUSE;sp|Q8VE70|P…
biological_process	metabolic process	1415	sp|Q9D0K2|SCOT1_MOUSE;sp|Q01320|TOP2A_MOUSE;sp|Q04750|TOP1_MOUSE;sp|Q64511|TOP2B_MOUSE;sp|P30681|HMGB2_MOUSE;sp|Q922D8|C1TC_MOUSE;sp|Q64737|PUR2_MOUSE;sp|Q3V3R1|C1TM_MOUSE;sp|Q01853|TERA_MOUSE;sp|Q91YW3|DNJC3_MOUSE;sp|P33609|DPOLA_MOUSE;sp|Q9D2C7|BI1_MOUSE;sp|P61290|PSME3_MOUSE;sp|Q9JLV5|CUL3_MOUSE;sp|P62196|PRS8_MOUSE;sp|Q9Z2U1|PSA5_MOUSE;sp|P49722|PSA2_MOUSE;sp|Q3TQF0|FBX31_MOUSE;sp|Q9WVA3|BUB3…
biological_process	multi-organism process	308	sp|O70133|DHX9_MOUSE;sp|P62754|RS6_MOUSE;sp|P07356|ANXA2_MOUSE;sp|Q99NH0|ANR17_MOUSE;sp|P40240|CD9_MOUSE;sp|Q61462|CY24A_MOUSE;sp|O08573|LEG9_MOUSE;sp|Q8BIW9|CTF18_MOUSE;sp|Q9CRA8|EXOS5_MOUSE;sp|Q03963|E2AK2_MOUSE;sp|Q9Z1X4|ILF3_MOUSE;sp|Q501J6|DDX17_MOUSE;sp|Q60710|SAMH1_MOUSE;sp|Q9JJ00|PLS1_MOUSE;sp|Q8VCW4|UN93B_MOUSE;sp|P31230|AIMP1_MOUSE;sp|P42225|STAT1_MOUSE;sp|Q61990|PCBP2_MOUSE;sp|Q921F2|T…
biological_process	multicellular organismal process	716	sp|P61290|PSME3_MOUSE;sp|P62196|PRS8_MOUSE;sp|Q9Z2U1|PSA5_MOUSE;sp|P49722|PSA2_MOUSE;sp|Q9DBG3|AP2B1_MOUSE;sp|P84091|AP2M1_MOUSE;sp|Q8BG32|PSD11_MOUSE;sp|Q9QUM9|PSA6_MOUSE;sp|O35593|PSDE_MOUSE;sp|Q9R1P0|PSA4_MOUSE;sp|P54775|PRS6B_MOUSE;sp|P62192|PRS4_MOUSE;sp|P46471|PRS7_MOUSE;sp|Q68FD5|CLH1_MOUSE;sp|P62334|PRS10_MOUSE;sp|Q7TMR0|PCP_MOUSE;sp|Q99MN1|SYK_MOUSE;sp|P13597|ICAM1_MOUSE;sp|P36423|THAS_M…
biological_process	negative regulation of biological process	611	sp|Q99ME9|NOG1_MOUSE;sp|P58771|TPM1_MOUSE;sp|Q99KH8|STK24_MOUSE;sp|B9EJ86|OSBL8_MOUSE;sp|Q80TM9|NISCH_MOUSE;sp|Q9Z2K1|K1C16_MOUSE;sp|P70441|NHRF1_MOUSE;sp|Q99PT1|GDIR1_MOUSE;sp|Q9D2C7|BI1_MOUSE;sp|Q9DBC7|KAP0_MOUSE;sp|P70677|CASP3_MOUSE;sp|P39054|DYN2_MOUSE;sp|P07356|ANXA2_MOUSE;sp|Q60631|GRB2_MOUSE;sp|P19157|GSTP1_MOUSE;sp|Q8BYA0|TBCD_MOUSE;sp|P16045|LEG1_MOUSE;sp|Q9QUI0|RHOA_MOUSE;sp|Q9JIF0|ANM…
biological_process	nitrogen utilization	1	sp|Q91YI0|ARLY_MOUSE
biological_process	pigmentation	13	sp|Q9ERI2|RB27A_MOUSE;sp|Q9CZE3|RAB32_MOUSE;sp|Q9Z1T1|AP3B1_MOUSE;sp|P35585|AP1M1_MOUSE;sp|O08788|DCTN1_MOUSE;sp|P46638|RB11B_MOUSE;sp|P62821|RAB1A_MOUSE;sp|O54774|AP3D1_MOUSE;sp|P22892|AP1G1_MOUSE;sp|P09671|SODM_MOUSE;sp|P68040|RACK1_MOUSE;sp|Q5XJY5|COPD_MOUSE;sp|Q3UV17|K22O_MOUSE
biological_process	positive regulation of biological process	661	sp|Q99JY9|ARP3_MOUSE;sp|Q9CPW4|ARPC5_MOUSE;sp|Q9JM76|ARPC3_MOUSE;sp|Q3UQ44|IQGA2_MOUSE;sp|P61161|ARP2_MOUSE;sp|Q9R0Q6|ARC1A_MOUSE;sp|Q9CVB6|ARPC2_MOUSE;sp|Q9WV32|ARC1B_MOUSE;sp|P59999|ARPC4_MOUSE;sp|O70133|DHX9_MOUSE;sp|Q01853|TERA_MOUSE;sp|Q99MN1|SYK_MOUSE;sp|P13597|ICAM1_MOUSE;sp|P36423|THAS_MOUSE;sp|Q8VCM7|FIBG_MOUSE;sp|Q91YW3|DNJC3_MOUSE;sp|P03958|ADA_MOUSE;sp|Q8BMG7|RBGPR_MOUSE;sp|O35658|C1Q…
biological_process	presynaptic process involved in chemical synaptic transmission	8	sp|Q9CQD1|RAB5A_MOUSE;sp|Q9DB05|SNAA_MOUSE;sp|O35681|SYT3_MOUSE;sp|P46460|NSF_MOUSE;sp|Q8BG51|MIRO1_MOUSE;sp|Q8K1M6|DNM1L_MOUSE;sp|P62835|RAP1A_MOUSE;sp|O55143|AT2A2_MOUSE
biological_process	regulation of biological process	1117	sp|P61290|PSME3_MOUSE;sp|P62196|PRS8_MOUSE;sp|Q9Z2U1|PSA5_MOUSE;sp|P49722|PSA2_MOUSE;sp|Q9DBG3|AP2B1_MOUSE;sp|P84091|AP2M1_MOUSE;sp|Q8BG32|PSD11_MOUSE;sp|Q9QUM9|PSA6_MOUSE;sp|O35593|PSDE_MOUSE;sp|Q9R1P0|PSA4_MOUSE;sp|P54775|PRS6B_MOUSE;sp|P62192|PRS4_MOUSE;sp|P46471|PRS7_MOUSE;sp|Q68FD5|CLH1_MOUSE;sp|P62334|PRS10_MOUSE;sp|Q7TMR0|PCP_MOUSE;sp|Q99ME9|NOG1_MOUSE;sp|P58771|TPM1_MOUSE;sp|Q99KH8|STK24_…
biological_process	reproduction	156	sp|P42232|STA5B_MOUSE;sp|P35235|PTN11_MOUSE;sp|P62754|RS6_MOUSE;sp|P40240|CD9_MOUSE;sp|Q8BIW9|CTF18_MOUSE;sp|Q8BH74|NU107_MOUSE;sp|O88844|IDHC_MOUSE;sp|Q76MZ3|2AAA_MOUSE;sp|Q3UA06|PCH2_MOUSE;sp|P51660|DHB4_MOUSE;sp|Q9JKV1|ADRM1_MOUSE;sp|P20108|PRDX3_MOUSE;sp|Q9JII5|DAZP1_MOUSE;sp|Q69ZR2|HECD1_MOUSE;sp|Q8CG48|SMC2_MOUSE;sp|Q8CG47|SMC4_MOUSE;sp|Q99JY9|ARP3_MOUSE;sp|P61161|ARP2_MOUSE;sp|P41245|MMP9_…
biological_process	reproductive process	156	sp|P42232|STA5B_MOUSE;sp|P35235|PTN11_MOUSE;sp|P62754|RS6_MOUSE;sp|P40240|CD9_MOUSE;sp|Q8BIW9|CTF18_MOUSE;sp|Q8BH74|NU107_MOUSE;sp|O88844|IDHC_MOUSE;sp|Q76MZ3|2AAA_MOUSE;sp|Q3UA06|PCH2_MOUSE;sp|P51660|DHB4_MOUSE;sp|Q9JKV1|ADRM1_MOUSE;sp|P20108|PRDX3_MOUSE;sp|Q9JII5|DAZP1_MOUSE;sp|Q69ZR2|HECD1_MOUSE;sp|Q8CG48|SMC2_MOUSE;sp|Q8CG47|SMC4_MOUSE;sp|Q99JY9|ARP3_MOUSE;sp|P61161|ARP2_MOUSE;sp|P41245|MMP9_…
biological_process	response to stimulus	943	sp|P61290|PSME3_MOUSE;sp|P62196|PRS8_MOUSE;sp|Q9Z2U1|PSA5_MOUSE;sp|P49722|PSA2_MOUSE;sp|Q9DBG3|AP2B1_MOUSE;sp|P84091|AP2M1_MOUSE;sp|Q8BG32|PSD11_MOUSE;sp|Q9QUM9|PSA6_MOUSE;sp|O35593|PSDE_MOUSE;sp|Q9R1P0|PSA4_MOUSE;sp|P54775|PRS6B_MOUSE;sp|P62192|PRS4_MOUSE;sp|P46471|PRS7_MOUSE;sp|Q68FD5|CLH1_MOUSE;sp|P62334|PRS10_MOUSE;sp|Q9D5V5|CUL5_MOUSE;sp|Q64442|DHSO_MOUSE;sp|Q80WQ2|VAC14_MOUSE;sp|Q8K1B8|URP2…
biological_process	rhythmic process	45	sp|P27773|PDIA3_MOUSE;sp|P0CG50|UBC_MOUSE;sp|P07607|TYSY_MOUSE;sp|Q8R081|HNRPL_MOUSE;sp|Q04750|TOP1_MOUSE;sp|Q99K48|NONO_MOUSE;sp|Q569Z6|TR150_MOUSE;sp|Q61410|KGP2_MOUSE;sp|P97742|CPT1A_MOUSE;sp|Q99KQ4|NAMPT_MOUSE;sp|P04919|B3AT_MOUSE;sp|Q9R1X4|TIM_MOUSE;sp|P50247|SAHH_MOUSE;sp|Q8BWG8|ARRB1_MOUSE;sp|Q9JKV1|ADRM1_MOUSE;sp|Q8CIG8|ANM5_MOUSE;sp|P47856|GFPT1_MOUSE;sp|P62137|PP1A_MOUSE;sp|Q7TPV4|MBB1A…
biological_process	signaling	499	sp|P61290|PSME3_MOUSE;sp|P62196|PRS8_MOUSE;sp|Q9Z2U1|PSA5_MOUSE;sp|P49722|PSA2_MOUSE;sp|Q9DBG3|AP2B1_MOUSE;sp|P84091|AP2M1_MOUSE;sp|Q8BG32|PSD11_MOUSE;sp|Q9QUM9|PSA6_MOUSE;sp|O35593|PSDE_MOUSE;sp|Q9R1P0|PSA4_MOUSE;sp|P54775|PRS6B_MOUSE;sp|P62192|PRS4_MOUSE;sp|P46471|PRS7_MOUSE;sp|Q68FD5|CLH1_MOUSE;sp|P62334|PRS10_MOUSE;sp|Q8K1B8|URP2_MOUSE;sp|P35235|PTN11_MOUSE;sp|Q62523|ZYX_MOUSE;sp|Q01768|NDKB_…
cellular_component	cell	1849	sp|P20152|VIME_MOUSE;sp|Q8CGR7|UPP2_MOUSE;sp|Q6ZWX6|IF2A_MOUSE;sp|P17047|LAMP2_MOUSE;sp|P26040|EZRI_MOUSE;sp|Q9Z204|HNRPC_MOUSE;sp|Q7TMK9|HNRPQ_MOUSE;sp|P60122|RUVB1_MOUSE;sp|P62908|RS3_MOUSE;sp|Q9JHW4|SELB_MOUSE;sp|Q00PI9|HNRL2_MOUSE;sp|Q91VC3|IF4A3_MOUSE;sp|Q6NVF9|CPSF6_MOUSE;sp|Q9Z1X4|ILF3_MOUSE;sp|Q9WV02|RBMX_MOUSE;sp|Q9CW46|RAVR1_MOUSE;sp|Q8R081|HNRPL_MOUSE;sp|P16858|G3P_MOUSE;sp|Q9ESX5|DKC1…
;sp|P02535|K1C10_MOUSE;sp|Q8K1B8|URP2_MOUSE;sp|O35435|PYRD_MOUSE;sp|Q6P1F6|2ABA_MOUSE;sp|Q9JIM1|S29A1_MOUSE;sp|Q99JB2|STML2_MOUSE;sp|Q9CZ04|CSN7A_MOUSE;sp|Q80W54|FACE1_MOUSE;sp|Q9QYF1|RDH11_MOUSE;sp|Q91YT7|YTHD2_MOUSE;sp|O55125|NIPS1_MOUSE;sp|Q91V12|BACH_MOUSE;sp|P19783|COX41_MOUSE;sp|P00397|COX1_MOUSE;sp|Q9Z210|PX11B_MOUSE;sp|P98192|GNPAT_MOUSE;sp|Q922J9|FACR1_MOUSE;sp|P58137|ACOT8_MOUSE;sp|P516…
cellular_component	cell junction	182	sp|Q8K1B8|URP2_MOUSE;sp|P39054|DYN2_MOUSE;sp|P03958|ADA_MOUSE;sp|Q9JJX6|P2RX4_MOUSE;sp|P02716|ACHD_MOUSE;sp|Q99M87|DNJA3_MOUSE;sp|P56546|CTBP2_MOUSE;sp|P46638|RB11B_MOUSE;sp|Q9D5T0|ATAD1_MOUSE;sp|Q8K1M6|DNM1L_MOUSE;sp|Q8BT60|CPNE3_MOUSE;sp|P84078|ARF1_MOUSE;sp|O88544|CSN4_MOUSE;sp|P62835|RAP1A_MOUSE;sp|P53986|MOT1_MOUSE;sp|Q8K400|STXB5_MOUSE;sp|Q99KQ4|NAMPT_MOUSE;sp|Q3UEB3|PUF60_MOUSE;sp|P61979|H…
cellular_component	cell part	1847	sp|P20152|VIME_MOUSE;sp|Q8CGR7|UPP2_MOUSE;sp|Q6ZWX6|IF2A_MOUSE;sp|P17047|LAMP2_MOUSE;sp|P26040|EZRI_MOUSE;sp|Q9Z204|HNRPC_MOUSE;sp|Q7TMK9|HNRPQ_MOUSE;sp|P60122|RUVB1_MOUSE;sp|P62908|RS3_MOUSE;sp|Q9JHW4|SELB_MOUSE;sp|Q00PI9|HNRL2_MOUSE;sp|Q91VC3|IF4A3_MOUSE;sp|Q6NVF9|CPSF6_MOUSE;sp|Q9Z1X4|ILF3_MOUSE;sp|Q9WV02|RBMX_MOUSE;sp|Q9CW46|RAVR1_MOUSE;sp|Q8R081|HNRPL_MOUSE;sp|P16858|G3P_MOUSE;sp|Q9ESX5|DKC1…
sp|Q9JIM1|S29A1_MOUSE;sp|Q99JB2|STML2_MOUSE;sp|Q9CZ04|CSN7A_MOUSE;sp|Q80W54|FACE1_MOUSE;sp|Q9QYF1|RDH11_MOUSE;sp|Q91YT7|YTHD2_MOUSE;sp|O55125|NIPS1_MOUSE;sp|Q91V12|BACH_MOUSE;sp|P19783|COX41_MOUSE;sp|P00397|COX1_MOUSE;sp|Q9Z210|PX11B_MOUSE;sp|P98192|GNPAT_MOUSE;sp|Q922J9|FACR1_MOUSE;sp|P58137|ACOT8_MOUSE;sp|P51660|DHB4_MOUSE;sp|P38060|HMGCL_MOUSE;sp|P54071|IDHP_MOUSE;sp|Q99LB2|DHRS4_MOUSE;sp|Q9WT…
cellular_component	extracellular region	776	sp|P11276|FINC_MOUSE;sp|Q8VCM7|FIBG_MOUSE;sp|Q01339|APOH_MOUSE;sp|P41245|MMP9_MOUSE;sp|Q62351|TFR1_MOUSE;sp|P43430|MCPT8_MOUSE;sp|Q9JHR7|IDE_MOUSE;sp|P27773|PDIA3_MOUSE;sp|Q8BFZ3|ACTBL_MOUSE;sp|Q8VCT3|AMPB_MOUSE;sp|P13597|ICAM1_MOUSE;sp|P24452|CAPG_MOUSE;sp|Q9D154|ILEUA_MOUSE;sp|Q3UP87|ELNE_MOUSE;sp|Q99MN1|SYK_MOUSE;sp|Q62087|PON3_MOUSE;sp|P03958|ADA_MOUSE;sp|P62880|GBB2_MOUSE;sp|P51859|HDGF_MOUS…
cellular_component	extracellular region part	762	sp|P11276|FINC_MOUSE;sp|Q8VCM7|FIBG_MOUSE;sp|Q01339|APOH_MOUSE;sp|P41245|MMP9_MOUSE;sp|Q62351|TFR1_MOUSE;sp|P43430|MCPT8_MOUSE;sp|Q9JHR7|IDE_MOUSE;sp|P27773|PDIA3_MOUSE;sp|Q8BFZ3|ACTBL_MOUSE;sp|Q8VCT3|AMPB_MOUSE;sp|P13597|ICAM1_MOUSE;sp|P24452|CAPG_MOUSE;sp|Q9D154|ILEUA_MOUSE;sp|Q3UP87|ELNE_MOUSE;sp|Q99MN1|SYK_MOUSE;sp|Q62087|PON3_MOUSE;sp|P03958|ADA_MOUSE;sp|P62880|GBB2_MOUSE;sp|P51859|HDGF_MOUS…
cellular_component	macromolecular complex	988	sp|Q9Z204|HNRPC_MOUSE;sp|Q7TMK9|HNRPQ_MOUSE;sp|P60122|RUVB1_MOUSE;sp|P62908|RS3_MOUSE;sp|Q9JHW4|SELB_MOUSE;sp|Q00PI9|HNRL2_MOUSE;sp|Q91VC3|IF4A3_MOUSE;sp|Q6NVF9|CPSF6_MOUSE;sp|Q9Z1X4|ILF3_MOUSE;sp|Q9WV02|RBMX_MOUSE;sp|Q9CW46|RAVR1_MOUSE;sp|Q8R081|HNRPL_MOUSE;sp|P16858|G3P_MOUSE;sp|Q9ESX5|DKC1_MOUSE;sp|Q8BK63|KC1A_MOUSE;sp|P49312|ROA1_MOUSE;sp|Q8VHZ7|IMP4_MOUSE;sp|Q9CQQ8|LSM7_MOUSE;sp|Q01320|TOP2A…
cellular_component	membrane	1062	sp|P17047|LAMP2_MOUSE;sp|Q3TBD2|HMHA1_MOUSE;sp|P62908|RS3_MOUSE;sp|P39054|DYN2_MOUSE;sp|P07901|HS90A_MOUSE;sp|P15532|NDKA_MOUSE;sp|P62331|ARF6_MOUSE;sp|P58771|TPM1_MOUSE;sp|P11688|ITA5_MOUSE;sp|Q9WVE8|PACN2_MOUSE;sp|Q91YR1|TWF1_MOUSE;sp|P18760|COF1_MOUSE;sp|Q61233|PLSL_MOUSE;sp|P61750|ARF4_MOUSE;sp|P26039|TLN1_MOUSE;sp|Q9QUI0|RHOA_MOUSE;sp|P09055|ITB1_MOUSE;sp|O08808|DIAP1_MOUSE;sp|Q60875|ARHG2_M…
cellular_component	membrane part	539	sp|P17047|LAMP2_MOUSE;sp|Q3TBD2|HMHA1_MOUSE;sp|P62908|RS3_MOUSE;sp|P39054|DYN2_MOUSE;sp|P07901|HS90A_MOUSE;sp|P15532|NDKA_MOUSE;sp|P62331|ARF6_MOUSE;sp|P58771|TPM1_MOUSE;sp|P11688|ITA5_MOUSE;sp|Q9WVE8|PACN2_MOUSE;sp|Q91YR1|TWF1_MOUSE;sp|P18760|COF1_MOUSE;sp|Q61233|PLSL_MOUSE;sp|P61750|ARF4_MOUSE;sp|P26039|TLN1_MOUSE;sp|Q9QUI0|RHOA_MOUSE;sp|P09055|ITB1_MOUSE;sp|O08808|DIAP1_MOUSE;sp|Q60875|ARHG2_M…
cellular_component	membrane-enclosed lumen	816	sp|P60122|RUVB1_MOUSE;sp|Q9Z2N8|ACL6A_MOUSE;sp|Q9WTM5|RUVB2_MOUSE;sp|Q8BMF4|ODP2_MOUSE;sp|O70133|DHX9_MOUSE;sp|Q921F2|TADBP_MOUSE;sp|P14211|CALR_MOUSE;sp|Q9WVF7|DPOE1_MOUSE;sp|P62196|PRS8_MOUSE;sp|Q03147|CDK7_MOUSE;sp|O70422|TF2H4_MOUSE;sp|P52431|DPOD1_MOUSE;sp|O35654|DPOD2_MOUSE;sp|P97760|RPB3_MOUSE;sp|Q80UW8|RPAB1_MOUSE;sp|Q923G2|RPAB3_MOUSE;sp|P62488|RPB7_MOUSE;sp|Q8CFI7|RPB2_MOUSE;sp|P08775|R…
cellular_component	nucleoid	21	sp|Q8CGK3|LONM_MOUSE;sp|Q99JY0|ECHB_MOUSE;sp|P51881|ADT2_MOUSE;sp|Q99PU8|DHX30_MOUSE;sp|P50544|ACADV_MOUSE;sp|Q99M87|DNJA3_MOUSE;sp|Q8BFR5|EFTU_MOUSE;sp|Q925I1|ATAD3_MOUSE;sp|Q80Y81|RNZ2_MOUSE;sp|P56480|ATPB_MOUSE;sp|Q922Q8|LRC59_MOUSE;sp|P09671|SODM_MOUSE;sp|Q9CZN7|GLYM_MOUSE;sp|Q60932|VDAC1_MOUSE;sp|O08756|HCD2_MOUSE;sp|Q91VA6|PDIP2_MOUSE;sp|Q60930|VDAC2_MOUSE;sp|Q6PB66|LPPRC_MOUSE;sp|Q8BMS1|EC…
cellular_component	organelle	1760	sp|P20152|VIME_MOUSE;sp|Q8CGR7|UPP2_MOUSE;sp|P17047|LAMP2_MOUSE;sp|P54728|RD23B_MOUSE;sp|Q8CAQ8|MIC60_MOUSE;sp|Q78IK4|MIC27_MOUSE;sp|Q9CRB9|MIC19_MOUSE;sp|Q5U458|DJC11_MOUSE;sp|P70248|MYO1F_MOUSE;sp|P58771|TPM1_MOUSE;sp|Q6EDY6|CARL1_MOUSE;sp|Q9JM76|ARPC3_MOUSE;sp|Q8BTM8|FLNA_MOUSE;sp|Q3UQ44|IQGA2_MOUSE;sp|Q9WTI7|MYO1C_MOUSE;sp|Q62351|TFR1_MOUSE;sp|P11438|LAMP1_MOUSE;sp|O08547|SC22B_MOUSE;sp|P2777…
CBA_MOUSE;sp|Q8R5H1|UBP15_MOUSE;sp|Q07417|ACADS_MOUSE;sp|Q60597|ODO1_MOUSE;sp|Q61425|HCDH_MOUSE;sp|Q99KE1|MAOM_MOUSE;sp|P00375|DYR_MOUSE;sp|Q8VCW8|ACSF2_MOUSE;sp|Q8BHG1|NRDC_MOUSE;sp|Q8BTX9|HSDL1_MOUSE;sp|Q61102|ABCB7_MOUSE;sp|Q8BKZ9|ODPX_MOUSE;sp|Q9D6M3|GHC1_MOUSE;sp|Q99MN9|PCCB_MOUSE;sp|Q3UYV9|NCBP1_MOUSE;sp|P51175|PPOX_MOUSE;sp|Q3V3R1|C1TM_MOUSE;sp|Q8R2Q4|RRF2M_MOUSE;sp|Q9CZB0|C560_MOUSE;sp|Q8…
cellular_component	organelle part	1363	sp|P20152|VIME_MOUSE;sp|Q8CGR7|UPP2_MOUSE;sp|P17047|LAMP2_MOUSE;sp|P54728|RD23B_MOUSE;sp|Q8CAQ8|MIC60_MOUSE;sp|Q78IK4|MIC27_MOUSE;sp|Q9CRB9|MIC19_MOUSE;sp|Q5U458|DJC11_MOUSE;sp|P70248|MYO1F_MOUSE;sp|P58771|TPM1_MOUSE;sp|Q6EDY6|CARL1_MOUSE;sp|Q9JM76|ARPC3_MOUSE;sp|Q8BTM8|FLNA_MOUSE;sp|Q3UQ44|IQGA2_MOUSE;sp|Q9WTI7|MYO1C_MOUSE;sp|Q8C129|LCAP_MOUSE;sp|P35282|RAB21_MOUSE;sp|P61027|RAB10_MOUSE;sp|P6310…
cellular_component	other organism	3	sp|P08071|TRFL_MOUSE;sp|E9Q3L2|PI4KA_MOUSE;sp|P62827|RAN_MOUSE
cellular_component	other organism part	3	sp|P08071|TRFL_MOUSE;sp|E9Q3L2|PI4KA_MOUSE;sp|P62827|RAN_MOUSE
cellular_component	supramolecular complex	133	sp|P20152|VIME_MOUSE;sp|Q8CGR7|UPP2_MOUSE;sp|P70248|MYO1F_MOUSE;sp|P58771|TPM1_MOUSE;sp|Q6EDY6|CARL1_MOUSE;sp|Q9JM76|ARPC3_MOUSE;sp|Q8BTM8|FLNA_MOUSE;sp|Q3UQ44|IQGA2_MOUSE;sp|Q9WTI7|MYO1C_MOUSE;sp|E9Q7G0|NUMA1_MOUSE;sp|P05213|TBA1B_MOUSE;sp|Q8BM55|TM214_MOUSE;sp|Q61166|MARE1_MOUSE;sp|O54825|BYST_MOUSE;sp|Q8VCK3|TBG2_MOUSE;sp|P47758|SRPRB_MOUSE;sp|P11440|CDK1_MOUSE;sp|P28740|KIF2A_MOUSE;sp|Q07832|…
cellular_component	synapse	91	sp|Q6PHN9|RAB35_MOUSE;sp|P46638|RB11B_MOUSE;sp|P51150|RAB7A_MOUSE;sp|P35278|RAB5C_MOUSE;sp|Q9CQD1|RAB5A_MOUSE;sp|Q8K1M6|DNM1L_MOUSE;sp|P32037|GTR3_MOUSE;sp|P39054|DYN2_MOUSE;sp|P02716|ACHD_MOUSE;sp|Q99M87|DNJA3_MOUSE;sp|Q9D5T0|ATAD1_MOUSE;sp|P84078|ARF1_MOUSE;sp|P97300|NPTN_MOUSE;sp|P97772|GRM1_MOUSE;sp|P11438|LAMP1_MOUSE;sp|P48036|ANXA5_MOUSE;sp|Q60932|VDAC1_MOUSE;sp|O88544|CSN4_MOUSE;sp|P61028|…
cellular_component	synapse part	76	sp|Q6PHN9|RAB35_MOUSE;sp|P46638|RB11B_MOUSE;sp|P51150|RAB7A_MOUSE;sp|P35278|RAB5C_MOUSE;sp|Q9CQD1|RAB5A_MOUSE;sp|Q8K1M6|DNM1L_MOUSE;sp|P32037|GTR3_MOUSE;sp|P39054|DYN2_MOUSE;sp|P02716|ACHD_MOUSE;sp|Q99M87|DNJA3_MOUSE;sp|Q9D5T0|ATAD1_MOUSE;sp|P84078|ARF1_MOUSE;sp|P97300|NPTN_MOUSE;sp|P97772|GRM1_MOUSE;sp|P11438|LAMP1_MOUSE;sp|P48036|ANXA5_MOUSE;sp|Q60932|VDAC1_MOUSE;sp|O88544|CSN4_MOUSE;sp|P61028|…
cellular_component	virion	28	sp|Q9Z204|HNRPC_MOUSE;sp|Q7TMK9|HNRPQ_MOUSE;sp|Q00PI9|HNRL2_MOUSE;sp|Q9WV02|RBMX_MOUSE;sp|Q9CW46|RAVR1_MOUSE;sp|Q8R081|HNRPL_MOUSE;sp|Q9ESX5|DKC1_MOUSE;sp|P49312|ROA1_MOUSE;sp|Q8VHZ7|IMP4_MOUSE;sp|Q8VDM6|HNRL1_MOUSE;sp|O35737|HNRH1_MOUSE;sp|Q99020|ROAA_MOUSE;sp|Q9DAW6|PRP4_MOUSE;sp|Q6P4T2|U520_MOUSE;sp|Q8BG05|ROA3_MOUSE;sp|P57784|RU2A_MOUSE;sp|Q60668|HNRPD_MOUSE;sp|Q9D883|U2AF1_MOUSE;sp|Q9CRB2|NH…
cellular_component	virion part	28	sp|Q9Z204|HNRPC_MOUSE;sp|Q7TMK9|HNRPQ_MOUSE;sp|Q00PI9|HNRL2_MOUSE;sp|Q9WV02|RBMX_MOUSE;sp|Q9CW46|RAVR1_MOUSE;sp|Q8R081|HNRPL_MOUSE;sp|Q9ESX5|DKC1_MOUSE;sp|P49312|ROA1_MOUSE;sp|Q8VHZ7|IMP4_MOUSE;sp|Q8VDM6|HNRL1_MOUSE;sp|O35737|HNRH1_MOUSE;sp|Q99020|ROAA_MOUSE;sp|Q9DAW6|PRP4_MOUSE;sp|Q6P4T2|U520_MOUSE;sp|Q8BG05|ROA3_MOUSE;sp|P57784|RU2A_MOUSE;sp|Q60668|HNRPD_MOUSE;sp|Q9D883|U2AF1_MOUSE;sp|Q9CRB2|NH…
molecular_function	antioxidant activity	23	sp|P09671|SODM_MOUSE;sp|P08228|SODC_MOUSE;sp|P20108|PRDX3_MOUSE;sp|P35700|PRDX1_MOUSE;sp|Q61171|PRDX2_MOUSE;sp|P99029|PRDX5_MOUSE;sp|Q9JMH6|TRXR1_MOUSE;sp|Q8CDN6|TXNL1_MOUSE;sp|P10639|THIO_MOUSE;sp|P47791|GSHR_MOUSE;sp|P11352|GPX1_MOUSE;sp|O70325|GPX4_MOUSE;sp|Q9CPU4|MGST3_MOUSE;sp|P19157|GSTP1_MOUSE;sp|O08709|PRDX6_MOUSE;sp|O08807|PRDX4_MOUSE;sp|Q9CQM5|TXD17_MOUSE;sp|P49290|PERE_MOUSE;sp|P11247|…
molecular_function	binding	1560	sp|Q9CYI4|LUC7L_MOUSE;sp|Q9R0U0|SRS10_MOUSE;sp|Q9D883|U2AF1_MOUSE;sp|Q6PDM2|SRSF1_MOUSE;sp|P63038|CH60_MOUSE;sp|P62196|PRS8_MOUSE;sp|Q07235|GDN_MOUSE;sp|Q63961|EGLN_MOUSE;sp|P60521|GBRL2_MOUSE;sp|P60122|RUVB1_MOUSE;sp|P97370|AT1B3_MOUSE;sp|Q9QYJ3|DNJB1_MOUSE;sp|P35550|FBRL_MOUSE;sp|Q99JY9|ARP3_MOUSE;sp|Q9D0T1|NH2L1_MOUSE;sp|Q9Z1G4|VPP1_MOUSE;sp|Q9DC23|DJC10_MOUSE;sp|P26040|EZRI_MOUSE;sp|Q6DFW4|NO…
OUSE;sp|Q8VHN8|TIRR_MOUSE;sp|P62267|RS23_MOUSE;sp|Q91YM4|FAKD4_MOUSE;sp|P60867|RS20_MOUSE;sp|Q9D0Q7|RM45_MOUSE;sp|P62242|RS8_MOUSE;sp|Q8CFQ3|AQR_MOUSE;sp|Q99N95|RM03_MOUSE;sp|P62858|RS28_MOUSE;sp|Q9D8E6|RL4_MOUSE;sp|Q5XG71|UTP20_MOUSE;sp|Q99PL5|RRBP1_MOUSE;sp|Q8VH51|RBM39_MOUSE;sp|Q6PE01|SNR40_MOUSE;sp|Q8QZY9|SF3B4_MOUSE;sp|P63323|RS12_MOUSE;sp|Q6ZQL4|WDR43_MOUSE;sp|Q9WV03|FA50A_MOUSE;sp|Q3U821|W…
molecular_function	catalytic activity	946	sp|Q61941|NNTM_MOUSE;sp|Q9DB20|ATPO_MOUSE;sp|P56480|ATPB_MOUSE;sp|Q91VR2|ATPG_MOUSE;sp|Q03265|ATPA_MOUSE;sp|Q8R418|DICER_MOUSE;sp|Q8CIH5|PLCG2_MOUSE;sp|Q80UM7|MOGS_MOUSE;sp|O88712|CTBP1_MOUSE;sp|P56546|CTBP2_MOUSE;sp|Q91Z53|GRHPR_MOUSE;sp|P03958|ADA_MOUSE;sp|P12265|BGLR_MOUSE;sp|P52479|UBP10_MOUSE;sp|Q6A4J8|UBP7_MOUSE;sp|Q8R016|BLMH_MOUSE;sp|O08738|CASP6_MOUSE;sp|Q8R5H1|UBP15_MOUSE;sp|P70677|CASP…
molecular_function	molecular carrier activity	9	sp|Q80U93|NU214_MOUSE;sp|Q9ESJ0|XPO4_MOUSE;sp|Q9ERK4|XPO2_MOUSE;sp|Q6P5F9|XPO1_MOUSE;sp|Q924C1|XPO5_MOUSE;sp|P62827|RAN_MOUSE;sp|P01942|HBA_MOUSE;sp|P02104|HBE_MOUSE;sp|Q9CR21|ACPM_MOUSE
molecular_function	molecular function regulator	170	sp|Q8C3J5|DOCK2_MOUSE;sp|P27870|VAV_MOUSE;sp|Q60875|ARHG2_MOUSE;sp|Q8CFI0|NED4L_MOUSE;sp|P39654|LOX15_MOUSE;sp|O70145|NCF2_MOUSE;sp|P97369|NCF4_MOUSE;sp|Q09014|NCF1_MOUSE;sp|Q9R1T2|SAE1_MOUSE;sp|P28867|KPCD_MOUSE;sp|P61211|ARL1_MOUSE;sp|P30355|AL5AP_MOUSE;sp|Q3UIR3|DTX3L_MOUSE;sp|Q99M87|DNJA3_MOUSE;sp|Q9EPL8|IPO7_MOUSE;sp|P70677|CASP3_MOUSE;sp|P07356|ANXA2_MOUSE;sp|P68040|RACK1_MOUSE;sp|Q5EG47|AA…
molecular_function	molecular transducer activity	31	sp|Q8C129|LCAP_MOUSE;sp|P11688|ITA5_MOUSE;sp|P68040|RACK1_MOUSE;sp|Q569Z6|TR150_MOUSE;sp|Q8VCD5|MED17_MOUSE;sp|Q99PL5|RRBP1_MOUSE;sp|P09055|ITB1_MOUSE;sp|P15379|CD44_MOUSE;sp|P14206|RSSA_MOUSE;sp|P97772|GRM1_MOUSE;sp|Q6PHU5|SORT_MOUSE;sp|P11440|CDK1_MOUSE;sp|P97377|CDK2_MOUSE;sp|Q9JJX6|P2RX4_MOUSE;sp|Q8CI15|SPHK1_MOUSE;sp|Q5EG47|AAPK1_MOUSE;sp|P05132|KAPCA_MOUSE;sp|Q62190|RON_MOUSE;sp|Q61410|KGP2…
molecular_function	protein tag	1	sp|P0CG50|UBC_MOUSE
molecular_function	signal transducer activity	42	sp|Q8C129|LCAP_MOUSE;sp|P48025|KSYK_MOUSE;sp|P15379|CD44_MOUSE;sp|Q99KH8|STK24_MOUSE;sp|Q61831|MK10_MOUSE;sp|P63085|MK01_MOUSE;sp|P47811|MK14_MOUSE;sp|P61202|CSN2_MOUSE;sp|P57776|EF1D_MOUSE;sp|P62880|GBB2_MOUSE;sp|P63094|GNAS2_MOUSE;sp|Q9D2Y4|MLKL_MOUSE;sp|Q9DC51|GNAI3_MOUSE;sp|P42232|STA5B_MOUSE;sp|P19973|LSP1_MOUSE;sp|Q9CR60|GOT1B_MOUSE;sp|Q8BTM8|FLNA_MOUSE;sp|P16045|LEG1_MOUSE;sp|Q60676|PPP5_M…
molecular_function	structural molecule activity	141	sp|Q9CR57|RL14_MOUSE;sp|Q9D8M4|RL7L_MOUSE;sp|Q9DCU6|RM04_MOUSE;sp|P62908|RS3_MOUSE;sp|Q9ER88|RT29_MOUSE;sp|P62717|RL18A_MOUSE;sp|P14131|RS16_MOUSE;sp|Q8VE22|RT23_MOUSE;sp|P62301|RS13_MOUSE;sp|P62270|RS18_MOUSE;sp|P35980|RL18_MOUSE;sp|O09167|RL21_MOUSE;sp|Q9CZX8|RS19_MOUSE;sp|P14869|RLA0_MOUSE;sp|P62754|RS6_MOUSE;sp|P97351|RS3A_MOUSE;sp|P62245|RS15A_MOUSE;sp|P62855|RS26_MOUSE;sp|Q9D1P0|RM13_MOUSE;…
molecular_function	transcription regulator activity	80	sp|Q9JKB3|YBOX3_MOUSE;sp|Q9CRB9|MIC19_MOUSE;sp|O35295|PURB_MOUSE;sp|P17182|ENOA_MOUSE;sp|Q9JI91|ACTN2_MOUSE;sp|O88712|CTBP1_MOUSE;sp|Q01768|NDKB_MOUSE;sp|Q60520|SIN3A_MOUSE;sp|Q8CGF7|TCRG1_MOUSE;sp|Q8CJF7|ELYS_MOUSE;sp|Q62383|SPT6H_MOUSE;sp|O09106|HDAC1_MOUSE;sp|P42669|PURA_MOUSE;sp|Q6ZQ88|KDM1A_MOUSE;sp|Q62318|TIF1B_MOUSE;sp|O70422|TF2H4_MOUSE;sp|P42227|STAT3_MOUSE;sp|P30681|HMGB2_MOUSE;sp|P8387…
molecular_function	translation regulator activity	10	sp|P62267|RS23_MOUSE;sp|P62264|RS14_MOUSE;sp|Q6ZQ58|LARP1_MOUSE;sp|P60335|PCBP1_MOUSE;sp|Q6P542|ABCF1_MOUSE;sp|P29341|PABP1_MOUSE;sp|Q03963|E2AK2_MOUSE;sp|P07607|TYSY_MOUSE;sp|P42669|PURA_MOUSE;sp|P00375|DYR_MOUSE
molecular_function	transporter activity	129	sp|Q9Z2Z6|MCAT_MOUSE;sp|Q9DB20|ATPO_MOUSE;sp|P56480|ATPB_MOUSE;sp|Q91VR2|ATPG_MOUSE;sp|Q03265|ATPA_MOUSE;sp|Q02013|AQP1_MOUSE;sp|Q9QZD8|DIC_MOUSE;sp|Q7TQK1|INT7_MOUSE;sp|Q9Z127|LAT1_MOUSE;sp|P32020|NLTP_MOUSE;sp|P51863|VA0D1_MOUSE;sp|Q31125|S39A7_MOUSE;sp|Q9D2V8|MFS10_MOUSE;sp|P04919|B3AT_MOUSE;sp|P51912|AAAT_MOUSE;sp|O55143|AT2A2_MOUSE;sp|Q60932|VDAC1_MOUSE;sp|P14824|ANXA6_MOUSE;sp|Q8JZU2|TXTP_M…
