# Supplementary material for: Hematopoietic stem and progenitor cell membrane-coated vesicles for bone marrow-targeted leukaemia drug delivery
Source: Nat Commun. 2024 Jul 7;15:5689. doi: 10.1038/s41467-024-50021-9 (PMC11227508; doi:10.1038/s41467-024-50021-9)
Supplement: Supplementary file 7 — Source Data [file 41467_2024_50021_MOESM7_ESM.xls]

## Sheet: Figure 2
Fig 2b					Fig 2f
X Intensity	Record				Free ICG			HSPC-Lipo			MSC-Lipo			Macro-Lipo			Neu-Lipo			RBC-Lipo
0.4	0				5.533	6.921	5.673	19.9	16.39	21.92	7.939	7.524	7.149	6.871	10.61	14.42	7.074	7.52	7.939	6.793	6.822	7.523
0.463	0
0.536	0
0.621	0
0.719	0
0.833	0				Fig 2h
0.965	0				Liposome			HSPC-Lipo
1.12	0				24.464	16.714	13.503	57.748	42.934	33.95
1.29	0
1.5	0
1.74	0				HSPC-Lipo	Area	Mean	StdDev	Min	Max	IntDen	%Area	RawIntDen	MinThr	MaxThr
2.01	0				Repeat1	17105472	57.748	105.427	0	255	987809690	23.918	987809690	0	255
2.33	0
2.7	0
3.12	0				HSPC-Lipo	Area	Mean	StdDev	Min	Max	IntDen	%Area	RawIntDen	MinThr	MaxThr
3.62	0				Repeat2	17105472	42.934	93.962	0	255	734409815	18.109	734409815	0	255
4.19	0
4.85	0
5.61	0
6.5	0				HSPC-Lipo	Area	Mean	StdDev	Min	Max	IntDen	%Area	RawIntDen	MinThr	MaxThr
7.53	0				Repeat3	17105472	33.95	85.021	0	255	580731770	14.586	580731770	0	255
8.72	0
10.1	0
11.7	0
13.5	0				Liposome	Area	Mean	StdDev	Min	Max	IntDen	%Area	RawIntDen	MinThr	MaxThr
15.7	0				Repeat1	17105472	24.464	73.238	0	255	418473230	10.866	418473230	0	255
18.2	0
21	0
24.4	0
28.2	0				Liposome	Area	Mean	StdDev	Min	Max	IntDen	%Area	RawIntDen	MinThr	MaxThr
32.7	0				Repeat2	17105472	16.714	60.882	0	255	285899495	7.826	285899495	0	255
37.8	0
43.8	0
50.7	0				Liposome	Area	Mean	StdDev	Min	Max	IntDen	%Area	RawIntDen	MinThr	MaxThr
58.8	0				Repeat3	17105472	13.503	54.633	0	255	230974025	6.567	230974025	0	255
68.1	0.112
78.8	1.06
91.3	3
106	5.64
122	8.46
142	10.9
164	12.4
190	12.9
220	12.1
255	10.4
295	8.03
342	5.47
396	3.15
459	1.39
531	0.357
615	0
712	0
825	0
955	0
1110	0
1280	0

## Sheet: Figure 3
Fig 3f									Fig 3l
Normal mice	Leukemic mice								Ka539			C1498			HSPC（32D）
3.83879	5.03023								97.13	97.2	97.36	97.71	97.73	98.03	1.57	1.38	1.43
4.1738	5.14358
4.18388	5.12091
Fig 3i	Radiant effiency (*106)
HSPC-Lipo			HSPC-Lipo (CD44 KD)
6.23	8.592	7.27	4.693	5.443	5.222
									Fig 3o
Fig 3j
	Ka539			32D						Ka539			32D
HSPC-Lipo	40.08	46.5	44.91	6.01	6.57	6.36			HSPC-Lipo	33.29	35.25	34.89	4.36	6.58	4.62
MSC-Lipo	23.32	22.79	31.84	5.69	5.2	5.91			HSPC-Lipo KD	10.92	12.12	18.03	3.38	6.49	4.83
Macro-Lipo	21.02	23.01	21.52	3.88	4.01	6.57
Neu-Lipo	22.59	21.56	29.75	6.55	6.24	4.64
RBC-Lipo	17.75	15.77	20.38	3.17	4.55	5.27

## Sheet: Figure 4
Fig 4a
	lipo pH=7.4			pH=5 lipo			pH=7.4 LM			pH=5 LM			pH=7.4 free			pH=5 free
0	0	0	3	0	0	3	0	0	3	0	0	3	0	0	3	0	0	3
1	18.17	6.54	3	36.92	11.27	3	21.14	8.16	3	40.69	6.67	3	28.12	4.28	3	62.55	8.54	3
2	19.4	6.88	3	40.27	12.17	3	22.66	8.45	3	45.03	6.03	3	31.12	6.2	3	67.25	8.35	3
4	19.74	6.57	3	43.14	11.89	3	23.34	8.22	3	48.4	5.9	3	31.39	6.53	3	71.21	10.83	3
6	20.26	6.34	3	45.62	12.01	3	23.93	8.07	3	50.05	6.25	3	32.55	5.26	3	74.82	12.19	3
8	22.66	6.23	3	46.47	12.14	3	25.31	8.1	3	52.11	7.65	3	33.47	5.54	3	77.47	11.9	3
10	23.63	6.27	3	47.62	12.28	3	25.55	7.78	3	52.19	6.89	3	34.95	3.86	3	76.64	10.3	3
12	24.53	5.84	3	47.3	12.27	3	25.13	7.67	3	51.95	6.89	3	34.14	3.04	3	74.1	9.83	3
24	28.84	4.29	3	49.4	12.5	3	29.94	10.4	3	56.09	5.42	3	36.57	1.23	3	79.33	14.04	3
48	62.84	4.91	3	80.89	11.18	3	41.22	12.84	3	76.51	11.93	3	57.22	17.71	3	83.3	19.39	3
72	79.75	4.73	3	85.63	7.09	3	44.02	13.51	3	77.88	11.47	3	67.01	10.87	3	79.07	19.64	3
96	85.41	1.83	3	89.69	4.87	3	43.08	14.57	3	79.77	10.68	3	65.81	11.85	3	75.76	28.67	3
Fig 4b
C1498	Control			Ara-C			Ara-C@Lipo			Ara-C@HSPC-Lipo
	89.58	88.16	87.83	81.33	79.1	76.92	71.39	72.12	73.02	32.46	39.33	38.55
Ka539	Control			Ara-C			Ara-C@Lipo			Ara-C@HSPC-Lipo
	93.67	87.98	88.74	82.32	82.07	81.11	63.13	61.58	59.6	26.29	32.07	35.06
Fig 4c and d
C1498	Control			Ara-C			Ara-C@Lipo			Ara-C@HSPC-Lipo
	0.02	0.03	0.05	22.74	20.9	22.1	31.14	31.63	30.63	46.14	36.58	42.92
Ka539	Control			Ara-C			Ara-C@Lipo			Ara-C@HSPC-Lipo
	7	6.46	3.48	12.05	12.68	10.94	18.39	24.43	23.43	29.51	27.87	30.41
Fig 4f
	Control			Ara-C			Ara-C@Lipo			Ara-C@HSPC-Lipo
	65.4	67.91	66.91	57.3	60.86	58.57	44.48	46.8	38.64	28.57	32.13	27.04
Fig 4h
	Control			Ara-C			Ara-C@Lipo			Ara-C@HSPC-Lipo
	0.1	0.12	0.1	8.68	5.93	14.45	27.09	33	32.99	50.02	54.08	60.3

## Sheet: Figure 5
Fig 5b								Fig 5d
	PBS	HSPC-Lipo	Ara-C	Ara-C@Lipo	Ara-C@HSPC-Lipo			Control					HSPC-lipo					Ara-C					Ara-C@Lipo					Ara-C@HSPC-Lipo
22	2							94.98	94.66	94.07	95.48	96.08	96.62	93.8	92.88	94.96	92.3	82.47	87.07	86.96	90.19	80.37	44.39	48.49	49.73	44.66	48.63	34.59	18.04	36.02	37.33	18.65
23	1
24	1	1
25	1	1
26	1	1						Fig 5f
27		2						Control					HSPC-lipo					Ara-C					Ara-C@Lipo					Ara-C@HSPC-Lipo
28		1	1					33.99	37.14	45.21	58.83	33.03	48.86	49.57	34.3	33.13	38.34	25.92	27.87	27.82	19.84	16.95	8.72	7.25	15.27	8.16	12.06	3.65	3.7	0.52	2.47	1.23
29			1
30			1
31			1
32			2					Fig 5h
33				1				Control					HSPC-lipo					Ara-C					Ara-C@Lipo					Ara-C@HSPC-Lipo
33				2				92.06	91.91	90.39	86.65	87.6	90.91	90.21	86.49	86.75	87.3	81.06	68.17	82.41	72.72	69.78	57.7	57.75	35.09	42.08	48.38	12.97	6.34	24.09	25.56	13.91
35				2
36				1
37				1
38
39								Fig 5i
40								Control					HSPC-lipo					Ara-C					Ara-C@Lipo					Ara-C@HSPC-Lipo
41								92.64	92.97	91.19	92.6	89.15	89.37	90.68	89.15	84.64	89.52	76.81	75.1	84.18	82.06	83.85	62.89	65.33	47.76	51.91	47.36	22.71	25.89	23.86	31.21	35.44
42					2
43					1
44					1			Fig 5k
45					1			Control					HSPC-lipo					Ara-C					Ara-C@Lipo					Ara-C@HSPC-Lipo
46					1			0.55	0.46	0.45	0.53	0.56	0.5	0.52	0.54	0.49	0.56	0.33	0.37	0.34	0.31	0.39	0.25	0.25	0.26	0.28	0.22	0.13	0.07	0.05	0.16	0.22
47					2
48					1
49					2
50
51
52
53
54
55

## Sheet: Figure 6
Fig 6c
Control					HSPC-lipo					Ara-C					Ara-C@Lipo					Ara-C@HSPC-Lipo
62.78	54.11	59.7	54.61	61.4	63.42	53.3	66.31	66.04	57.19	44.98	55.59	38.77	47.55	43.66	19.56	24.57	29.8	24.4	28.46	2.05	2.76	2.44	4.66	6.93
Fig 6d
Control					HSPC-lipo					Ara-C					Ara-C@Lipo					Ara-C@HSPC-Lipo
37.53	46.92	39.33	40.08	35.54	35.78	36.65	42.61	38.21	38.07	30.33	30.09	29.84	16.56	17.22	15.98	5.39	8.95	10.42	16.16	4.17	5.14	3.49	4.39	1.35
Fig 6e
Control					HSPC-lipo					Ara-C					Ara-C@Lipo					Ara-C@HSPC-Lipo
0.61	0.47	0.34	0.45	0.53	0.52	0.37	0.46	0.38	0.51	0.13	0.21	0.16	0.32	0.22	0.06	0.1	0.12	0.08	0.07	0.03	0.04	0.02	0.05	0.06
Fig 6f
	PBS	HSPC-Lipo	Ara-C	Ara-C@Lipo	Ara-C@HSPC-Lipo
32	2
33	1
34	1	1
35	1	1
36	1	1
37		2
38		1	1
39			1
40			1
41			1
42			2
43
44				2
45				2
46				1
47				1
48
49
50
51
52				1	2
53					1
54					1
55
56					2
57				1
58					1
59
60					1
61
62
63
64					2
65
66
67
68					1
69
70					1

## Sheet: Figure 8
Female																			Male
		PBS					Lipo					HSPC-Lipo									PBS					Lipo					HSPC-Lipo
1		20.45	18	22.5	16.92	17.69	17.9	17.29	19.09	18.66	19.95	17.82	19.7	19.78	21.63	19.36			1		25.16	25.66	26.17	25.89	22.46	23.52	24.72	25.58	27.61	24.8	21.05	24.77	24.28	24.38	24.91
2		21.11	18.54	21.89	19.15	20.18	18.86	18.55	20.1	20.1	21.42	20.14	20.05	21.52	22.41	19.78			2		26.92	26	27.5	27.15	24.28	24.61	26.25	26.27	28	26.06	21.54	26.35	26.19	25.7	26.15
3		21.77	18.69	21	18.61	20	18.79	17.86	20.05	20.33	22	19.77	19.6	21.84	21.63	20.6			3		27.32	26.45	26.72	26.13	24.26	24.89	26.46	26	28.05	25.33	21.65	26	27	26.57	25.87
4		21.61	18.53	21.52	18.36	20.06	19	18.88	20	20.37	22.03	19.97	19.93	21.25	21.47	21.1			4		27.06	26	26.62	26.21	24.72	24.77	26.4	25.52	27.64	25.35	21.14	27.09	26.88	26.45	26.58
5		21.64	18.22	21.1	18.13	19.87	18.44	18.18	20.14	20	22.07	20.54	19.93	21.13	21.61	21.21			5		26.05	25.06	25.38	25.63	23.45	24.07	25.48	25.22	26.96	24.91	20.51	26.16	25.61	26.12	25.79
6		21.31	20.03	20.96	19.24	20.28	18.63	19.63	20.3	19.83	21.88	21.41	20.28	21.52	22.18	21.15			6		26.61	27.58	26.84	26.3	24.54	25.31	26.72	26.08	27.57	26.73	22.04	26	27	26.73	25.87
7		21.06	19.56	20.66	18.24	20.04	18.22	19.24	19.72	19.57	21.84	21	20.41	20.66	21.9	20.64			7		25.58	26.12	26.67	26.52	24.82	24.66	27.09	26.23	26.8	24.42	21.79	27.84	26.93	26.4	26.07
8		21.13	20.25	21.33	18.44	20.08	18.65	19.03	21	21.11	23	21.9	20.92	21.29	22	21			8		25	27.49	27.65	26.65	25.12	25.46	26	26	28.27	27.71	22.74	28.2	27.58	27.76	27.07
9		21.41	20.26	22.07	18.33	20.94	19.14	19	20.89	21.15	22.63	23.08	21.21	21.44	22.19	21.62			9		27.12	26.59	27.58	26.73	25.5	25.35	26.46	26.24	28.75	25.46	23.2	28.31	27.63	28.46	28.23
10		20.64	19.94	21.73	17.31	20.04	18	18.07	20.25	19.43	21.31	21.54	19.95	20.16	20.96	20.66			10		27	25.69	25.16	25.73	24.32	27	24.72	24.74	27.43	24.73	22.49	25.79	25.62	27.05	27.36
11		21.6	20.53	22.59	18.16	21.54	19	19.24	21.18	20.09	23	22.06	20.43	21.35	22.25	22.14			11		28.52	27.45	28.22	26.56	28.57	25.59	27.03	25.49	28.44	26.23	23.65	27.77	27	27.64	26.19
12		21.05	20.37	22.32	17.94	21.25	18.97	18.83	20.18	19.61	22.55	22.58	20.12	21.25	22.14	21.17			12		27.35	27.65	27.45	25.58	24.89	24.6	26.7	25.27	28.3	25.2	23.34	25.12	26.53	27.65	28.12
13		20.51	19.93	21.49	17.96	20.46	18.51	18.38	19.63	19.28	22	21.07	19.52	20.27	21.87	21.06			13		27.49	25.66	26.59	24.22	24.49	25.1	26.19	25.05	28	26.46	22.84	25.16	24.49	27	27.05
14		21.46	21.53	21.96	18.63	21.12	18.93	18.36	21.29	20.43	22.26	21.68	20.24	20.53	23.27	22.71			14		28.55	26.21	29.15	25.1	24.72	26.29	25.45	26	28.88	25.33	24.04	25.37	24.43	25.85	27.08
hspc%
	Control						Liposome						HSPC-Lipo
Lin-	10.03	8.8	7.68	7.5	2.83	7.35	7.08	9.02	7.49	6.98	5.66	6.94	4.77	5.65	5.85	7.24	13.25	14.57
LSK	0.21	0.42	0.46	0.21	0.09	0.22	0.18	0.22	0.19	0.33	0.26	0.28	0.25	0.18	0.21	0.16	0.22	0.17
HSC	0.02	0.02	0.02	0.03	0.01	0.02	0.01	0.02	0.02	0.03	0.02	0.03	0.03	0.02	0.03	0.02	0.03	0.03
Absolute number of hspc#
	Control						Liposome						HSPC-Lipo
Lin-	3469500	3414400	2757000	3783000	1310400	2539600	1713800	3219000	2604000	2643200	1881600	2966400	2455300	1662500	1668000	3888000	4360500	3380100
LSK	72165.6	161843	164593	106681	41015.5	74918.2	43016.4	77577.9	65100	126345	86929.9	120436	128412	52867.5	60548.4	86313.6	72820.4	38871.2
HSC	6992.85	7541.86	8394.24	13537.8	2477.34	7469.34	3613.38	8487.02	6431.88	12495.5	7362.96	13007.1	13881.4	5619.82	7211.31	10271.3	9990.95	6755.81
lineage%
	Control						Liposome						HSPC-Lipo
Ery	6.53	4.52	4.11	5.84	3.69	4.22	3.64	4.78	4.94	5.72	6.35	6.17	7.54	5.36	6.77	4.9	6.05	6.09
Myeloid	44.95	57.66	58.39	42.8	45.8	49.54	52.1	42.98	43.26	51.99	54.84	55.9	55.52	54.18	55.55	43.96	42.28	46.35
T cell	27.68	15.31	14.61	28.75	28.63	24.51	22.92	35.03	35.41	25.1	23.08	21.34	21.19	22.99	22.48	32.91	33.14	30.54
B cell	2.54	2.11	2.11	2.73	2.35	1.86	1.68	2.26	2.13	2.15	2.14	2.2	2.46	2.2	2.3	2.53	2.26	2.49
Absolute number of lineage
	Control						Liposome						HSPC-Lipo
Ery	1763100	1446400	1233000	2277600	1328400	1181600	691600	1434000	1482000	1830400	1778000	2221200	3242200	1340000	1624800	2205000	1633500	1157100
Myeloid	12136500	18451200	17517000	16692000	16488000	13871200	9899000	12894000	12978000	16636800	15355200	20124000	23873600	13545000	13332000	19782000	11415600	8806500
T cell	7473600	4899200	4383000	11212500	10306800	6862800	4354800	10509000	10623000	8032000	6462400	7682400	9111700	5747500	5395200	14809500	8947800	5802600
B cell	685800	675200	633000	1064700	846000	520800	319200	678000	639000	688000	599200	792000	1057800	550000	552000	1138500	610200	473100
Frequency of Progenitor cells%
	Control						Liposome						HSPC-Lipo
CLP	0.06	0.08	0.07	0.08	0.08	0.07	0.01	0.04	0.11	0.11	0.1	0.05	0.09	0.09	0.1	0.05	0.05	0.07
GMP	0.25	0.31	0.39	0.24	0.21	0.3	0.43	0.33	0.24	0.31	0.3	0.26	0.24	0.3	0.31	0.22	0.22	0.26
MEP	0.1	0.37	0.45	0.14	0.12	0.12	0.46	0.15	0.27	0.28	0.25	0.29	0.19	0.32	0.31	0.11	0.09	0.09
CMP	0.11	0.4	0.46	0.12	0.1	0.11	0.11	0.11	0.14	0.14	0.13	0.18	0.16	0.16	0.16	0.07	0.07	0.08
Absolute number of Progenitor cells
(per legs of femur and tibia)
	Control						Liposome						HSPC-Lipo
CLP	16200	25600	21000	31200	28800	19600	1900	12000	33000	35200	28000	18000	38700	22500	24000	22500	13500	13300
GMP	67500	99200	117000	93600	75600	84000	81700	99000	72000	99200	84000	93600	103200	75000	74400	99000	59400	49400
MEP	27000	118400	135000	54600	43200	33600	87400	45000	81000	89600	70000	104400	81700	80000	74400	49500	24300	17100
CMP	29700	128000	138000	46800	36000	30800	20900	33000	42000	44800	36400	64800	68800	40000	38400	31500	18900	15200

## Sheet: Figure S1
Fig.S1a
Liposome			HSPC-Lipo
0.379	0.333	0.28	0.359	0.353	0.434
0.788	1	0.887	0.649	0.534	0.703
Fig.S1b
Liposome			HSPC-Lipo
-3.27	-4.78	-4.83	-5.92	-9.53	-8.55
-0.822	-0.0282	-0.701	-2.12	-1.84	-1.26
Fig.S1c
	NP BSA 4			HSPC NP 4 BSA
1	118	106.8	132.2	120.8	120	74.95
2	222.3	159.3	162.6	91.94	106.4	80.11
3	204.2	112.5	183.7	83.9	97.96	102.1
4	115.6	126.2	115.5	90.02	73.41	78.31
5	260.4	139.5	146.1	113.4	85.23	112.6
6	214.4	208.6	170.5	100.8	92.94	80.7
Fig.S1d
	Transmittance (%)
wavenumber(cm-1)	bare liposome	HSPC-Lipo	HSPC cell membrane
400	99.9	97.8	100
401	100	97.9	99.9
401	99.8	98	99.8
402	99.3	98.1	99.6
402	98.4	98.1	99.2
403	97.4	98.1	98.7
403	96.5	98	98
404	95.9	98	97.2
404	95.8	98.1	96.4
405	96.1	98.3	95.7
405	96.6	98.5	95
405	97.1	98.6	94.4
406	97.4	98.7	93.9
406	97.3	98.5	93.5
407	96.8	98.3	93.2
407	96.1	98	93
408	95.5	97.7	93.1
408	95.1	97.4	93.3
409	94.9	97.2	93.7
409	95	97.1	94.2
410	95.2	97	94.7
410	95.5	96.9	95.1
411	95.8	96.8	95.5
411	96	96.8	95.7
412	96.1	97	95.9
412	96.2	97.2	96.1
413	96.2	97.4	96.2
413	96.1	97.7	96.2
414	96	97.8	96.1
414	95.9	97.8	95.9
415	95.8	97.7	95.8
415	96	97.5	95.6
416	96.3	97.2	95.6
416	96.8	96.9	95.7
417	97.2	96.6	95.9
417	97.5	96.2	96.2
418	97.5	95.8	96.6
418	97.2	95.4	96.8
418	96.6	95	97
419	96.1	94.7	96.9
419	95.7	94.7	96.8
420	95.7	94.9	96.6
420	96	95.3	96.4
421	96.3	95.6	96.2
421	96.5	95.8	95.9
422	96.5	95.9	95.6
422	96.3	95.8	95.2
423	96	95.7	94.9
423	95.6	95.6	94.7
424	95.2	95.6	94.4
424	94.8	95.6	94.3
425	94.5	95.6	94.2
425	94.2	95.7	94.1
426	94.1	95.7	93.9
426	94.1	95.6	93.8
427	94.2	95.5	93.6
427	94.6	95.3	93.6
428	95	95.2	93.6
428	95.3	95.2	93.6
429	95.6	95.1	93.7
429	95.5	95.1	93.7
430	95.2	95	93.6
430	94.8	94.8	93.5
431	94.3	94.6	93.3
431	93.9	94.4	93.1
432	93.7	94.2	93
432	93.6	94	92.8
432	93.7	93.8	92.6
433	93.7	93.6	92.4
433	93.6	93.4	92.2
434	93.3	93.2	91.9
434	92.9	93	91.6
435	92.4	92.9	91.3
435	91.9	92.7	91.1
436	91.5	92.6	90.8
436	91.1	92.5	90.5
437	90.8	92.3	90.2
437	90.6	92.1	89.8
438	90.5	91.9	89.4
438	90.4	91.7	89.1
439	90.3	91.5	88.8
439	90.1	91.3	88.5
440	89.9	91.2	88.4
440	89.5	91	88.3
441	88.9	90.8	88.2
441	88.2	90.5	88
442	87.5	90.3	87.7
442	87	90	87.4
443	86.6	89.7	87
443	86.4	89.5	86.5
444	86.3	89.4	86
444	86.2	89.2	85.5
445	86.1	89.1	84.8
445	85.7	89	84.2
445	85.1	88.8	83.5
446	84.3	88.6	82.8
446	83.4	88.4	82.2
447	82.6	88.2	81.6
447	81.9	88	81.1
448	81.3	87.8	80.6
448	80.8	87.5	80.2
449	80.4	87.1	79.8
449	80	86.8	79.4
450	79.7	86.5	79
450	79.3	86.1	78.7
451	78.9	85.9	78.3
451	78.3	85.6	77.9
452	77.6	85.4	77.6
452	76.7	85.1	77.2
453	75.9	84.8	76.7
453	75.1	84.5	76.3
454	74.4	84.2	75.7
454	74	83.9	75.2
455	73.8	83.6	74.6
455	73.6	83.3	74
456	73.5	82.9	73.5
456	73.3	82.4	72.9
457	72.9	81.9	72.3
457	72.3	81.3	71.7
458	71.6	80.7	71.2
458	70.8	80.2	70.8
459	70.1	79.9	70.4
459	69.6	79.7	70.2
459	69.2	79.6	70
460	69	79.5	69.9
460	68.8	79.5	69.7
461	68.6	79.5	69.6
461	68.4	79.4	69.4
462	68.2	79.3	69.2
462	67.8	79.1	69.1
463	67.5	78.9	68.9
463	67.1	78.6	68.7
464	66.6	78.3	68.6
464	66.2	78	68.4
465	65.9	77.6	68.1
465	65.6	77.4	67.9
466	65.5	77.2	67.6
466	65.5	77	67.3
467	65.5	76.9	67
467	65.4	76.9	66.7
468	65.4	76.8	66.5
468	65.2	76.8	66.2
469	64.9	76.7	66
469	64.6	76.5	65.8
470	64.3	76.4	65.7
470	64	76.2	65.5
471	63.8	76.1	65.4
471	63.7	75.9	65.3
472	63.6	75.7	65.2
472	63.6	75.5	65.2
472	63.5	75.3	65.1
473	63.4	75.1	65.1
473	63.2	74.9	65.1
474	63	74.8	65
474	62.7	74.6	65
475	62.4	74.5	65
475	62.1	74.4	64.9
476	61.8	74.2	64.8
476	61.5	74.1	64.7
477	61.3	73.9	64.5
477	61.1	73.6	64.2
478	61	73.4	64
478	61	73.1	63.7
479	60.8	72.8	63.4
479	60.6	72.5	63.2
480	60.3	72.2	63
480	60	72	62.8
481	59.6	71.8	62.6
481	59.2	71.6	62.4
482	58.9	71.4	62.2
482	58.7	71.2	62.1
483	58.5	71	61.9
483	58.2	70.9	61.7
484	58	70.7	61.5
484	57.7	70.5	61.3
485	57.4	70.3	61.1
485	57.1	70.1	60.9
485	56.7	69.9	60.6
486	56.4	69.7	60.3
486	56.1	69.5	60
487	55.8	69.2	59.6
487	55.5	68.9	59.3
488	55.3	68.5	58.9
488	55	68.2	58.5
489	54.7	67.8	58.1
489	54.4	67.5	57.7
490	54	67.1	57.3
490	53.5	66.8	56.8
491	52.9	66.5	56.4
491	52.2	66.3	56
492	51.5	66	55.6
492	50.8	65.7	55.2
493	50.2	65.4	54.8
493	49.7	65.2	54.4
494	49.3	64.9	54
494	49	64.6	53.7
495	48.7	64.3	53.3
495	48.4	63.9	52.9
496	48.1	63.5	52.5
496	47.7	63.1	52.1
497	47.2	62.6	51.6
497	46.7	62.1	51.1
498	46.2	61.7	50.6
498	45.7	61.2	50.1
499	45.1	60.8	49.5
499	44.6	60.4	49
499	44	60	48.5
500	43.5	59.5	48
500	42.9	59.1	47.4
501	42.3	58.7	46.9
501	41.7	58.3	46.3
502	41.1	57.8	45.8
502	40.6	57.3	45.3
503	40.1	56.8	44.7
503	39.6	56.4	44.2
504	39.2	55.9	43.7
504	38.8	55.4	43.2
505	38.5	54.9	42.7
505	38.2	54.4	42.2
506	37.9	54	41.7
506	37.5	53.5	41.2
507	37.1	53.1	40.8
507	36.7	52.7	40.3
508	36.2	52.3	39.8
508	35.7	51.9	39.4
509	35.3	51.6	38.9
509	34.8	51.1	38.5
510	34.4	50.7	38.1
510	34.1	50.3	37.7
511	33.8	49.9	37.4
511	33.5	49.5	37.1
512	33.3	49	36.8
512	33	48.6	36.4
512	32.8	48.2	36.1
513	32.5	47.8	35.7
513	32.3	47.4	35.4
514	32.1	47.1	35.1
514	31.9	46.8	34.8
515	31.7	46.6	34.6
515	31.5	46.4	34.3
516	31.4	46.1	34.1
516	31.2	45.9	33.9
517	31.1	45.7	33.7
517	30.9	45.5	33.5
518	30.8	45.3	33.3
518	30.6	45.1	33.2
519	30.4	45	33
519	30.3	44.9	32.9
520	30.1	44.7	32.8
520	29.9	44.6	32.6
521	29.8	44.5	32.5
521	29.8	44.4	32.4
522	29.8	44.4	32.3
522	29.9	44.4	32.2
523	29.9	44.4	32.2
523	30	44.4	32.2
524	30.1	44.5	32.1
524	30.1	44.5	32.1
525	30	44.5	32
525	30	44.5	32
526	29.9	44.4	32
526	29.8	44.4	32
526	29.8	44.4	32.1
527	29.7	44.4	32.1
527	29.7	44.4	32.2
528	29.7	44.4	32.2
528	29.7	44.5	32.2
529	29.8	44.5	32.2
529	29.9	44.6	32.3
530	30	44.7	32.4
530	30.1	44.8	32.4
531	30.1	44.9	32.5
531	30.2	45	32.5
532	30.2	45.2	32.5
532	30.3	45.3	32.5
533	30.3	45.4	32.5
533	30.2	45.5	32.5
534	30.2	45.5	32.5
534	30.2	45.6	32.5
535	30.1	45.6	32.5
535	30	45.6	32.4
536	29.9	45.5	32.4
536	29.7	45.5	32.2
537	29.6	45.4	32.1
537	29.5	45.4	31.9
538	29.4	45.3	31.7
538	29.3	45.2	31.6
539	29.2	45.2	31.4
539	29	45.1	31.1
539	28.9	45	30.9
540	28.7	45	30.6
540	28.5	44.9	30.4
541	28.3	44.8	30.1
541	28.1	44.8	29.9
542	27.9	44.7	29.8
542	27.7	44.6	29.7
543	27.6	44.6	29.6
543	27.6	44.5	29.6
544	27.6	44.5	29.6
544	27.6	44.5	29.6
545	27.8	44.6	29.8
545	28	44.7	30
546	28.3	44.9	30.2
546	28.7	45.2	30.5
547	29	45.4	30.8
547	29.4	45.7	31.1
548	29.9	46	31.5
548	30.4	46.3	31.8
549	30.9	46.7	32.2
549	31.5	47	32.7
550	32.1	47.4	33.2
550	32.7	47.8	33.7
551	33.2	48.3	34.3
551	33.8	48.7	34.9
552	34.3	49.1	35.5
552	34.9	49.6	36.1
553	35.4	50	36.7
553	36	50.5	37.4
553	36.6	51	38.1
554	37.2	51.5	38.9
554	37.8	52	39.6
555	38.5	52.5	40.4
555	39.3	53	41.1
556	40.1	53.5	41.9
556	40.9	54	42.7
557	41.7	54.5	43.6
557	42.5	55.1	44.5
558	43.3	55.7	45.3
558	44.1	56.2	46.3
559	44.8	56.8	47.2
559	45.7	57.4	48.1
560	46.5	58	49.1
560	47.3	58.6	50
561	48.2	59.2	51
561	49.1	59.9	52
562	50	60.5	52.9
562	51	61.1	53.9
563	51.9	61.7	54.8
563	52.9	62.3	55.7
564	53.8	62.9	56.5
564	54.7	63.4	57.4
565	55.6	63.9	58.3
565	56.4	64.4	59.1
566	57.2	64.9	60
566	58	65.4	60.8
566	58.7	65.8	61.6
567	59.4	66.2	62.3
567	60.1	66.6	63
568	60.8	67	63.7
568	61.4	67.4	64.3
569	62	67.7	64.9
569	62.6	68.1	65.5
570	63.2	68.4	66.1
570	63.8	68.8	66.6
571	64.4	69.2	67.2
571	65	69.6	67.8
572	65.6	70	68.4
572	66.3	70.4	69
573	66.9	70.7	69.6
573	67.5	71.1	70.2
574	68.1	71.4	70.7
574	68.6	71.8	71.3
575	69.1	72	71.8
575	69.7	72.3	72.3
576	70.1	72.5	72.8
576	70.6	72.7	73.3
577	71	72.9	73.7
577	71.4	73.1	74.1
578	71.8	73.3	74.4
578	72.2	73.4	74.8
579	72.6	73.6	75.1
579	72.9	73.8	75.3
580	73.3	74	75.6
580	73.7	74.1	75.8
580	74	74.3	76
581	74.2	74.4	76.2
581	74.5	74.5	76.3
582	74.7	74.6	76.4
582	74.9	74.7	76.5
583	75.1	74.7	76.6
583	75.3	74.7	76.7
584	75.5	74.7	76.8
584	75.7	74.7	76.9
585	75.8	74.6	76.9
585	75.9	74.6	76.9
586	76	74.6	76.9
586	76.1	74.5	76.9
587	76.2	74.5	76.9
587	76.3	74.5	76.9
588	76.3	74.6	76.9
588	76.4	74.7	77
589	76.6	74.8	77
589	76.7	74.8	77.1
590	77	74.9	77.1
590	77.2	75	77.2
591	77.5	75	77.4
591	77.9	75.1	77.5
592	78.2	75.1	77.7
592	78.5	75.2	78
593	78.8	75.3	78.2
593	79.1	75.4	78.4
593	79.4	75.5	78.7
594	79.8	75.6	78.9
594	80.1	75.7	79.2
595	80.5	75.8	79.5
595	80.8	76	79.7
596	81.1	76.1	80
596	81.5	76.2	80.2
597	81.8	76.3	80.5
597	82	76.5	80.8
598	82.3	76.6	81
598	82.5	76.7	81.3
599	82.8	76.8	81.5
599	83	76.9	81.8
600	83.2	77	82
600	83.4	77.1	82.3
601	83.7	77.1	82.5
601	84	77.2	82.7
602	84.3	77.3	82.9
602	84.6	77.4	83.1
603	84.9	77.5	83.3
603	85.1	77.5	83.4
604	85.3	77.6	83.6
604	85.5	77.6	83.7
605	85.7	77.7	83.8
605	85.8	77.7	83.9
606	86	77.7	84
606	86.2	77.7	84.1
607	86.4	77.7	84.3
607	86.6	77.7	84.4
607	86.8	77.7	84.5
608	87	77.7	84.6
608	87.2	77.8	84.7
609	87.3	77.8	84.9
609	87.4	77.8	85
610	87.6	77.9	85.1
610	87.7	77.9	85.2
611	87.9	78	85.3
611	88	78	85.4
612	88.1	78	85.4
612	88.3	78	85.5
613	88.5	78.1	85.6
613	88.7	78.1	85.7
614	88.8	78.1	85.7
614	89	78.2	85.8
615	89.1	78.2	85.8
615	89.2	78.2	85.8
616	89.4	78.2	85.9
616	89.5	78.2	85.9
617	89.6	78.2	85.9
617	89.8	78.2	85.9
618	90	78.1	86
618	90.1	78.1	86
619	90.3	78.2	86.1
619	90.5	78.2	86.2
620	90.6	78.2	86.2
620	90.7	78.3	86.3
620	90.8	78.3	86.4
621	90.8	78.4	86.4
621	90.9	78.4	86.5
622	91	78.5	86.5
622	91.1	78.5	86.6
623	91.2	78.5	86.6
623	91.3	78.6	86.7
624	91.4	78.6	86.7
624	91.5	78.6	86.8
625	91.6	78.7	86.9
625	91.8	78.7	87
626	91.9	78.8	87.1
626	92	78.8	87.2
627	92.1	78.9	87.3
627	92.2	79	87.4
628	92.3	79	87.5
628	92.5	79.1	87.6
629	92.7	79.2	87.7
629	92.9	79.3	87.8
630	93.1	79.3	87.8
630	93.3	79.4	87.9
631	93.5	79.4	87.9
631	93.6	79.5	88
632	93.6	79.5	88
632	93.7	79.5	88.1
633	93.7	79.6	88.2
633	93.8	79.6	88.2
634	93.9	79.7	88.3
634	94	79.7	88.4
634	94.1	79.8	88.4
635	94.2	79.9	88.5
635	94.3	80	88.5
636	94.4	80.1	88.6
636	94.5	80.2	88.7
637	94.6	80.2	88.8
637	94.7	80.3	88.8
638	94.8	80.4	88.9
638	94.8	80.4	89
639	94.9	80.4	89.1
639	95	80.5	89.1
640	95.1	80.5	89.2
640	95.2	80.5	89.3
641	95.3	80.5	89.3
641	95.4	80.6	89.4
642	95.5	80.6	89.5
642	95.6	80.6	89.5
643	95.7	80.6	89.5
643	95.7	80.7	89.6
644	95.8	80.7	89.6
644	95.9	80.7	89.6
645	96	80.8	89.7
645	96.2	80.8	89.7
646	96.3	80.9	89.7
646	96.4	80.9	89.8
647	96.6	81	89.8
647	96.7	81	89.9
647	96.8	81	90
648	96.9	81	90
648	97	81.1	90.1
649	97	81.1	90.2
649	97	81.1	90.3
650	97	81.2	90.3
650	97	81.2	90.4
651	97.1	81.3	90.4
651	97.1	81.3	90.4
652	97.3	81.4	90.5
652	97.4	81.4	90.5
653	97.5	81.5	90.6
653	97.5	81.5	90.6
654	97.6	81.5	90.6
654	97.6	81.6	90.6
655	97.6	81.6	90.6
655	97.6	81.6	90.6
656	97.6	81.6	90.6
656	97.7	81.7	90.6
657	97.7	81.7	90.6
657	97.8	81.8	90.6
658	97.9	81.8	90.6
658	98	81.9	90.7
659	98.1	81.9	90.7
659	98.1	82	90.8
660	98.2	82.1	90.8
660	98.2	82.2	90.9
661	98.2	82.3	91
661	98.2	82.3	91
661	98.2	82.4	91.1
662	98.2	82.4	91.1
662	98.2	82.5	91.1
663	98.2	82.5	91.1
663	98.2	82.5	91.1
664	98.2	82.6	91.1
664	98.2	82.6	91.1
665	98.2	82.7	91.2
665	98.2	82.8	91.2
666	98.1	83	91.2
666	98.1	83.1	91.3
667	98	83.1	91.3
667	97.9	83.1	91.2
668	97.8	83.1	91.2
668	97.6	82.9	91.1
669	97.5	82.8	91
669	97.4	82.7	91
670	97.3	82.7	91
670	97.3	82.7	91.1
671	97.2	82.8	91.2
671	97.2	83	91.2
672	97.1	83.1	91.3
672	97.1	83.2	91.4
673	97.1	83.2	91.4
673	97	83.3	91.4
674	97	83.3	91.4
674	97	83.4	91.4
674	96.9	83.4	91.3
675	96.9	83.5	91.3
675	96.9	83.5	91.3
676	96.8	83.6	91.4
676	96.7	83.6	91.4
677	96.6	83.6	91.4
677	96.4	83.7	91.3
678	96.2	83.7	91.3
678	96.1	83.7	91.3
679	96	83.7	91.3
679	96	83.8	91.3
680	95.9	83.8	91.3
680	95.8	83.9	91.3
681	95.7	83.9	91.3
681	95.6	84	91.3
682	95.5	84.1	91.3
682	95.4	84.1	91.3
683	95.3	84.2	91.3
683	95.2	84.3	91.4
684	95.1	84.3	91.4
684	95.1	84.4	91.4
685	95	84.4	91.4
685	95	84.4	91.4
686	95	84.5	91.4
686	95	84.5	91.4
687	95	84.5	91.3
687	94.9	84.5	91.3
688	94.9	84.5	91.3
688	94.8	84.5	91.3
688	94.7	84.5	91.2
689	94.6	84.5	91.2
689	94.5	84.5	91.1
690	94.4	84.5	91.1
690	94.4	84.5	91.1
691	94.4	84.5	91
691	94.3	84.5	91
692	94.2	84.5	91
692	94.2	84.5	90.9
693	94	84.5	90.9
693	93.9	84.5	90.9
694	93.8	84.5	90.8
694	93.7	84.5	90.8
695	93.6	84.5	90.8
695	93.5	84.5	90.7
696	93.4	84.4	90.7
696	93.3	84.4	90.6
697	93.2	84.4	90.5
697	93.2	84.3	90.4
698	93.1	84.3	90.3
698	93	84.2	90.1
699	92.8	84.2	90
699	92.7	84.2	89.9
700	92.6	84.2	89.9
700	92.5	84.2	89.8
701	92.3	84.2	89.7
701	92.2	84.2	89.7
701	92.1	84.2	89.6
702	92	84.2	89.6
702	91.9	84.3	89.6
703	91.8	84.3	89.6
703	91.6	84.4	89.6
704	91.4	84.4	89.5
704	91.2	84.5	89.5
705	90.9	84.6	89.5
705	90.7	84.7	89.4
706	90.5	84.8	89.4
706	90.3	84.9	89.4
707	90.1	85	89.3
707	89.9	85.2	89.3
708	89.7	85.3	89.2
708	89.5	85.4	89.2
709	89.3	85.5	89.1
709	89.1	85.6	89.1
710	88.8	85.7	89.1
710	88.5	85.7	89
711	88.3	85.8	89
711	88	85.8	88.9
712	87.7	85.8	88.9
712	87.4	85.8	88.8
713	87.2	85.8	88.7
713	87	85.9	88.7
714	86.8	85.9	88.6
714	86.6	85.9	88.5
715	86.4	86	88.5
715	86.2	86	88.4
715	86	86	88.3
716	85.7	86.1	88.2
716	85.4	86.1	88.2
717	85.2	86.2	88.1
717	84.9	86.3	88
718	84.6	86.3	88
718	84.4	86.4	87.9
719	84.1	86.4	87.9
719	83.9	86.4	87.8
720	83.7	86.4	87.7
720	83.5	86.4	87.6
721	83.3	86.5	87.6
721	83.1	86.5	87.5
722	83	86.6	87.5
722	83	86.6	87.4
723	83	86.7	87.4
723	83	86.7	87.4
724	83.1	86.8	87.5
724	83.3	86.8	87.5
725	83.5	86.9	87.6
725	83.7	86.9	87.7
726	83.9	86.9	87.9
726	84.2	86.9	88
727	84.4	86.9	88.1
727	84.6	87	88.2
728	84.8	87	88.3
728	85	87	88.4
728	85.2	87	88.5
729	85.4	87.1	88.6
729	85.7	87.1	88.7
730	85.9	87.2	88.7
730	86.1	87.2	88.8
731	86.3	87.3	88.9
731	86.5	87.3	88.9
732	86.7	87.4	89
732	86.9	87.4	89.1
733	87.1	87.5	89.1
733	87.2	87.5	89.2
734	87.4	87.5	89.2
734	87.6	87.5	89.3
735	87.7	87.5	89.3
735	87.9	87.5	89.3
736	88.1	87.5	89.3
736	88.3	87.4	89.3
737	88.5	87.4	89.3
737	88.7	87.4	89.4
738	88.9	87.4	89.4
738	89	87.3	89.4
739	89.2	87.3	89.4
739	89.2	87.3	89.4
740	89.3	87.2	89.4
740	89.4	87.2	89.4
741	89.5	87.2	89.4
741	89.5	87.2	89.4
742	89.6	87.2	89.4
742	89.6	87.3	89.4
742	89.7	87.3	89.4
743	89.7	87.3	89.4
743	89.7	87.3	89.4
744	89.7	87.3	89.4
744	89.7	87.4	89.4
745	89.7	87.4	89.4
745	89.6	87.4	89.4
746	89.6	87.5	89.4
746	89.5	87.5	89.3
747	89.5	87.5	89.3
747	89.4	87.6	89.3
748	89.4	87.6	89.3
748	89.4	87.7	89.2
749	89.3	87.7	89.2
749	89.2	87.8	89.2
750	89.2	87.8	89.2
750	89.1	87.9	89.2
751	89	87.9	89.1
751	88.9	87.9	89.1
752	88.8	87.9	89.1
752	88.8	88	89.1
753	88.7	88	89.1
753	88.7	88.1	89.1
754	88.6	88.2	89.1
754	88.6	88.2	89.1
755	88.5	88.3	89
755	88.4	88.4	89
755	88.3	88.4	89
756	88.1	88.5	88.9
756	88	88.6	88.9
757	87.8	88.6	88.8
757	87.7	88.7	88.7
758	87.5	88.7	88.6
758	87.3	88.7	88.6
759	87.1	88.7	88.5
759	87	88.7	88.4
760	86.8	88.7	88.3
760	86.7	88.7	88.3
761	86.6	88.7	88.2
761	86.4	88.7	88.2
762	86.3	88.7	88.1
762	86.1	88.7	88.1
763	86	88.7	88
763	85.9	88.7	87.9
764	85.8	88.7	87.8
764	85.7	88.8	87.8
765	85.6	88.8	87.7
765	85.4	88.8	87.6
766	85.3	88.8	87.6
766	85.2	88.8	87.5
767	85.1	88.8	87.4
767	85.1	88.8	87.4
768	85	88.8	87.3
768	84.9	88.9	87.3
769	84.9	88.9	87.3
769	84.8	88.9	87.2
769	84.7	88.9	87.2
770	84.7	88.9	87.2
770	84.6	88.9	87.1
771	84.6	88.9	87.1
771	84.7	88.9	87
772	84.7	88.9	87
772	84.8	88.9	87
773	84.9	88.8	86.9
773	85	88.8	86.9
774	85.1	88.7	86.9
774	85.2	88.7	86.9
775	85.3	88.6	86.9
775	85.5	88.5	86.9
776	85.6	88.4	86.8
776	85.7	88.3	86.8
777	85.9	88.2	86.8
777	86	88.1	86.8
778	86.1	88	86.7
778	86.1	87.8	86.7
779	86.2	87.7	86.6
779	86.3	87.6	86.5
780	86.4	87.5	86.5
780	86.5	87.4	86.4
781	86.5	87.4	86.4
781	86.6	87.3	86.3
782	86.6	87.2	86.2
782	86.6	87.1	86.1
782	86.7	87.1	86
783	86.7	87.1	86
783	86.6	87	85.9
784	86.6	87	85.8
784	86.5	87	85.7
785	86.4	87	85.6
785	86.2	86.9	85.5
786	86	86.9	85.4
786	85.9	86.9	85.3
787	85.7	86.9	85.2
787	85.6	86.9	85.1
788	85.4	86.9	85
788	85.3	86.9	84.9
789	85.1	86.8	84.7
789	84.9	86.8	84.6
790	84.7	86.8	84.4
790	84.4	86.8	84.3
791	84.2	86.7	84.1
791	84	86.7	83.9
792	83.7	86.6	83.7
792	83.5	86.6	83.5
793	83.2	86.5	83.3
793	83	86.4	83
794	82.7	86.3	82.8
794	82.4	86.3	82.6
795	82.2	86.2	82.3
795	81.9	86.1	82.1
796	81.5	86	81.9
796	81.2	85.9	81.6
796	80.8	85.8	81.4
797	80.4	85.7	81.2
797	80.1	85.5	80.9
798	79.7	85.4	80.7
798	79.3	85.3	80.4
799	79	85.2	80.2
799	78.6	85.2	79.9
800	78.2	85.1	79.7
800	77.8	85	79.4
801	77.4	85	79.2
801	77	84.9	78.9
802	76.6	84.8	78.7
802	76.2	84.7	78.4
803	75.8	84.7	78.1
803	75.4	84.6	77.9
804	75.1	84.5	77.6
804	74.7	84.4	77.3
805	74.4	84.2	77
805	74	84.1	76.8
806	73.7	84	76.5
806	73.3	83.8	76.2
807	72.9	83.7	75.9
807	72.5	83.5	75.6
808	72.1	83.4	75.3
808	71.7	83.2	75
809	71.3	83.1	74.7
809	71	82.9	74.4
809	70.6	82.8	74.2
810	70.3	82.6	73.9
810	70	82.5	73.6
811	69.6	82.4	73.4
811	69.3	82.2	73.1
812	68.8	82.1	72.8
812	68.4	81.9	72.5
813	68	81.8	72.2
813	67.6	81.6	71.9
814	67.2	81.5	71.6
814	66.8	81.3	71.3
815	66.4	81.2	70.9
815	66	81	70.6
816	65.6	80.8	70.2
816	65.2	80.6	69.9
817	64.9	80.4	69.5
817	64.5	80.3	69.2
818	64.1	80.1	68.9
818	63.7	79.9	68.6
819	63.3	79.7	68.2
819	62.9	79.5	67.9
820	62.5	79.3	67.6
820	62.1	79.1	67.3
821	61.7	78.9	67
821	61.4	78.7	66.6
822	61	78.5	66.3
822	60.6	78.3	66
823	60.3	78.2	65.7
823	59.9	78	65.3
823	59.5	77.8	65
824	59.1	77.6	64.6
824	58.7	77.4	64.3
825	58.4	77.2	64
825	58	76.9	63.6
826	57.7	76.7	63.3
826	57.4	76.5	63
827	57.1	76.3	62.6
827	56.8	76.1	62.3
828	56.5	75.9	62
828	56.2	75.6	61.6
829	55.8	75.4	61.3
829	55.5	75.2	61
830	55.2	74.9	60.6
830	54.9	74.7	60.3
831	54.6	74.4	59.9
831	54.3	74.2	59.6
832	54	73.9	59.3
832	53.8	73.6	58.9
833	53.6	73.4	58.6
833	53.3	73.1	58.3
834	53.1	72.9	57.9
834	52.8	72.6	57.6
835	52.6	72.4	57.2
835	52.3	72.1	56.8
836	52	71.8	56.5
836	51.7	71.6	56.1
836	51.4	71.3	55.7
837	51.1	71	55.3
837	50.7	70.7	54.9
838	50.4	70.4	54.5
838	50	70	54
839	49.7	69.7	53.6
839	49.3	69.3	53.2
840	49	68.9	52.7
840	48.6	68.6	52.3
841	48.2	68.2	51.8
841	47.8	67.8	51.3
842	47.5	67.4	50.8
842	47.1	67	50.3
843	46.8	66.6	49.9
843	46.5	66.2	49.4
844	46.1	65.8	48.9
844	45.7	65.4	48.4
845	45.4	64.9	47.9
845	45	64.5	47.4
846	44.6	64.1	46.9
846	44.2	63.6	46.4
847	43.8	63.1	45.9
847	43.4	62.7	45.3
848	43	62.2	44.8
848	42.6	61.7	44.3
849	42.3	61.2	43.7
849	41.9	60.7	43.2
850	41.5	60.2	42.7
850	41.2	59.8	42.2
850	40.8	59.3	41.7
851	40.4	58.8	41.2
851	40	58.3	40.7
852	39.6	57.8	40.2
852	39.2	57.4	39.7
853	38.8	56.9	39.2
853	38.4	56.4	38.7
854	38	55.9	38.3
854	37.7	55.5	37.8
855	37.4	55	37.4
855	37	54.6	37
856	36.7	54.2	36.6
856	36.4	53.8	36.2
857	36.2	53.4	35.9
857	35.9	53	35.6
858	35.7	52.7	35.3
858	35.5	52.4	35
859	35.4	52.2	34.8
859	35.3	52.1	34.7
860	35.3	51.9	34.6
860	35.3	51.8	34.5
861	35.4	51.8	34.5
861	35.4	51.8	34.5
862	35.5	51.9	34.6
862	35.6	52	34.7
863	35.8	52.2	34.9
863	36	52.4	35.1
863	36.2	52.6	35.4
864	36.4	52.8	35.6
864	36.6	53.1	35.9
865	36.8	53.4	36.2
865	37.1	53.8	36.5
866	37.4	54.1	36.9
866	37.7	54.5	37.2
867	38	54.8	37.6
867	38.3	55.2	38
868	38.6	55.6	38.4
868	38.8	56	38.8
869	39	56.4	39.2
869	39.3	56.9	39.6
870	39.6	57.3	40.1
870	39.9	57.7	40.5
871	40.2	58.2	41
871	40.5	58.6	41.5
872	40.9	59.1	41.9
872	41.2	59.5	42.4
873	41.6	60	42.9
873	42	60.5	43.4
874	42.4	61	44
874	42.8	61.5	44.5
875	43.3	62	45.1
875	43.8	62.5	45.7
876	44.4	63	46.4
876	45	63.5	47
877	45.6	64	47.7
877	46.3	64.6	48.3
877	47	65.1	49
878	47.6	65.6	49.8
878	48.3	66	50.5
879	49	66.5	51.2
879	49.6	66.9	51.9
880	50.3	67.4	52.5
880	50.9	67.8	53.2
881	51.5	68.2	53.8
881	52.1	68.7	54.5
882	52.7	69.1	55.1
882	53.3	69.5	55.7
883	53.9	69.9	56.3
883	54.5	70.3	56.8
884	55	70.6	57.4
884	55.5	71	57.9
885	55.9	71.4	58.4
885	56.3	71.7	58.9
886	56.7	72	59.3
886	57.1	72.3	59.7
887	57.4	72.6	60.1
887	57.8	72.9	60.5
888	58.1	73.1	60.8
888	58.4	73.4	61.1
889	58.7	73.6	61.4
889	59	73.8	61.7
890	59.2	74	62
890	59.4	74.2	62.3
890	59.6	74.4	62.5
891	59.7	74.5	62.7
891	59.9	74.7	63
892	60	74.9	63.2
892	60.1	75	63.3
893	60.2	75.1	63.5
893	60.3	75.3	63.6
894	60.3	75.4	63.8
894	60.4	75.5	63.9
895	60.4	75.5	63.9
895	60.4	75.6	64
896	60.3	75.7	64
896	60.2	75.7	64.1
897	60.2	75.8	64.1
897	60.1	75.8	64
898	60	75.9	64
898	59.9	75.9	64
899	59.8	75.9	63.9
899	59.6	75.9	63.8
900	59.5	75.9	63.7
900	59.4	75.9	63.6
901	59.2	75.8	63.5
901	59	75.8	63.4
902	58.8	75.7	63.2
902	58.6	75.6	63.1
903	58.4	75.5	62.9
903	58.1	75.4	62.7
904	57.9	75.3	62.5
904	57.6	75.1	62.3
904	57.3	75	62.1
905	57	74.8	61.9
905	56.7	74.7	61.6
906	56.4	74.5	61.4
906	56	74.3	61.1
907	55.7	74.1	60.8
907	55.3	73.9	60.5
908	54.9	73.7	60.2
908	54.5	73.5	59.9
909	54.2	73.3	59.6
909	53.8	73.1	59.2
910	53.4	72.8	58.9
910	53.1	72.6	58.5
911	52.7	72.3	58.1
911	52.3	72	57.8
912	51.9	71.8	57.4
912	51.6	71.5	57
913	51.2	71.2	56.7
913	50.8	70.9	56.3
914	50.4	70.6	56
914	50	70.3	55.6
915	49.7	70	55.3
915	49.3	69.7	54.9
916	48.9	69.4	54.5
916	48.6	69	54.2
917	48.2	68.7	53.8
917	47.9	68.4	53.4
917	47.5	68.1	53
918	47.2	67.8	52.7
918	46.8	67.4	52.3
919	46.4	67.1	51.9
919	46.1	66.8	51.5
920	45.7	66.5	51.2
920	45.4	66.2	50.8
921	45.1	65.9	50.4
921	44.7	65.6	50
922	44.4	65.3	49.7
922	44	65	49.3
923	43.7	64.7	48.9
923	43.3	64.4	48.6
924	43	64.1	48.2
924	42.7	63.8	47.9
925	42.4	63.4	47.5
925	42.1	63.1	47.2
926	41.8	62.8	46.8
926	41.6	62.5	46.5
927	41.3	62.1	46.2
927	41.1	61.8	45.8
928	40.9	61.5	45.5
928	40.7	61.2	45.2
929	40.6	60.9	44.9
929	40.4	60.6	44.6
930	40.2	60.2	44.3
930	40	59.9	44
931	39.9	59.7	43.7
931	39.7	59.4	43.4
931	39.6	59.1	43.1
932	39.5	58.8	42.9
932	39.5	58.5	42.6
933	39.4	58.2	42.4
933	39.3	58	42.1
934	39.3	57.7	41.9
934	39.2	57.4	41.6
935	39.1	57.2	41.4
935	39	56.9	41.2
936	39	56.7	41
936	38.9	56.4	40.8
937	38.8	56.2	40.6
937	38.7	56	40.4
938	38.6	55.8	40.1
938	38.5	55.5	39.9
939	38.3	55.4	39.7
939	38.2	55.2	39.5
940	38.1	55	39.3
940	38	54.8	39.2
941	37.8	54.6	39
941	37.7	54.5	38.8
942	37.5	54.3	38.6
942	37.4	54.2	38.4
943	37.2	54	38.3
943	37	53.9	38.1
944	36.9	53.8	38
944	36.7	53.7	37.9
944	36.5	53.5	37.7
945	36.3	53.4	37.6
945	36	53.3	37.4
946	35.8	53.2	37.3
946	35.5	53.1	37.2
947	35.3	53	37
947	35.1	52.9	36.9
948	34.8	52.8	36.8
948	34.6	52.8	36.7
949	34.4	52.7	36.6
949	34.1	52.7	36.5
950	33.9	52.6	36.4
950	33.8	52.6	36.4
951	33.6	52.6	36.3
951	33.5	52.5	36.3
952	33.4	52.5	36.2
952	33.3	52.5	36.2
953	33.2	52.5	36.2
953	33.2	52.5	36.2
954	33.1	52.6	36.2
954	33.1	52.6	36.3
955	33.2	52.7	36.3
955	33.2	52.7	36.4
956	33.2	52.8	36.5
956	33.3	52.9	36.5
957	33.3	52.9	36.6
957	33.3	53	36.7
957	33.3	53.1	36.7
958	33.3	53.1	36.8
958	33.2	53.2	36.8
959	33.1	53.3	36.9
959	33	53.4	36.9
960	32.8	53.4	36.9
960	32.6	53.5	36.9
961	32.4	53.5	36.8
961	32.2	53.6	36.8
962	31.9	53.7	36.7
962	31.6	53.7	36.7
963	31.3	53.8	36.6
963	30.9	53.9	36.6
964	30.6	54	36.5
964	30.2	54	36.5
965	29.9	54.1	36.4
965	29.6	54.1	36.4
966	29.3	54.2	36.3
966	29	54.3	36.3
967	28.8	54.3	36.3
967	28.6	54.4	36.2
968	28.4	54.5	36.2
968	28.3	54.6	36.2
969	28.2	54.6	36.2
969	28.1	54.7	36.3
970	28	54.8	36.3
970	28	54.9	36.4
971	28	55	36.5
971	28.1	55.2	36.7
971	28.2	55.3	36.8
972	28.4	55.4	37
972	28.6	55.5	37.1
973	28.8	55.6	37.3
973	29.1	55.7	37.5
974	29.4	55.8	37.7
974	29.7	55.9	38
975	30.1	56	38.3
975	30.5	56.1	38.5
976	30.9	56.3	38.8
976	31.4	56.4	39.1
977	31.8	56.5	39.4
977	32.3	56.6	39.7
978	32.8	56.7	40
978	33.3	56.8	40.3
979	33.8	57	40.6
979	34.3	57.1	40.8
980	34.7	57.2	41.1
980	35.2	57.3	41.4
981	35.6	57.4	41.6
981	36	57.5	41.9
982	36.4	57.6	42.1
982	36.8	57.7	42.4
983	37.2	57.8	42.6
983	37.5	57.9	42.9
984	37.9	58	43.1
984	38.2	58.1	43.3
984	38.6	58.2	43.5
985	38.9	58.3	43.7
985	39.2	58.3	43.9
986	39.5	58.4	44.1
986	39.8	58.5	44.3
987	40	58.6	44.5
987	40.3	58.6	44.7
988	40.5	58.7	44.9
988	40.8	58.7	45
989	41	58.8	45.2
989	41.2	58.9	45.4
990	41.5	58.9	45.5
990	41.7	59	45.7
991	42	59	45.8
991	42.2	59.1	46
992	42.4	59.1	46.1
992	42.6	59.2	46.2
993	42.9	59.2	46.3
993	43.1	59.3	46.5
994	43.3	59.4	46.6
994	43.6	59.4	46.8
995	43.8	59.5	46.9
995	44	59.6	47.1
996	44.3	59.7	47.2
996	44.5	59.8	47.4
997	44.8	59.9	47.6
997	45	60.1	47.8
998	45.3	60.2	48
998	45.5	60.4	48.3
998	45.8	60.5	48.5
999	46	60.7	48.8
999	46.3	60.9	49.1
1000	46.5	61	49.3
1000	46.8	61.2	49.6
1000	47.1	61.4	49.9
1000	47.4	61.6	50.2
1000	47.7	61.8	50.5
1000	47.9	62	50.8
1000	48.2	62.2	51
1000	48.4	62.4	51.3
1000	48.6	62.6	51.5
1000	48.8	62.8	51.8
1000	48.9	62.9	52
1010	49.1	63.1	52.2
1010	49.2	63.3	52.4
1010	49.4	63.4	52.6
1010	49.5	63.5	52.8
1010	49.6	63.6	52.9
1010	49.6	63.7	53.1
1010	49.7	63.8	53.2
1010	49.7	63.8	53.3
1010	49.7	63.9	53.4
1010	49.8	64	53.5
1010	49.8	64	53.6
1010	49.7	64	53.7
1010	49.7	64	53.7
1010	49.7	64.1	53.7
1010	49.7	64	53.7
1010	49.6	64	53.7
1010	49.6	64	53.7
1010	49.6	63.9	53.6
1010	49.5	63.9	53.6
1010	49.4	63.8	53.5
1010	49.3	63.7	53.4
1020	49.3	63.6	53.3
1020	49.2	63.5	53.2
1020	49.1	63.3	53.1
1020	49	63.2	53
1020	49	63.1	52.8
1020	48.9	62.9	52.7
1020	48.9	62.8	52.5
1020	48.8	62.6	52.4
1020	48.7	62.4	52.2
1020	48.6	62.2	52
1020	48.5	62	51.8
1020	48.3	61.8	51.6
1020	48.1	61.6	51.4
1020	48	61.3	51.1
1020	47.8	61	50.8
1020	47.6	60.8	50.6
1020	47.4	60.5	50.3
1020	47.2	60.2	50
1020	47	59.9	49.7
1020	46.7	59.7	49.3
1020	46.5	59.4	49
1030	46.2	59	48.7
1030	46	58.7	48.3
1030	45.6	58.4	47.9
1030	45.3	58.1	47.6
1030	45	57.8	47.2
1030	44.6	57.4	46.8
1030	44.3	57.1	46.4
1030	43.9	56.7	46
1030	43.5	56.4	45.6
1030	43.1	56	45.2
1030	42.7	55.7	44.8
1030	42.3	55.3	44.4
1030	41.8	54.9	44
1030	41.3	54.6	43.5
1030	40.8	54.2	43.1
1030	40.3	53.8	42.6
1030	39.8	53.5	42.2
1030	39.3	53.1	41.7
1030	38.8	52.7	41.3
1030	38.3	52.3	40.8
1040	37.7	51.9	40.3
1040	37.2	51.6	39.9
1040	36.6	51.2	39.4
1040	36	50.8	38.9
1040	35.4	50.4	38.4
1040	34.7	50	37.9
1040	34.1	49.6	37.4
1040	33.4	49.2	36.9
1040	32.8	48.8	36.4
1040	32.2	48.3	35.9
1040	31.6	47.9	35.4
1040	31	47.5	34.9
1040	30.4	47.1	34.4
1040	29.7	46.7	33.9
1040	29.1	46.2	33.4
1040	28.5	45.8	32.9
1040	27.9	45.4	32.4
1040	27.3	44.9	31.9
1040	26.7	44.5	31.5
1040	26.1	44.1	31
1040	25.5	43.6	30.5
1050	24.9	43.2	30
1050	24.4	42.8	29.6
1050	23.9	42.3	29.1
1050	23.4	41.9	28.7
1050	22.9	41.5	28.3
1050	22.5	41.1	27.8
1050	22.1	40.7	27.4
1050	21.6	40.3	27
1050	21.2	39.9	26.6
1050	20.8	39.5	26.3
1050	20.4	39.1	25.9
1050	20.1	38.7	25.6
1050	19.7	38.3	25.3
1050	19.4	38	25
1050	19.1	37.6	24.7
1050	18.9	37.3	24.4
1050	18.6	36.9	24.1
1050	18.3	36.6	23.8
1050	18	36.2	23.6
1050	17.8	35.9	23.3
1050	17.6	35.6	23.1
1060	17.4	35.3	22.8
1060	17.2	35	22.6
1060	17	34.8	22.4
1060	16.8	34.5	22.2
1060	16.6	34.2	21.9
1060	16.4	33.9	21.7
1060	16.3	33.7	21.5
1060	16.1	33.4	21.3
1060	15.9	33.2	21.2
1060	15.8	33	21
1060	15.6	32.7	20.8
1060	15.4	32.5	20.6
1060	15.3	32.3	20.4
1060	15.1	32	20.3
1060	15	31.8	20.1
1060	14.8	31.6	20
1060	14.7	31.4	19.8
1060	14.6	31.2	19.7
1060	14.5	31	19.6
1060	14.4	30.8	19.4
1070	14.2	30.6	19.3
1070	14.1	30.4	19.2
1070	13.9	30.2	19
1070	13.8	30.1	18.9
1070	13.7	29.9	18.9
1070	13.7	29.8	18.8
1070	13.6	29.7	18.7
1070	13.5	29.6	18.6
1070	13.5	29.4	18.5
1070	13.4	29.3	18.4
1070	13.4	29.2	18.4
1070	13.3	29.2	18.3
1070	13.3	29.1	18.3
1070	13.2	29	18.2
1070	13.2	29	18.2
1070	13.2	28.9	18.1
1070	13.1	28.8	18.1
1070	13.1	28.8	18
1070	13.1	28.7	18
1070	13.1	28.7	18
1070	13.1	28.7	18
1080	13.1	28.7	18
1080	13.1	28.7	18
1080	13.1	28.7	18
1080	13	28.7	18
1080	12.9	28.7	18
1080	12.9	28.7	18
1080	12.8	28.8	18
1080	12.8	28.8	18
1080	12.7	28.9	18.1
1080	12.7	28.9	18.1
1080	12.6	28.9	18.1
1080	12.5	29	18
1080	12.4	29	18
1080	12.3	29.1	18
1080	12.1	29.2	18
1080	12	29.3	18.1
1080	11.9	29.4	18.1
1080	11.8	29.5	18.1
1080	11.7	29.6	18.1
1080	11.5	29.7	18.1
1080	11.4	29.7	18.1
1090	11.3	29.8	18.1
1090	11.3	30	18.1
1090	11.2	30.1	18.1
1090	11.1	30.2	18.2
1090	11.1	30.3	18.2
1090	11	30.4	18.2
1090	10.9	30.5	18.3
1090	10.8	30.7	18.3
1090	10.8	30.8	18.4
1090	10.8	30.9	18.5
1090	10.8	31.1	18.6
1090	10.8	31.3	18.7
1090	10.9	31.4	18.8
1090	10.9	31.6	18.9
1090	11	31.7	19
1090	11	31.8	19.1
1090	11.1	32	19.2
1090	11.1	32.2	19.4
1090	11.2	32.3	19.5
1090	11.3	32.5	19.6
1090	11.4	32.6	19.8
1100	11.5	32.8	19.9
1100	11.6	32.9	20
1100	11.7	33.1	20.2
1100	11.8	33.2	20.3
1100	12	33.4	20.5
1100	12.1	33.6	20.7
1100	12.3	33.8	20.9
1100	12.4	33.9	21
1100	12.6	34.1	21.2
1100	12.7	34.3	21.3
1100	12.9	34.4	21.5
1100	13	34.6	21.7
1100	13.2	34.8	21.9
1100	13.4	34.9	22.1
1100	13.6	35.1	22.4
1100	13.8	35.3	22.6
1100	14	35.5	22.8
1100	14.3	35.6	23
1100	14.5	35.8	23.2
1100	14.7	36	23.5
1110	14.9	36.2	23.7
1110	15.2	36.4	24
1110	15.5	36.6	24.2
1110	15.8	36.7	24.5
1110	16.1	36.9	24.7
1110	16.4	37.1	25
1110	16.7	37.3	25.2
1110	17	37.4	25.5
1110	17.3	37.6	25.7
1110	17.7	37.8	26
1110	18	38	26.3
1110	18.3	38.2	26.5
1110	18.6	38.3	26.8
1110	18.9	38.5	27
1110	19.2	38.6	27.3
1110	19.5	38.8	27.5
1110	19.8	38.9	27.7
1110	20.1	39	28
1110	20.4	39.2	28.2
1110	20.7	39.3	28.4
1110	20.9	39.4	28.6
1120	21.2	39.5	28.8
1120	21.4	39.6	28.9
1120	21.6	39.7	29.1
1120	21.8	39.8	29.3
1120	22	40	29.4
1120	22.2	40.1	29.5
1120	22.4	40.2	29.7
1120	22.5	40.2	29.8
1120	22.7	40.3	29.9
1120	22.8	40.4	29.9
1120	22.9	40.5	30
1120	23.1	40.6	30.1
1120	23.2	40.7	30.2
1120	23.3	40.8	30.3
1120	23.4	40.9	30.4
1120	23.5	41	30.4
1120	23.6	41.1	30.5
1120	23.7	41.2	30.5
1120	23.8	41.3	30.6
1120	23.9	41.4	30.6
1120	24	41.5	30.7
1130	24	41.6	30.7
1130	24.1	41.7	30.7
1130	24.1	41.7	30.7
1130	24	41.8	30.6
1130	24	41.8	30.6
1130	23.9	41.8	30.5
1130	23.8	41.9	30.4
1130	23.7	41.9	30.3
1130	23.6	42	30.3
1130	23.5	42	30.1
1130	23.4	42	30
1130	23.2	42	29.8
1130	23.1	42	29.7
1130	22.9	41.9	29.5
1130	22.7	41.9	29.3
1130	22.5	41.9	29.2
1130	22.3	41.9	29
1130	22.1	41.8	28.8
1130	21.9	41.7	28.6
1130	21.6	41.6	28.3
1130	21.4	41.5	28.1
1140	21.1	41.4	27.8
1140	20.9	41.3	27.6
1140	20.7	41.2	27.4
1140	20.5	41.1	27.1
1140	20.2	40.9	26.8
1140	20	40.8	26.6
1140	19.8	40.6	26.3
1140	19.5	40.5	26
1140	19.3	40.3	25.7
1140	19.1	40.2	25.4
1140	19	40	25.1
1140	18.8	39.8	24.9
1140	18.6	39.7	24.6
1140	18.4	39.5	24.3
1140	18.2	39.3	24
1140	18.1	39.1	23.7
1140	17.9	38.9	23.5
1140	17.7	38.8	23.3
1140	17.6	38.6	23
1140	17.4	38.4	22.8
1150	17.3	38.3	22.6
1150	17.1	38.1	22.4
1150	17	37.9	22.2
1150	16.8	37.8	22
1150	16.7	37.6	21.8
1150	16.6	37.5	21.6
1150	16.6	37.3	21.5
1150	16.5	37.2	21.3
1150	16.4	37.1	21.2
1150	16.4	36.9	21
1150	16.3	36.8	20.9
1150	16.2	36.6	20.7
1150	16.2	36.5	20.6
1150	16.2	36.4	20.5
1150	16.1	36.3	20.4
1150	16.1	36.2	20.3
1150	16.1	36.1	20.3
1150	16.1	36	20.2
1150	16.1	35.9	20.1
1150	16.1	35.8	20
1150	16	35.7	20
1160	16	35.7	19.9
1160	16	35.6	19.9
1160	16	35.6	19.8
1160	16	35.5	19.8
1160	16	35.5	19.8
1160	16	35.4	19.8
1160	16	35.4	19.7
1160	16	35.4	19.7
1160	16.1	35.4	19.7
1160	16.1	35.4	19.8
1160	16.1	35.4	19.8
1160	16.2	35.4	19.8
1160	16.2	35.4	19.9
1160	16.2	35.4	19.9
1160	16.2	35.5	19.9
1160	16.3	35.6	20
1160	16.3	35.6	20.1
1160	16.4	35.7	20.1
1160	16.5	35.8	20.2
1160	16.5	35.9	20.3
1160	16.6	36	20.4
1170	16.7	36.1	20.5
1170	16.8	36.2	20.6
1170	16.9	36.3	20.7
1170	17	36.5	20.8
1170	17.2	36.6	21
1170	17.3	36.8	21.1
1170	17.4	36.9	21.3
1170	17.5	37.1	21.4
1170	17.6	37.3	21.6
1170	17.8	37.4	21.7
1170	17.9	37.6	21.9
1170	18.1	37.9	22.1
1170	18.2	38.1	22.3
1170	18.4	38.3	22.5
1170	18.6	38.6	22.8
1170	18.8	38.8	23
1170	18.9	39.1	23.2
1170	19.1	39.4	23.4
1170	19.3	39.7	23.7
1170	19.5	40	23.9
1170	19.7	40.3	24.2
1180	19.9	40.6	24.5
1180	20.1	41	24.8
1180	20.4	41.3	25
1180	20.6	41.7	25.3
1180	20.8	42	25.6
1180	21.1	42.4	26
1180	21.3	42.8	26.3
1180	21.6	43.2	26.6
1180	21.9	43.6	27
1180	22.1	44	27.3
1180	22.4	44.4	27.7
1180	22.7	44.8	28
1180	22.9	45.2	28.3
1180	23.2	45.6	28.7
1180	23.5	46.1	29.1
1180	23.9	46.5	29.5
1180	24.2	46.9	29.9
1180	24.5	47.3	30.2
1180	24.8	47.8	30.6
1180	25.1	48.2	31
1190	25.4	48.6	31.4
1190	25.8	49.1	31.8
1190	26.1	49.5	32.3
1190	26.5	49.9	32.7
1190	26.8	50.4	33.1
1190	27.2	50.8	33.6
1190	27.5	51.2	34
1190	27.9	51.7	34.4
1190	28.2	52.1	34.9
1190	28.6	52.5	35.3
1190	28.9	52.9	35.7
1190	29.3	53.4	36.2
1190	29.7	53.8	36.7
1190	30	54.2	37.1
1190	30.4	54.6	37.5
1190	30.8	55	38
1190	31.2	55.3	38.4
1190	31.6	55.7	38.9
1190	32	56.1	39.4
1190	32.4	56.5	39.8
1190	32.7	56.8	40.3
1200	33.1	57.2	40.7
1200	33.5	57.5	41.2
1200	33.9	57.8	41.6
1200	34.2	58.1	42.1
1200	34.6	58.4	42.5
1200	35	58.7	42.9
1200	35.3	59	43.4
1200	35.7	59.2	43.8
1200	36	59.5	44.2
1200	36.4	59.7	44.6
1200	36.7	59.9	45
1200	37	60.1	45.3
1200	37.3	60.3	45.7
1200	37.7	60.5	46
1200	37.9	60.7	46.4
1200	38.2	60.9	46.7
1200	38.5	61	47
1200	38.8	61.2	47.3
1200	39	61.3	47.6
1200	39.2	61.5	47.9
1200	39.4	61.6	48.1
1210	39.6	61.7	48.4
1210	39.8	61.8	48.6
1210	39.9	61.9	48.9
1210	40.1	62	49.1
1210	40.2	62	49.3
1210	40.3	62.1	49.4
1210	40.3	62.2	49.6
1210	40.4	62.2	49.8
1210	40.4	62.3	49.9
1210	40.5	62.3	50.1
1210	40.5	62.3	50.2
1210	40.5	62.4	50.3
1210	40.5	62.4	50.4
1210	40.4	62.4	50.5
1210	40.4	62.4	50.6
1210	40.4	62.4	50.6
1210	40.3	62.4	50.7
1210	40.3	62.4	50.7
1210	40.2	62.4	50.8
1210	40.1	62.4	50.8
1210	40.1	62.3	50.8
1220	40	62.3	50.8
1220	39.9	62.3	50.9
1220	39.8	62.2	50.9
1220	39.7	62.2	50.9
1220	39.7	62.2	50.9
1220	39.6	62.1	50.9
1220	39.5	62.1	50.9
1220	39.4	62.1	51
1220	39.3	62	51
1220	39.3	62	50.9
1220	39.2	61.9	50.9
1220	39.1	61.9	50.9
1220	39	61.8	50.9
1220	38.9	61.8	50.9
1220	38.8	61.7	50.9
1220	38.7	61.7	50.8
1220	38.5	61.6	50.8
1220	38.4	61.6	50.7
1220	38.2	61.5	50.7
1220	38.1	61.5	50.7
1230	37.9	61.4	50.6
1230	37.8	61.4	50.6
1230	37.7	61.3	50.5
1230	37.5	61.3	50.4
1230	37.3	61.2	50.4
1230	37.2	61.2	50.3
1230	37	61.1	50.2
1230	36.8	61.1	50.2
1230	36.7	61	50.1
1230	36.5	61	50
1230	36.4	61	50
1230	36.3	60.9	49.9
1230	36.1	60.9	49.9
1230	36	60.9	49.8
1230	35.9	60.8	49.8
1230	35.7	60.8	49.7
1230	35.6	60.8	49.7
1230	35.5	60.7	49.6
1230	35.4	60.7	49.6
1230	35.3	60.7	49.5
1230	35.2	60.7	49.5
1240	35.2	60.7	49.5
1240	35.1	60.7	49.4
1240	35.1	60.6	49.4
1240	35.1	60.6	49.4
1240	35	60.6	49.4
1240	35	60.7	49.4
1240	35	60.7	49.5
1240	35	60.7	49.5
1240	35	60.7	49.5
1240	34.9	60.7	49.5
1240	34.9	60.8	49.6
1240	35	60.8	49.6
1240	35	60.9	49.7
1240	35	60.9	49.8
1240	35.1	61	49.8
1240	35.1	61	49.9
1240	35.2	61.1	50
1240	35.3	61.2	50
1240	35.4	61.2	50.1
1240	35.5	61.3	50.2
1240	35.7	61.4	50.4
1250	35.8	61.5	50.5
1250	36	61.6	50.6
1250	36.2	61.7	50.7
1250	36.4	61.8	50.9
1250	36.6	61.9	51.1
1250	36.8	62	51.2
1250	37.1	62.1	51.4
1250	37.4	62.2	51.6
1250	37.7	62.3	51.8
1250	38	62.5	52
1250	38.3	62.6	52.2
1250	38.7	62.7	52.5
1250	39	62.9	52.7
1250	39.3	63	53
1250	39.7	63.2	53.2
1250	40.1	63.3	53.5
1250	40.5	63.4	53.8
1250	40.9	63.6	54
1250	41.2	63.7	54.3
1250	41.6	63.9	54.5
1250	42	64	54.8
1260	42.5	64.2	55.1
1260	42.9	64.3	55.4
1260	43.3	64.5	55.6
1260	43.7	64.7	55.9
1260	44.2	64.8	56.2
1260	44.6	65	56.5
1260	45	65.1	56.7
1260	45.5	65.3	57
1260	46	65.4	57.3
1260	46.4	65.6	57.6
1260	46.9	65.7	57.9
1260	47.3	65.9	58.1
1260	47.8	66	58.4
1260	48.2	66.2	58.7
1260	48.6	66.4	59
1260	49.1	66.5	59.3
1260	49.5	66.7	59.5
1260	49.9	66.8	59.8
1260	50.4	67	60.1
1260	50.8	67.2	60.4
1270	51.2	67.3	60.6
1270	51.6	67.5	60.9
1270	52	67.6	61.1
1270	52.5	67.8	61.4
1270	52.8	68	61.7
1270	53.2	68.2	61.9
1270	53.6	68.3	62.2
1270	54	68.5	62.4
1270	54.3	68.6	62.7
1270	54.7	68.8	62.9
1270	55.1	68.9	63.2
1270	55.4	69.1	63.4
1270	55.8	69.2	63.6
1270	56.1	69.3	63.9
1270	56.4	69.5	64.1
1270	56.8	69.6	64.3
1270	57.1	69.7	64.5
1270	57.4	69.8	64.7
1270	57.7	69.9	64.9
1270	58	70	65.1
1270	58.3	70.1	65.3
1280	58.6	70.2	65.5
1280	58.9	70.3	65.7
1280	59.3	70.4	65.9
1280	59.6	70.5	66.1
1280	59.9	70.6	66.3
1280	60.1	70.7	66.5
1280	60.4	70.7	66.6
1280	60.7	70.8	66.8
1280	61	70.9	67
1280	61.3	70.9	67.1
1280	61.5	71	67.3
1280	61.8	71.1	67.4
1280	62.1	71.1	67.6
1280	62.4	71.2	67.7
1280	62.7	71.3	67.9
1280	62.9	71.3	68
1280	63.2	71.4	68.2
1280	63.5	71.4	68.3
1280	63.8	71.5	68.5
1280	64.1	71.5	68.6
1280	64.4	71.6	68.8
1290	64.7	71.7	68.9
1290	65	71.7	69
1290	65.3	71.7	69.2
1290	65.6	71.8	69.3
1290	65.9	71.8	69.5
1290	66.2	71.9	69.6
1290	66.5	71.9	69.7
1290	66.8	72	69.9
1290	67	72	70
1290	67.2	72.1	70.1
1290	67.4	72.1	70.2
1290	67.6	72.2	70.3
1290	67.8	72.2	70.4
1290	68	72.3	70.5
1290	68.1	72.3	70.6
1290	68.3	72.4	70.6
1290	68.4	72.4	70.7
1290	68.5	72.5	70.8
1290	68.7	72.5	70.9
1290	68.8	72.6	70.9
1290	69	72.6	71
1300	69.1	72.7	71.1
1300	69.3	72.7	71.2
1300	69.4	72.8	71.2
1300	69.6	72.8	71.3
1300	69.7	72.9	71.4
1300	69.9	72.9	71.5
1300	70.1	73	71.6
1300	70.3	73	71.6
1300	70.4	73.1	71.7
1300	70.6	73.1	71.8
1300	70.8	73.2	71.8
1300	70.9	73.2	71.9
1300	71.1	73.3	72
1300	71.3	73.3	72.1
1300	71.5	73.3	72.1
1300	71.7	73.4	72.2
1300	71.8	73.4	72.3
1300	72	73.4	72.4
1300	72.3	73.4	72.5
1300	72.5	73.5	72.5
1310	72.7	73.5	72.6
1310	72.8	73.5	72.7
1310	73	73.5	72.7
1310	73.2	73.6	72.8
1310	73.3	73.6	72.8
1310	73.5	73.6	72.8
1310	73.6	73.6	72.9
1310	73.8	73.6	72.9
1310	73.9	73.6	73
1310	74	73.7	73
1310	74.1	73.7	73
1310	74.2	73.7	73.1
1310	74.4	73.7	73.1
1310	74.5	73.7	73.1
1310	74.5	73.8	73.2
1310	74.6	73.8	73.2
1310	74.7	73.8	73.2
1310	74.8	73.8	73.3
1310	74.8	73.9	73.3
1310	74.9	73.9	73.3
1310	75	73.9	73.3
1320	75	74	73.4
1320	75.1	74.1	73.4
1320	75.1	74.1	73.4
1320	75.1	74.2	73.5
1320	75.1	74.3	73.5
1320	75.2	74.3	73.5
1320	75.2	74.4	73.5
1320	75.2	74.4	73.6
1320	75.2	74.5	73.6
1320	75.2	74.5	73.6
1320	75.2	74.6	73.6
1320	75.3	74.7	73.7
1320	75.3	74.7	73.7
1320	75.4	74.8	73.8
1320	75.4	74.9	73.8
1320	75.5	75	73.8
1320	75.5	75	73.9
1320	75.6	75.1	74
1320	75.7	75.2	74
1320	75.8	75.2	74.1
1320	75.9	75.3	74.1
1330	75.9	75.3	74.1
1330	76	75.4	74.2
1330	76.1	75.4	74.2
1330	76.2	75.5	74.2
1330	76.3	75.5	74.3
1330	76.4	75.5	74.3
1330	76.5	75.6	74.3
1330	76.5	75.6	74.3
1330	76.6	75.6	74.3
1330	76.6	75.6	74.3
1330	76.7	75.6	74.2
1330	76.7	75.6	74.2
1330	76.7	75.6	74.2
1330	76.8	75.6	74.1
1330	76.8	75.6	74.1
1330	76.8	75.5	74
1330	76.7	75.5	74
1330	76.7	75.5	73.9
1330	76.6	75.4	73.8
1330	76.6	75.4	73.7
1340	76.5	75.4	73.7
1340	76.4	75.4	73.6
1340	76.3	75.3	73.5
1340	76.2	75.3	73.3
1340	76	75.2	73.2
1340	75.9	75.2	73.1
1340	75.7	75.1	72.9
1340	75.6	75	72.8
1340	75.4	75	72.6
1340	75.2	74.9	72.4
1340	75.1	74.8	72.2
1340	74.9	74.7	72
1340	74.7	74.6	71.9
1340	74.6	74.5	71.7
1340	74.5	74.5	71.5
1340	74.4	74.4	71.4
1340	74.3	74.4	71.3
1340	74.2	74.4	71.2
1340	74.1	74.4	71
1340	74	74.3	70.9
1340	73.9	74.3	70.8
1350	73.8	74.2	70.6
1350	73.8	74.2	70.5
1350	73.7	74.1	70.4
1350	73.6	74.1	70.2
1350	73.5	74	70.1
1350	73.4	73.9	69.9
1350	73.3	73.9	69.8
1350	73.2	73.8	69.6
1350	73.1	73.7	69.4
1350	73	73.6	69.3
1350	72.9	73.6	69.1
1350	72.8	73.5	68.9
1350	72.7	73.4	68.8
1350	72.6	73.3	68.6
1350	72.5	73.3	68.5
1350	72.4	73.2	68.3
1350	72.3	73.1	68.2
1350	72.2	73	68
1350	72	72.9	67.8
1350	71.9	72.8	67.7
1350	71.8	72.7	67.5
[truncated: 5,487 more rows]

## Sheet: Figure S3
Fig.S3b
	Free ICG			ICG-Lipo			ICG-HSPC-Lipo
Spleen	8.086	7.722	7.0021	6.857	6.9621	6.671	5.399	5.401	5.032
Liver	30.02	37.6	33.43	20.38	16.8	19.85	10.04	10.64	12.86
Bone marrow	3.86	4.757	5.093	4.764	6.015	6.115	7.25	7.829	7.331
Fig.S3d
	Free ICG			ICG-Lipo			ICG-HSPC-Lipo
Spleen	5.057	6.578	5.819	4.838	5.931	5.445	5.603	5.588	5.96
Liver	29.5	23.11	71.02	25.36	13.48	18.34	12.69	17.11	36.88
Bone marrow	4.59	5.611	5.558	4.749	5.728	5.78	8.03	8.695	9.4

## Sheet: Figure S6
Fig.S6f									Fig.S6h
	Isotype			anti-ICAM-1						HSPC-NP Lin+			HSPC-NP Ka539
NB-4	0.7	2.22	2.15	94.27	94.25	94.33			0.5	35.66	36.8	35.15	74.35	72.96	59.95
AML-2	0.04	0.01	0.03	86.23	84.81	89.77			2	48.74	49.49	50.2	97.8	97.2	96.8
AML-3	0.09	0.12	0.06	97.37	97.84	97.58			4	60.51	58.68	58.06	97.38	97.88	96.48
SKM-1	0.03	0.06	0.16	99.89	99.9	99.89			6	64.88	71.6	67.42	99.39	99.1	99.3
HL-60	5.9	6.16	6.06	85.54	86.74	92.59			8 h	62.44	66.53	62.39	99.09	99.3	99.6
Fig.S6g
HSC	MPP	CMP	MEP	Normal karyotype	Complex karyotype	inv(16)	t(15;17)	t(8;21)	t(11q23)	MDS	AML with no karyotype information	Trisomy 8	del(5q)	del(7q)	AML with +7	AML with other abnormalities	Complex_ del(5q)	Complex untypical karyotype	inv(3)	t(6;9)	t(1;3)	-5/7(q)
4.76461	3.85195	3.911	5.63499	8.04475	8.41945	9.65052	7.64732	7.23467	8.84667	7.22715	7.26659	7.03381	7.36565	7.983	7.7531	7.97825	8.02215	8.02215	9.63398	9.5605	10.1347	9.06301
5.30791	5.10317	4.73501	6.1	8.71785	9.60891	7.22119	8.41567	7.36923	6.19414	6.51162	6.24579	7.32368	9.12704	6.69989	9.09003	8.86839	8.09596	8.09596	8.09664	8.73365	8.34153	7.59998
4.6368	3.50779	4.46188	6.0154	8.27712	9.06967	6.75415	8.6624	7.44538	6.74627	6.29635	8.41389	7.78076	7.96774	6.44791	8.13865	6.86877	7.78885	7.78885	9.30282	7.07915	7.2088	7.84299
4.93904	4.34378	3.78593	5.51902	9.43588	10.0227	7.78275	5.95979	8.41986	7.09478	8.76801	8.79353	7.78932	7.97484	6.84208	8.38464	7.23744	9.92613	9.92613	8.24728	7.41		7.89178
5.17321	5.26144	3.32772	5.61569	7.35245	8.47948	7.78331	9.77532	6.97509	8.38287	6.61003	7.45335	7.04824	8.03412	8.17827	9.59364	8.21008	7.46471	7.46471	6.37428	9.11572		7.79937
5.25389	5.44674	3.52035	6.32121	8.58023	8.16346	6.91684	5.87236	7.70149	6.33246	6.98963	7.21983	6.66365	6.85544	7.35047	5.64792	8.65062	9.60305	9.60305	7.08878	7.1492		10.8413
3.20847		4.62962	5.79716	8.65096	8.11366	8.46087	6.48049	8.16549	9.12862	9.55827	8.18739	7.62332	7.65081	8.18536	8.9984	6.96036	10.0071	10.0071	7.27582	7.28843		6.74924
3.65515		4.72962	4.17518	10.2025	8.26269	7.47028	8.80912	7.85156	6.75594	7.0721	10.0991	8.10229	7.25415	8.24465	10.1246	7.28341	9.68195	9.68195	5.38651	7.96434		6.69904
3.40187		4.6295	4.28374	7.06761	8.15818	7.05824	5.31489	7.89654	5.89082	9.46181	6.20092	8.33994	7.60949	7.86134		7.25426	8.02648	8.02648	5.83495	6.99069		7.53846
3.77654			3.07742	6.7888	7.6428	9.00936	6.39106	7.71693	6.7619	7.52802	8.66168	6.83547	8.06414	8.81325		7.66483	6.8344	6.8344				6.39681
3.20291			5.00457	8.68935	10.9253	7.64658	8.9886	8.63537	8.00575	7.09201	6.83064	8.18913	9.09946	7.46468		5.65459	8.34695	8.34695				7.01607
3.27526			3.45177	6.83489	7.9639	7.24317	10.3688	6.69535	5.5604	7.70192	6.6607	7.22763	8.80953	5.80542		8.08352	9.00649	9.00649				8.60031
5.12461			3.89802	10.8946	8.24467	7.48869	6.11405	8.87931	11.0549	6.87892	10.1666	7.04229	7.73072	7.21051		10.501	8.04078	8.04078				8.07898
4.6067			4.14026	7.21014	8.44545	6.58813	5.53114	6.48106	10.7597	6.66988	8.34881	8.45894	7.9688	10.0602		8.89626	9.91012	9.91012				6.93079
5.01001			4.94192	6.14053	8.85981	8.40001	5.99705	6.50351	6.76162	6.84171	7.47073	7.98169	9.1515	9.30999		6.69972	7.22966	7.22966				8.36345
6.32942			5.26164	9.65358	7.1746	9.06811	8.57484	9.62696	8.23564	6.18076	7.53142	7.15035	8.47659	7.94125		8.04682	7.08288	7.08288				7.77648
3.9786			4.68676	6.43837	8.53986	7.67081	5.72601	6.47488	6.04791	8.23367	7.51898	10.2218	7.76217	6.85033		6.40079	7.837	7.837				7.59767
5.30876			5.15438	6.05517	7.69525	8.90312	5.48806	8.04678	7.91045	6.85643	6.5991	7.012	9.80742	9.36203		10.1427	9.34979	9.34979				7.01669
			4.71362	6.50188	7.66402	7.96183	8.2397	6.93958	6.95646	9.0636	7.51149	9.52369	7.8095	9.48785		6.16668	6.8052	6.8052				7.53574
			4.95373	7.01298	9.44037	7.66001	7.85535	9.18138	7.08139	8.33611	11.32	6.43635	8.62344	6.27468		6.30571	9.30171	9.30171				7.67643
			4.37262	10.4393	9.51165	7.23585	7.45801	7.05879	6.99809	6.39839	6.58205	4.86233	6.49776			11.1903	8.1734	8.1734				7.71872
				6.7712	7.98453	8.46649	7.40685	7.49029	9.45269	7.52323	8.14911	7.65888				6.64432	8.3041	8.3041				7.34799
				7.11219	8.40813	9.48739	6.09437	8.2023	7.19269	9.84122	8.50322	6.69013				9.70726	7.59717	7.59717				6.77237
				6.47396	9.03561	7.85944	7.67083	8.04501	8.49892	6.18459	8.26484	7.02075				9.31485	7.97347	7.97347				7.09803
				9.24317	7.54218	7.51449	6.27033	7.30891	8.90313	6.72994	6.69058	7.28916				7.5971	9.96868	9.96868				7.07242
				9.13942	9.14114	8.85334	5.96326	9.8532	10.513	8.48053	7.31946	8.56606				7.00544	7.41896	7.41896				9.15585
				6.70653	7.34484	7.50476	6.1399	8.66415	9.59532	9.50242	7.65888	7.57325				8.7981	7.64772	7.64772				7.71895
				8.05341	7.80323	7.50848	7.50094	8.06206	6.44181	6.05321	7.60576	8.67015				8.95684	7.86572	7.86572				7.31924
				7.57355	9.88007	8.97795	7.45454	9.62234	5.91426	9.26994	6.857	7.59304				7.04026	7.05393	7.05393
				8.30728	8.57891	8.15305	6.19566	8.57978	7.48983	8.24847	8.78595	8.93594				8.97284	8.69346	8.69346
				6.86486	8.48426	8.71474	7.6647	8.10913	6.93787	7.30294	7.54145	8.0778				7.75267	6.85958	6.85958
				10.379	7.29951	8.72521	6.96064	7.84641	7.79059	9.45124	6.22834	7.45177				9.20299	8.59519	8.59519
				7.22929	8.51515	8.88997	7.8784	7.7633	5.75431	7.78274	7.32365					7.68449	10.6622	10.6622
				6.80518	7.46271	8.30301	6.81239	9.33473	6.69143	9.31454	7.25449					5.36811	7.60841	7.60841
				6.64586	9.54974	8.09453	6.25244	7.23049	7.68289	7.28829	6.9138					7.28696	7.70336	7.70336
				5.67554	8.44074	8.00082	6.42635	7.47699	9.83474	6.56147	7.52588					6.91987	8.41908	8.41908
				8.46769	8.77628	8.31249	5.88014	7.99299	6.12193	6.77509	7.64194					5.16464	6.60081	6.60081
				10.1074	8.17259	7.60518	7.08691	7.00483	7.34908	6.66776	6.7473					8.91035	5.55079	5.55079
				9.21002	8.35119	7.32834	6.22504	7.96971	7.96465	6.62734	7.24721					7.69018	6.3232	6.3232
				5.76588	9.7433	10.148	6.56578	6.44727	7.5742	10.4423	7.0147					9.48964	8.65072	8.65072
				7.73219	10.1282	8.24337	6.80916	8.12596	7.66875	6.27796	7.07261					7.08133	8.04649	8.04649
				9.05357	8.46387	6.65848	7.51644	8.31025	6.38535	6.88707	12.1309					11.4203	6.82605	6.82605
				9.67951	9.71733	8.10211	7.64045	8.10211	5.50807	6.81562	7.44463					9.53516	8.04402	8.04402
				6.62824	9.81601	11.356	6.67852	7.88273	5.84039	6.69662	8.32048					7.91101	11.0714	11.0714
				8.4305	10.4168	8.88181	12.5737	9.30655	8.1691	7.66403	7.05142					7.59287	8.11298	8.11298
				8.11013	7.76304	7.98872	10.4564	8.21378	6.95456	7.45348	6.52304					7.46059	7.40128	7.40128
				7.08001	6.29301	7.10185	7.64675	7.15963	8.13679	10.6541	7.03821					6.09658	7.50532	7.50532
				8.18589	9.38941	7.97269	7.65365	7.83319	8.61997	7.07254	6.58233					6.86071	7.16927	7.16927
				8.03356	8.62058	7.46028	7.3643	9.52248	6.71841	6.90408	7.07604					7.39458	6.61926	6.61926
				8.05975	9.23477	8.23174	5.74434	9.35159	6.27185	6.89117	8.55363					6.20045	9.11493	9.11493
				6.9845	7.15592	7.69166	6.77374	7.42378	7.25153	7.15872	7.75294					6.58772	6.73914	6.73914
				6.15349	7.20739	10.6819	8.60092	8.763	6.88915	7.39854	9.03399					8.28437
				5.90371	8.93243	7.83992	5.7595	7.68017	8.33496	7.84075	7.77236					8.12169
				8.91524	7.05651	7.81515	7.28131	8.54737	9.05539	7.47241	5.85194					7.21314
				8.2984	7.77313	7.81617	7.21501	7.88749	6.5769	7.06732	7.58168					6.5803
				6.89292	7.78022	7.56535	7.01245	8.21128	9.09097	7.49213	8.12527					9.86524
				6.8974	7.8395	7.43958	7.47377	8.41597	8.05644	6.20695	10.6021					7.25067
				9.60125	6.66083	8.04959	8.15676	9.32084	7.11572	10.3993	6.72636					7.22196
				9.54649	11.6695	7.54749	6.92211	8.39484		8.61949	7.52854					7.18152
				8.34462	7.45619	7.46846	8.91913	7.77965		6.73539	7.14306					7.00096
				6.38558	6.47549	7.28823	7.50885	7.70641		9.6273	7.96145					7.3755
				9.85572	7.05954	7.40465	7.38608	7.22451		6.76164	11.2348					6.98622
				7.68847	7.89213	8.42031	6.99185	7.47009		9.51169	6.92934					6.87727
				7.64897	7.41488	9.21576	5.20177	7.91266		6.91223	6.58626					7.21159
				5.81922	7.86953	9.22275	5.39103	8.47746		6.71511	8.45964					6.24489
				8.33509	9.27246	8.25318	6.12842	7.06482		9.28866	7.79462					7.33308
				10.2073	6.80537	8.02564	6.0251	11.4703		9.82835	6.62413					7.39669
				7.13586	9.65503	8.22342	6.75134	8.07626		8.85436	10.8607					7.3529
				5.74169	8.61492	7.84233	6.81283	6.68841		6.2882	9.88206					7.07977
				11.3248	7.77419	8.25154	9.62895	7.47622		8.12384	6.53981					6.6012
				6.87718	6.44519	7.42528	6.91876	7.64203		8.8411	7.08836					8.85939
				8.06962	8.95689	7.74256	7.23879	7.04502		9.95005	6.37273					6.99035
				8.66966	6.40276	8.21837	5.83923	7.28716		7.50936	7.81108					10.3596
				6.16435	8.31536	8.20501	7.65224	10.0687		6.26716	7.10601					8.64415
				6.2336	7.46881	8.35759	7.62724	6.25922		9.54177	7.93553					6.85161
				8.06285	7.50532	7.41848	7.96254	8.374		6.43794	6.63938					6.5798
				6.02608	11.6777	8.01882	6.49501	7.14152		9.07037	7.67291					7.64211
				10.7195	8.38564		10.0331	8.67843		8.79956	7.15744					8.39295
				6.2059	7.27921		6.38421	8.59025		6.81202	7.70925					11.328
				7.37259	6.86624		6.48943	7.61747		8.11826	8.19333					7.63067
				7.27415	7.34507		6.6345	10.9398		6.75725	7.45462					7.23702
				6.9077	6.94991		6.33826	8.7917		8.96979	8.26013					7.21041
				9.5229	6.7085		7.04867	8.80691		7.82461	7.82176					6.96638
				6.84164	6.97281		6.73609	6.66834		6.4608	7.3883					6.81837
				6.59564	7.21002		8.56056	7.17491		6.57778	7.04743					7.46171
				9.99055	6.55348		8.47258	7.77423		7.71772	8.02813					7.2748
				7.34603	7.92613		7.08201	8.04583		6.40145	8.57775					8.09587
				6.74822				7.56094		8.77876	7.70221					6.99774
				6.31671				6.89703		8.80255	7.46995					11.0127
				6.9992				7.81276		6.8294	7.50882					6.63563
				9.09718				7.06758		7.61161	8.2147					7.8676
				7.92768				7.16238		8.80871	12.4192
				8.12473				8.12041		9.58936	7.33567
				7.56902				8.18554		9.37531	9.29059
				10.4464				7.57352		6.28742	7.74251
				9.53084				6.62115		8.36252	8.109
				6.6544				7.74569		9.87743	7.25838
				8.34222				7.59209		9.50072	7.75831
				7.59117						6.95813	7.31406
				8.46603						9.24294	7.28871
				7.90941						6.95048	8.94126
				8.81642						7.97933	11.2839
				5.74329						8.75566	10.5999
				9.24228						8.46619	8.0467
				8.43668						8.04193	6.86939
				7.93777						7.0305	7.16669
				9.04176						8.33916	6.57764
				8.05514						6.63456	8.30014
				8.66681						6.3322	9.46996
				7.66981						6.18344	7.4907
				7.12062						7.97493	8.13916
				8.13661						6.52325	7.9636
				7.56796						6.74602	6.47444
				8.22653						7.74165	7.86346
				9.84854						9.81976	7.05819
				7.28826						9.64946	7.09393
				8.4602						6.41987	7.04039
				8.97175						5.89302	8.28998
				6.97838						6.78036
				6.57098						8.67454
				7.48951						8.53684
				6.51893						8.63051
				5.68353						6.41289
				5.62643						8.07939
				7.21695						6.83052
				7.09273						5.99597
				8.04406						6.78037
				6.24449						6.86942
				7.60922						6.68659
				8.722						6.35161
				7.3637						6.64291
				7.95667						8.64275
				8.27145						6.59433
				5.69585						6.94729
				6.90026						8.83335
				7.10098						9.60983
				7.67848						6.57533
				8.95413						8.74922
				9.15441						8.85356
				7.94796						8.2112
				6.23572						9.8542
				7.37902						7.12082
				5.79215						8.89202
				7.77354						8.2076
				7.36435						8.53871
				6.92333						10.3915
				7.95055						7.3013
				7.53816						6.77168
				7.33972						6.73349
				6.9822						6.70849
				6.44786						6.48326
				7.93015						6.49678
				8.08044						9.38386
				7.03318						8.98086
				8.89289						6.30906
				7.83053						8.85674
				6.46353						6.22603
				6.63471						8.23928
				7.60046						7.37533
				5.74555						7.97445
				10.1104						9.17339
				7.0884						9.70534
				8.50239						6.26315
				11.499						7.17645
				5.85833						8.37228
				10.4289						6.36617
				6.68917						8.94611
				6.013						9.85128
				6.0782						10.2156
				6.99135						8.53064
				9.09706						6.13762
				8.68076						8.75756
				7.67536						6.09706
				7.03599						6.94293
				6.593						6.31144
				7.04192						8.44346
				11.3119						8.69202
				8.5193						8.22116
				8.70958						6.77054
				9.05701						8.05992
				8.84255						9.28902
				7.68036						7.20681
				8.32545						8.87431
				7.31688						8.88689
				9.46064						9.91937
				8.26975						8.99536
				6.91782						6.557
				9.66338						9.19645
				6.81274						9.2592
				6.42241						6.93231
				6.98859						9.03048
				8.47436						6.99306
				7.48313						9.26674
				7.39366						8.21438
				6.86723						6.9422
				8.00972						9.62886
				8.21141						8.01897
				6.11089						9.29395
				7.47655						7.68764
				7.84322						6.66441
				6.17453						6.96833
				7.35982						9.32869
				8.5325						7.22665
				8.57825						10.2341
				7.76747						6.42255
				6.0453						7.63655
				9.93747						8.32069
				7.11205						10.1058
				8.06312						7.09983
				8.86304						10.3219
				6.93236						9.65836
				8.41018						6.04538
				10.166						8.27935
				9.25113						7.15211
				6.70394						7.15909
				7.37104						8.5862
				6.67667						8.51348
				7.54869						8.96232
				6.97586						9.02144
				8.16799						8.03055
				7.22561						7.97942
				6.40004						8.21755
				6.10231						7.57317
				7.51709						10.3597
				6.82233						7.00922
				5.66201						7.472
				8.27626						8.03286
				6.92313						6.7422
				8.62018
				7.35181
				6.69984
				8.07273
				6.71206
				6.84268
				8.81043
				7.32731
				5.80266
				7.13561
				6.81643
				6.02251
				6.36638
				8.7282
				7.34952
				8.46303
				7.33455
				8.62945
				6.41792
				6.77995
				7.40526
				6.99836
				7.84264
				9.25562
				9.13633
				6.10265
				9.21336
				6.01835
				6.27769
				6.8563
				6.27543
				7.13918
				7.13758
				6.22921
				6.29368
				8.92693
				7.24634
				6.24492
				6.66561
				8.3608
				8.29227
				6.18889
				7.9775
				8.70677
				7.61674
				6.81113
				8.17117
				9.11578
				7.54151
				7.76439
				7.34371
				6.62446
				8.04504
				8.5007
				10.241
				10.811
				6.79
				7.14617
				7.85538
				7.74769
				7.52426
				7.9272
				5.83681
				10.09
				6.86514
				11.2597
				8.66629
				9.29929
				5.98081
				7.48325
				6.75773
				5.67821
				5.71776
				6.55566
				8.90122
				6.14672
				6.54727
				6.43318
				9.21061
				9.54136
				6.74078
				6.96108
				8.16796
				9.63222
				10.4115
				7.78962
				7.43357
				8.61114
				7.39332
				7.65108
				6.92896
				8.90197
				6.61178
				6.5529
				9.07456
				6.20044
				9.1625
				7.04473
				9.18154
				9.58343
				7.10182
				7.20964
				6.93784
				10.6273
				6.92548
				8.22751
				9.28464
				8.28294
				5.9911
				6.20963
				6.48231
				9.35647
				6.8109
				7.77994
				6.11367
				5.82975
				8.97978
				6.59619
				10.1191
				7.89565
				6.77322
				7.38015
				7.33195
				5.97417
				7.43795
				7.35479
				5.55686
				8.08812
				6.48112
				9.20991
				6.83655
				7.40693
				7.79789
				8.35143
				5.83336
				7.82192
				8.38996
				6.11542
				9.16826
				9.42836
				7.05687
				8.63002
				6.21148
				8.04941
				7.29518
				9.32603
				6.67847
				8.27122
				7.65392
				7.1134
				10.2122
				9.20327
				8.91192
				5.60116
				7.50689
				8.83345
				8.3448
				8.09804
				8.43573
				6.62739
				8.07666
				8.48599
				9.94459
				5.65306
				7.87946
				7.90485
				6.78089
				7.50107
				7.49235
				9.33137
				6.36416
				7.22519
				6.21674
				9.26987
				9.58476
				8.64074
				7.41224
				7.36206
				6.71287
				8.37548
				10.3772
				9.31414
				7.54694
				9.90696
				6.73511
				6.38001
				7.97511
				7.82682
				7.43901
				7.78283
				9.27651
				7.13602
				6.52823
				7.89678
				6.78155
				7.05699
				7.83981
				9.61933
				7.33123
				9.16471
				6.49925
				7.27281
				7.04174
				9.59421
				7.62325
				8.88879
				6.94918
				5.59258
				7.17213
				7.93323
				8.26079
				8.14287
				9.24673
				7.29524
				9.42977
				9.08562
				6.0446
				9.01588
				9.72898
				6.1392
				6.23097
				5.69617
				8.56996
				8.63372
				5.10196
				7.02548
				5.52099
				7.96611
				9.58571
				7.46262
				9.86129
				5.90127
				6.80364
				7.29365
				8.6265
				7.91061
				7.98143
				5.97144
				7.12231
				6.76231
				9.52783
				7.6509
				6.19376
				9.52978
				6.47026
				7.44986
				7.70793
				6.68708
				8.61831
				6.51959
				8.67952
				5.73544
				6.66395
				5.86125
				6.81612
				7.41933
				8.08135
				6.61482
				5.42532
				8.36838
				8.43969
				7.083
				7.85115
				7.42346
				8.05007
				6.80354
				5.9546
				6.77824
				7.90225
				7.2972
				7.51002
				7.28181
				6.14139
				7.38025
				8.11885
				6.62229
				7.99631
				8.93347
				7.21647
				6.62864
				7.18339
				7.0837
				6.69025
				5.46781
				8.16814
				6.93173
				9.47063
				8.15624
				8.40647
				7.13089
				8.59169
				6.72005
				9.10435
				9.43878
				6.89871
				9.87866
				8.02001
				8.46775
				9.39457
				8.32571
				9.1153
				7.60246
				6.72103
				7.42339
				7.31032
				8.44643
				6.53066
				9.65134
				6.62829
				6.78467
				10.7625
				7.86544
				7.61188
				10.4777
				7.39749
				8.94266
				7.08988
				6.67923
				7.18438
				9.75619
				8.21011
				9.31752
				10.3868
				7.34489
				8.31922
				8.14996
				8.00606
				7.02188
				8.70507
				7.52986
				7.42476
				6.67837
				6.57316
				7.09278
				5.78662
				6.7492
				8.00271
				7.52551
				7.28657
				6.51057
				5.86128
				6.87025
				10.0573
				6.83542
				9.64107
				8.22308
				8.70723
				7.71968
				9.82155
				7.34869
				6.16824
				5.81877
				10.0882
				8.25776
				6.71784
				8.5137
				6.32276
				7.15869
				8.43098
				8.72669
				8.77179
				7.62871
				7.42655
				7.9523
				7.73435
				6.53768
				7.67168
				6.5405
				8.43067
				7.67894
				8.14395
				9.21069
				6.9737
				7.42468
				9.31873
				6.06777
				7.17389
				6.38343
				6.21406
				6.91393
				10.1867
				7.16755
				5.89071
				8.70298
				6.599
				7.32804
				7.62732
				7.35701
				8.96999
				6.42819
				8.03774
				7.25265
				5.88268
				9.35519
				5.82433
				6.52676
				7.74017
				6.93588
				7.47401
				6.88048
				7.2226
				7.77527
				7.51599
				8.91014
				7.73354
				7.80602
				6.97811
				8.09146
				7.8089
				9.03087
				7.9396
				8.82873
				6.74336
				7.11682
				7.35242
				6.64834
				7.3316
				8.54826
				7.03685
				7.57634
				8.06444
				9.18329
				8.44583
				5.63518
				9.67461
				11.0021
				7.08462
				7.62146
				8.17035
				7.82108
				7.50414
				10.5696
				7.70915
				6.93937
				8.87448
				6.53977
				6.55764
				6.62922
				6.90291
				7.07446
				7.46313
				6.92478
				9.18977
				7.09514
				6.58726
				6.8227
				7.80567
				6.15372
				6.93201
				7.34373
				8.03055
				7.44039
				6.76373
				8.1174
				8.98456
				9.14932
				8.90317
				6.97056
				8.56236
				5.89535
				10.0473
				7.23762
				9.76753
				7.07862
				8.35388
				7.30044
				10.1501
				8.03118
				8.26017
				7.30493
				7.24452
				9.57777
				6.95517
				5.33521
				6.36461
				8.00648
				8.38057
				9.66222
				7.46283
				7.76907
				8.17908
				10.6538
				6.97789
				8.92505
				9.237
				7.12648
				7.97753
				6.7979
				6.80952
				6.0224
				5.83724
				9.29884
				10.2247
				7.05254
				7.51731
				6.45715
				8.10379
				7.52315
				8.51784
				7.64219
				9.68492
				9.8548
				8.52149
				6.98843
				7.71456
				5.6948
				6.08659
				7.21645
				7.0362
				9.39779
				6.94377
				7.19656
				8.20833
				8.10399
				7.79259
				6.50635
				8.57847
				9.79637
				6.57076
				8.90611
				9.07479
				7.13695
				9.26861
				6.75838
				8.92009
				8.38574
				10.3596
				8.16549
				5.971
				9.32269
				6.06564
				7.0026
				7.83146
				7.01347
				9.59693
				5.62029
				7.65497
				7.078
				6.12053
				9.26395
				5.83572
				7.31925
				9.47528
				8.88944
				6.27336
				7.04284
				6.59466
				6.27826
				5.2326
				5.45418
				8.0084
				9.07305
				7.48247
				6.78798
				9.55404
				7.22675
				5.24392
				8.60125
				7.15727
				7.61828
				6.30668
				5.60253
				6.63465
				9.41618
				6.42298
				7.32975
				6.4144
				5.48575
				8.94608
				6.09999
				5.9712
				9.19381
				6.94685
				5.47064
				6.66295
				7.80615
				6.69583
				8.16241
				7.06007
				6.45548
				6.35847
				7.02551
				7.59111
				10.9198
				8.09412
				8.32917
				8.71615
				8.22652
				6.3633
				7.13655
				6.78064
				6.72434
				6.57304
				7.21237
				7.14672
				6.65829
				6.94774
				7.23382
				7.02986
				6.99196
				7.07819
				7.25807
				7.06363
				7.70818
				8.12528
				7.99601
				7.19459
				7.47392
				7.33662
				7.99683
				9.29726
				9.43024
				6.65109
				11.3046
				7.10059
				6.55072
				6.74769
				7.55908
				10.8904
				10.546
				6.3955
				10.8415
				7.68771
				6.79847
				11.8842
				9.07156
				6.54553
				6.21783
				7.12656
				8.30865
				7.94548
				9.71828
				6.21604
				10.1154
				5.8472
				7.83476
				8.07418
				12.155
				6.59244
				11.8084
				6.43157
				7.71702
				7.32215
				11.5625
				7.57974
				7.10624
				6.50557
				8.55181
				9.92812
				7.93936
				7.44633
				6.63388
				8.79067
				8.46142
				7.05215
				7.26419
				7.1172
				7.51954
				8.05055
				8.20134
				6.62997
				6.55522
				8.9933
				7.11148
				6.52862
				9.09076
				6.6993
				8.1011
				7.11353
				7.09429
				8.76421
				6.48652
				9.26238
				7.87442
				6.53869
				7.4877
				7.26154
				7.25859
				7.66914
				7.51651
				7.6863
				10.0524
				7.07904
				8.08436
				6.53665
				6.88594
				7.21605
				6.73058
				10.4766
				9.83393
				7.14787
				6.96872
				7.23731
				7.12887
				7.51294
				7.65662
				7.20723
				6.80915
				7.79856
				8.35365
				7.4439
				7.49085
				7.46454
				8.47971
				7.43447
				7.44239
				7.50641
				6.99249
				6.91395
				6.73911
				7.55359
				7.59371
				7.89768
				9.86698
				7.04384
				7.17204
				7.5323
				8.61425
				7.6938
				7.18322
				7.03394
				7.21527
				7.04013
				7.32499
				7.36198
				6.88402
				8.0499
				6.9506
				7.69494
				7.1068
				6.65547
				6.55319
				8.98264
				8.69619
				7.07881
				8.19281
				5.9764
				12.0174
				7.44662
				7.16657
				11.7615
				7.44572
				9.87046
				8.22479
				7.62437
				9.89646
				7.20458
				7.50305
				7.13999
				7.23552
				7.27602
				7.16902
				7.48326
				7.94705
				7.37682
				7.24631
				7.44116
				6.84796
				7.39342
				8.76334
				8.15196

## Sheet: Figure S7
Fig.S7a
50			125			250			500			750			1000
99.4062	99.6479	99.7416	99.7204	99.7494	99.8179	99.9046	99.8919	99.7807	81.6976	79.511	80.4427	68.8807	68.7636	67.6161	66.7778	67.147	68.4101
Fig.S7b
0			6			12			24			48			72
100	100	100	99.3116	99.6164	97.6055	96.8085	99.7442	98.4877	98.1226	98.8491	99.6849	98.7484	98.6573	98.0466	97.9975	97.5064	98.4877
0			6			12			24			48			72
100	100	100	97.2433	97.232	102.335	96.0752	97.1852	98.318	95.7248	96.5195	98.3059	95.608	101.799	98.1244	95.3744	95.7487	96.9748
0			6			12			24			48			72
100	100	100	99.4613	98.3225	99.8146	98.7181	98.5457	99.4163	97.6749	96.8615	98.6404	97.034	96.8953	98.5923	97.2181	96.2933	96.9292
0			6			12			24			48			72
100	100	100	99.9368	98.1136	99.5082	99.8059	96.9643	98.591	99.9368	97.6355	97.6782	99.4449	96.5782	97.3415	99.0839	95.6526	97.4655
0			6			12			24			48			72
100	100	100	100.403	99.7237	100.014	99.8704	99.5621	99.2393	99.3339	99.074	99.2788	99.2366	98.7403	98.8267	98.837	98.5465	98.8446
0			6			12			24			48			72
100	100	100	99.5835	99.5622	97.1789	99.2165	99.6716	95.3753	98.767	99.4062	95.052	98.6877	98.4741	95.052	98.7538	97.2435	94.9759
Fig.S7d
Control			Ara-C			Ara-C@Lipo			Ara-C@HSPC-Lipo
66.94	68.44	68.11	52.6	40.9	37.39	45.73	47.43	46.28	37.04	34.78	26.57
Fig.S7f
Control			Ara-C			Ara-C@Lipo			Ara-C@HSPC-Lipo
1.49	0.8	0.98	23.13	25.34	29.49	35.03	35.14	30.92	65.25	63.68	69.13
Fig.S7h
Control			Ara-C			Ara-C@Lipo			Ara-C@HSPC-Lipo
44.61	38.74	39.4	38.53	38.23	29.63	14.94	11.43	12.57	8.92	0.19	1.41

[truncated: 3 more sheets: Figure S9, Figure S12, Gel]
